# Supplementary material for: Loss of Fam60a, a Sin3a subunit, results in embryonic lethality and is associated with aberrant methylation at a subset of gene promoters
Source: eLife. 2018 Aug 2;7:e36435. doi: 10.7554/eLife.36435 (PMC6072441; doi:10.7554/eLife.36435)
Supplement: Figure 3—source data 1. [file elife-36435-fig3-data1.xlsx]

## Sheet: Sheet1
		Fam60a/Actb	Average	STDEV
	Fam60a-/- 5	0.0008779	0.000793195	0.000153454
	Fam60a-/- 6	0.000885627
	Fam60a-/- 7	0.000616057
	WT5	0.446859	0.496514	0.0663209
	WT6	0.571831
	WT8	0.470852
	nomalized	Fam60a/Actb	Average	STDEV
	Fam60a-/- 5	0.00176813	0.00159753	0.000309063
	Fam60a-/- 6	0.00178369
	Fam60a-/- 7	0.00124076
	Fam60a +/+ 5	0.899992	1	0.133573
	Fam60a +/+ 6	1.15169
	Fam60a +/+ 8	0.948316
	nomalized	Average (Fam60a/Actb)	STDEV
	Fam60a+/+	1	0.133573
	Fam60a-/-	0.00159753	0.000309063
