# Supplementary material for: Loss of Fam60a, a Sin3a subunit, results in embryonic lethality and is associated with aberrant methylation at a subset of gene promoters
Source: eLife. 2018 Aug 2;7:e36435. doi: 10.7554/eLife.36435 (PMC6072441; doi:10.7554/eLife.36435)
Supplement: Figure 3—source data 2. [file elife-36435-fig3-data2.xlsx]

## Sheet: Sheet1
Figure 2 I. Neumerical data
		SHF	PE	V	ST	NT
Proliferation index of Null samples(%)	Null1	56	37.4	48	46.4	74
	Null2	59.2	48.2	47.8	53.4	74
	Null3	64.8	39.6	53.1	49.1	70.5
	Null4	59.2	36	55.35	45.6	73.2
	Null5	59.8	39.9	53.2	48.6	72
Proliferation index of Control samples(%)	Control1	69.2	55.3	42	54.6	72
	Control2	65.5	44.6	51.55	57.3	67.4
	Control3	65.5	44.7	48.02	61	64.2
	Control4	70	56.3	43.4	62.9	68
	Control5	64.8	52.7	53.4	66	68
	Average (Null)	59.8	40.22	51.49	48.62	72.74
	Average (Control)	67	50.72	47.674	60.36	67.92
	standard deviation (Null)	3.1686	4.74152	3.39897	3.04664	1.49599
	standard deviation (Control)	2.15314	5.09368	4.43602	4.03019	2.48065
	TTEST	0.00428243	0.0137902	0.198351	0.00188852	0.0136185
