# Supplementary material for: Loss of Fam60a, a Sin3a subunit, results in embryonic lethality and is associated with aberrant methylation at a subset of gene promoters
Source: eLife. 2018 Aug 2;7:e36435. doi: 10.7554/eLife.36435 (PMC6072441; doi:10.7554/eLife.36435)
Supplement: Figure 4—source data 1. [file elife-36435-fig4-data1.xlsx]

## Sheet: Sheet1
RNA-seq up- and down regulated genes							245 common elements in "Up genes in RNA-seq" and "Common target genes in ChIP-seq":		45 common elements in "Down genes in RNA-seq" and "Common target genes in ChIP-seq":
gene	logFC	logCPM	PValue	FDR	up or down
Zim3	6.1639	-2.73101	2.05502e-06	0.000185849	up
Cx3cr1	5.97252	-2.85749	5.08315e-05	0.00252978	up		Leng9		Zranb3
Ccl2	4.13856	-2.8575	2.74235e-05	0.00155659	up		Pqlc1		Hsf2
Ppbp	4.07217	-0.941147	7.54367e-09	1.77511e-06	up		Gm88		Ift140
Cyp24a1	2.97615	-2.19909	2.64676e-05	0.0015094	up		Myd88		Gdi1
Lynx1	2.70871	0.133834	4.03605e-22	1.63036e-18	up		Mtap7d3		Rmi1
Casp12	2.68725	-2.61692	0.000205923	0.00747149	up		Adhfe1		Vprbp
Btc	2.49444	-2.01533	5.35758e-05	0.00263391	up		Sec24d		Ahi1
Rgs18	2.43725	-2.06699	2.37441e-05	0.00137347	up		Lgals8		Dnaja1
Pf4	2.10061	-0.414193	4.55523e-10	1.5124e-07	up		Ghdc		Nutf2
Slc9a7	2.048	1.63613	1.80221e-25	1.456e-21	up		2410066E13Rik		Hes6
Rab11fip5	2.02326	2.83875	5.19643e-26	6.29729e-22	up		Serinc2		Mapk11
Ascl2	2.01593	-0.811574	3.33854e-07	4.25874e-05	up		Slc25a42		Hirip3
Aldh1l2	1.97194	2.25274	6.30185e-23	3.05476e-19	up		Abca5		Hells
Pou5f2	1.93613	-1.50379	8.95138e-05	0.00393034	up		Cpne8		Nrm
B3gnt9-ps	1.92926	1.62818	1.966e-24	1.19125e-20	up		Fam13a		Dak
Gchfr	1.89091	0.786985	3.54103e-08	6.13028e-06	up		Sord		Scd2
Abcb9	1.85394	-0.392584	1.51113e-09	4.41268e-07	up		Hmgcl		Sc4mol
Prss16	1.84893	-1.5043	1.30949e-05	0.000853176	up		Deptor		Fdft1
Mmp25	1.84867	1.18014	7.91456e-17	9.13453e-14	up		Ephx1		Lss
Mir5046	1.84718	-1.43782	8.34086e-06	0.000588714	up		Nudt22		Taf7
Guca1b	1.79662	-0.971928	0.00012577	0.00503019	up		Mvp		2700023E23Rik
A730090H04Rik	1.77091	-1.23665	0.000151089	0.0058685	up		Zfp354b		Hmgcr
Ptger3	1.76538	-1.25039	2.94857e-06	0.000250753	up		Wdfy1		2610015P09Rik
Dlk2	1.73672	-1.50435	6.90891e-05	0.00320788	up		Gm11992		Nudt1
Myh3	1.59898	1.93473	1.5905e-05	0.00101179	up		Usp2		Acsl3
Leng9	1.59389	-0.164016	6.3811e-09	1.51626e-06	up		Dpf1		Rps25
Casq2	1.57947	-0.400636	3.60052e-07	4.52422e-05	up		Slc30a4		Tagap1
Stat5a	1.57814	2.24467	1.04795e-19	2.53991e-16	up		Mxd3		Fdps
Creg2	1.56279	0.325717	1.9521e-08	3.91017e-06	up		Cyth1		Mir5117
Dnase2a	1.5526	1.01978	3.92513e-10	1.33991e-07	up		Car5b		Gt(ROSA)26Sor
Plekhg6	1.54809	0.0550942	1.55955e-07	2.18103e-05	up		Ifi30		Nek8
Pqlc1	1.52766	3.78286	6.76877e-22	2.34364e-18	up		Zfp28		BC031361
Gm88	1.52606	0.263716	2.72782e-08	5.16517e-06	up		Mpv17l2		Dbi
Slco2a1	1.51052	0.312755	2.22752e-09	5.99871e-07	up		Ndrg4		A230072C01Rik
Cyp2u1	1.5034	-0.881177	2.04048e-05	0.0012333	up		Dchs1		3110045C21Rik
Ptpn5	1.49443	0.135205	4.7907e-07	5.52916e-05	up		Eaf2		2610020C07Rik
Enpp5	1.48811	2.66811	4.72538e-21	1.27254e-17	up		5031439G07Rik		AA465934
Myd88	1.4677	3.8168	8.89614e-22	2.6952e-18	up		Lsamp		2810442I21Rik
Zfp750	1.45801	-1.19565	0.000229128	0.00814277	up		Mitf		Atp6v1g2
Panx2	1.4421	0.853037	5.43284e-09	1.32838e-06	up		Sobp		Scd1
Sqrdl	1.43805	1.00233	2.91867e-12	1.91189e-09	up		Dok1		Stag3
1190003J15Rik	1.43538	-0.627148	4.39243e-05	0.00224598	up		Slc37a1		Zcwpw1
Neb	1.43129	1.09353	4.2579e-07	5.05976e-05	up		Cdkn3		Snord34
Qrfpr	1.415	-0.796388	2.30429e-05	0.00135654	up		Cdc42ep5		Snhg9
Slc16a9	1.40904	2.11291	3.90901e-14	3.15809e-11	up		Tradd		A330050B17Rik
Trim25	1.38559	5.13305	1.32471e-14	1.23489e-11	up		Creg1
4833412C05Rik	1.38296	-0.0963727	1.21628e-05	0.000803239	up		Siae
Mtap7d3	1.38122	3.50583	1.36555e-19	3.00881e-16	up		Sarm1
Pkdrej	1.37724	-0.13263	5.37353e-07	6.0859e-05	up		Tcp11l2
Adhfe1	1.35371	0.603312	1.04951e-07	1.5958e-05	up		Fchsd1
Apba1	1.35106	1.99879	8.64939e-11	3.81155e-08	up		Nagk
Sec24d	1.3441	5.79694	6.32978e-31	1.53415e-26	up		Thnsl2
Srms	1.33957	-0.382682	4.01936e-06	0.000328004	up		Pde4b
Lgals8	1.33229	3.27896	5.29391e-14	4.00964e-11	up		Arhgef4
Ghdc	1.32246	3.43066	1.97861e-14	1.77613e-11	up		Arrdc3
2410066E13Rik	1.3212	1.8878	2.4131e-10	9.13849e-08	up		Slc39a13
Shroom1	1.31956	0.372305	1.60193e-05	0.00101373	up		Orai2
Slc29a4	1.31455	3.95053	3.16951e-13	2.32786e-10	up		BC029214
Srsf12	1.3125	2.52273	3.15237e-15	3.1835e-12	up		Crtc1
Eda2r	1.30488	3.80327	5.99346e-16	6.42096e-13	up		Ankrd12
Tnnc2	1.30287	-0.18018	3.50806e-06	0.000290187	up		Sh3bp1
Serinc2	1.29603	3.8857	5.98384e-18	9.06439e-15	up		Gaa
Slc25a42	1.29512	2.66495	5.69358e-12	3.2856e-09	up		Slc7a1
Nipal1	1.29285	0.79733	8.90728e-08	1.37507e-05	up		Nt5dc3
Abca5	1.29228	4.13473	5.9501e-17	7.21063e-14	up		Podxl2
Cpne8	1.28829	2.22254	3.81911e-13	2.72246e-10	up		Kif6
Fam155a	1.28438	0.941561	8.27954e-07	8.61249e-05	up		Col5a1
Matn2	1.28434	3.85529	8.25174e-18	1.17646e-14	up		Slc43a2
Hapln4	1.2825	-0.441218	0.000163438	0.00625788	up		6330439K17Rik
Lancl3	1.27254	0.392281	1.89181e-07	2.57595e-05	up		Irgq
Fam13a	1.26063	3.26564	5.71682e-17	7.21063e-14	up		Sh2b3
Lmna	1.24463	2.96314	1.03267e-10	4.46944e-08	up		Sod2
Dusp26	1.24436	1.75386	3.08372e-08	5.66213e-06	up		Rit1
Kcnj3	1.24421	-0.22876	0.000109732	0.00456186	up		Wipi1
Vat1	1.23244	6.42627	1.99053e-17	2.68025e-14	up		Fitm2
9130008F23Rik	1.23095	0.736968	1.01734e-06	0.000102312	up		A430033K04Rik
C77370	1.22768	2.54464	5.83214e-10	1.88471e-07	up		Mfap3l
Fndc1	1.22736	-0.459756	4.04655e-05	0.00210464	up		Sdk1
Sord	1.22591	4.06025	2.01345e-12	1.35556e-09	up		Gpr137
Zfp641	1.19961	1.02433	2.16566e-08	4.19913e-06	up		Ccs
Gpr83	1.19006	-0.609007	6.95571e-05	0.00322343	up		Dolk
Cbr3	1.18967	0.382659	9.70149e-05	0.00416168	up		Alg1
Hmgcl	1.18694	5.09761	1.84148e-19	3.71933e-16	up		Tbc1d24
Fam40b	1.18384	1.21017	1.2425e-07	1.80326e-05	up		Fbrsl1
Atp6v1c2	1.17144	0.0514078	0.000156234	0.0060297	up		Zfp39
Deptor	1.16179	2.53945	1.29721e-11	6.98679e-09	up		Bbs9
Acpp	1.15865	1.77915	2.02507e-09	5.5148e-07	up		Tprn
Ephx1	1.15731	-0.259104	0.000288241	0.00972589	up		Xkr8
Slc1a1	1.14729	-0.608582	0.000197522	0.00727559	up		Fbxw9
Slc41a3	1.14356	1.60656	4.76639e-07	5.52742e-05	up		Fbn1
P2rx4	1.1361	1.63612	1.0546e-09	3.19505e-07	up		Pxmp2
Il1rl2	1.12622	-0.547503	0.000208861	0.00753976	up		Zmat3
Adm	1.11194	1.69379	2.55104e-06	0.000222409	up		Slc7a5
Ihh	1.10852	0.881844	4.65228e-06	0.000369696	up		Tmem150a
Acsl1	1.10449	4.97182	2.80774e-19	5.2347e-16	up		Mib2
Nudt22	1.10025	3.4067	2.8887e-09	7.61015e-07	up		Tnfrsf1a
Mvp	1.09388	2.06779	1.16349e-10	4.86199e-08	up		Rab43
Rps6ka4	1.09082	2.43467	3.88858e-05	0.00204753	up		Plcxd2
Zfp354b	1.08974	0.239164	6.68409e-05	0.00313351	up		Cdc42ep3
Myof	1.08622	3.69456	4.27213e-14	3.34012e-11	up		Slc35f5
1110007C09Rik	1.08415	2.74069	3.16017e-11	1.53186e-08	up		Gsto1
Zdhhc14	1.08304	1.17143	0.000138065	0.00546843	up		Dgat2
Wdfy1	1.07539	5.96477	3.49086e-19	6.04343e-16	up		Syngr2
Oit3	1.07413	1.5208	3.77099e-09	9.60353e-07	up		Ogfod1
Gpr157	1.05906	2.05302	1.29614e-07	1.85885e-05	up		Rmnd5b
Gm11992	1.05544	0.134929	6.62769e-05	0.00311913	up		Pnpla7
Parp12	1.05327	1.63571	9.42325e-06	0.000648139	up		Slc23a2
Usp2	1.05058	4.29961	4.86025e-11	2.26535e-08	up		Galns
Optn	1.04584	2.39723	2.42824e-09	6.4674e-07	up		Cd9
Cygb	1.04451	1.6899	1.53075e-06	0.000144361	up		Slc35c1
Dpf1	1.04098	3.94102	7.76093e-11	3.48336e-08	up		Ndrg1
Prss12	1.03815	0.916382	1.59289e-06	0.000149639	up		Plec
Slc30a4	1.03461	6.16312	2.16124e-14	1.81016e-11	up		Sun2
Phf19	1.03434	2.35828	2.06899e-08	4.11034e-06	up		Ccdc93
H2-T22	1.03434	1.00911	2.17702e-05	0.00129467	up		Col5a2
H2-T9	1.03434	1.00911	2.17942e-05	0.00129467	up		Col4a2
Rorb	1.03046	1.24093	4.94898e-06	0.00038693	up		Tom1l2
Mxd3	1.02844	2.28598	3.4475e-08	6.10592e-06	up		Suox
L3hypdh	1.02627	2.1179	1.44728e-08	2.99809e-06	up		Map3k10
Ppp1r13b	1.01916	4.59966	5.93132e-12	3.3432e-09	up		Zfp398
Cyth1	1.0171	4.58629	2.16589e-14	1.81016e-11	up		Anxa5
Car5b	1.01444	0.71864	2.89915e-05	0.00163032	up		Irf2
Ifih1	1.00722	0.807124	8.15544e-06	0.000579658	up		Acap3
Ifi30	1.00408	3.76245	4.17799e-08	7.13113e-06	up		Acadvl
Shox2	0.998771	0.620366	0.000101411	0.00428057	up		Nbas
Ttc38	0.992873	3.1116	3.15012e-11	1.53186e-08	up		Mtap1a
Cdh13	0.992837	1.69452	9.29368e-07	9.50426e-05	up		Ftsj1
Lrrn2	0.992249	2.49578	1.45546e-07	2.06292e-05	up		Plscr3
Zfp28	0.989353	3.11978	1.12145e-09	3.31471e-07	up		Slc38a9
Mpv17l2	0.987174	3.32641	2.25931e-07	2.99229e-05	up		Sharpin
Tppp	0.984354	1.38864	1.88731e-05	0.00116384	up		1110008P14Rik
Il17rc	0.982611	1.1421	3.18189e-05	0.00176605	up		Stradb
Nsg1	0.980169	5.76105	6.09325e-16	6.42096e-13	up		Polr1e
Lrrc4b	0.977866	4.21768	1.11095e-05	0.000737703	up		Cttnbp2
Nipal4	0.976302	0.29306	8.37884e-05	0.00371258	up		Fig4
Sema6c	0.973997	3.65918	2.9275e-06	0.000249838	up		Nceh1
Ndrg4	0.973248	3.4022	1.93297e-11	1.01846e-08	up		Gpx3
Tgm1	0.972161	1.22082	0.000114722	0.00468891	up		Hadha
Gpr155	0.966266	1.81561	1.06768e-07	1.60729e-05	up		0910001L09Rik
Dchs1	0.964428	7.20724	2.36694e-10	9.10596e-08	up		Ubxn6
Eif2c4	0.961039	1.92631	8.80334e-07	9.11823e-05	up		Chn2
Nr3c1	0.960743	3.33224	1.90419e-09	5.30482e-07	up		Col1a2
Mfsd12	0.95275	2.54886	7.77419e-07	8.22046e-05	up		Tex261
Grina	0.952724	4.81949	3.90821e-12	2.49272e-09	up		Wsb2
Cldn10	0.950806	1.4622	4.16926e-07	5.05603e-05	up		Dpysl3
Postn	0.944187	6.62479	8.72431e-09	1.93992e-06	up		Srm
Eaf2	0.943242	0.871654	0.000148313	0.0057867	up		Loxl3
Nap1l3	0.936684	2.989	3.24641e-10	1.1571e-07	up		Hmox1
Sytl4	0.934026	2.46995	1.90398e-07	2.57803e-05	up		Tgfb2
Ada	0.930545	3.53299	1.58909e-10	6.31388e-08	up		Mrpl22
5031439G07Rik	0.926447	6.94269	5.14692e-12	3.11865e-09	up		Stra13
Igdcc4	0.922179	4.59545	3.11731e-11	1.53186e-08	up		Cast
Pak7	0.917775	1.6807	3.62793e-07	4.53248e-05	up		Dennd4a
Kcnk3	0.917766	1.72698	0.000199661	0.00733211	up		Tbc1d4
Lsamp	0.917577	1.61354	3.42681e-06	0.000286399	up		Gtf2f1
Tspan11	0.913946	1.23225	7.18731e-06	0.000524695	up		Prdx5
Lrrc3	0.913085	2.80729	6.2933e-09	1.5102e-06	up		Cnn2
Wnt9b	0.904671	2.32575	2.17467e-06	0.000193777	up		Atp6ap1
Pnck	0.900601	1.26684	3.53433e-06	0.000291366	up		Erlin1
Mgll	0.897595	2.12695	3.01668e-06	0.000255648	up		Bmp1
Mitf	0.895019	3.517	8.3331e-09	1.8702e-06	up		Stat1
Plcd1	0.892389	4.78031	1.07036e-10	4.5513e-08	up		Shisa4
Abca3	0.891315	4.81249	1.31331e-12	9.0945e-10	up		Lrrc28
Trh	0.886101	3.81543	1.50111e-10	6.06372e-08	up		Rdh10
Sobp	0.880831	4.30996	1.51451e-05	0.00096893	up		Slc2a4
Dok1	0.879458	2.76466	3.44273e-07	4.36866e-05	up		Top1mt
Dcxr	0.878602	1.8565	4.33513e-06	0.000347916	up		Gatsl2
Cyp2s1	0.877289	1.2188	1.23239e-05	0.000809469	up		Abcc5
Slc37a1	0.875755	1.45302	8.83551e-06	0.000615362	up		Tex2
Tmem30b	0.875525	2.91751	1.4578e-06	0.000139105	up		Ell
Lamc2	0.874308	3.83276	1.63728e-09	4.72413e-07	up		Atg9a
Irak3	0.870668	0.533421	0.00014078	0.00556622	up		Fam69a
Entpd3	0.870489	1.8609	4.76487e-06	0.000377406	up		Coq9
Cxcl14	0.870399	1.41535	3.40205e-05	0.00184464	up		Ctu1
Ccdc3	0.870141	0.599894	0.000213611	0.00768145	up		Tmed5
Ydjc	0.863973	2.49804	3.79005e-07	4.71074e-05	up		Qpctl
5430407P10Rik	0.863455	2.00447	6.78104e-06	0.000504148	up		Grn
Sec14l2	0.857853	3.31113	7.42826e-07	7.93122e-05	up		Sparc
Cdkn3	0.855721	3.64347	4.66891e-10	1.52919e-07	up		Nle1
Cdc42ep5	0.855286	2.78582	9.65172e-05	0.00415504	up		Scarb2
Gimap1	0.85379	0.785301	6.22425e-05	0.00296963	up		Slc19a1
Abcg4	0.853172	1.54992	0.000117207	0.00477437	up		Tcf19
Matn3	0.852708	3.27145	6.03089e-08	9.87639e-06	up		Mrpl52
Tradd	0.851883	2.53499	5.47494e-05	0.00267533	up		Actr1a
Vgll3	0.849851	2.46067	1.57928e-05	0.00100729	up		Atrn
Creg1	0.849717	4.80071	3.68383e-10	1.2755e-07	up		Nucb1
Snx21	0.848415	3.40619	3.58031e-08	6.15432e-06	up		Rnft1
Actg2	0.847636	0.857514	0.000115901	0.00472913	up		Snx8
Kctd21	0.841743	2.67485	1.15467e-07	1.70644e-05	up		Tnfrsf21
Pid1	0.839775	3.13499	1.56909e-07	2.18103e-05	up		4732471D19Rik
Siae	0.839309	3.83687	1.22022e-08	2.64058e-06	up		Rhod
D4Bwg0951e	0.838709	2.03839	3.891e-05	0.00204753	up		BC004004
Sarm1	0.838625	1.9919	1.02704e-05	0.000697266	up		Gramd3
Stambpl1	0.834836	2.57145	8.38893e-08	1.32028e-05	up		Fgf10
Dok5	0.833346	2.83202	4.5884e-08	7.73592e-06	up		Stx4a
Col1a1	0.8332	7.73332	2.78129e-06	0.000238199	up		Ttl
Gm2a	0.832642	4.23242	2.78376e-10	1.03441e-07	up		Mxd4
Tmem35	0.832413	2.53279	1.22543e-07	1.7892e-05	up		Ctns
Tmem200c	0.826839	1.91652	0.000229762	0.00815335	up		Ppap2c
Sema3e	0.82484	4.40727	5.48078e-09	1.32838e-06	up		Trip4
Ccng1	0.821486	6.71189	4.55729e-12	2.83218e-09	up		Ehd4
Dtx1	0.818959	0.951571	0.00017873	0.0067161	up		Pfkfb3
Gamt	0.81842	3.04494	5.17609e-07	5.88981e-05	up		Slc1a4
Rdh12	0.818388	0.738437	0.000293998	0.00984675	up		Sec23a
Tcp11l2	0.817964	1.54391	1.23192e-05	0.000809469	up		Serinc5
Arhgap20	0.816942	1.7911	0.000112895	0.00465347	up		Bcas3
Ak5	0.816594	1.72461	5.03733e-05	0.00251563	up		BC024659
Pdp1	0.816593	4.47078	5.03878e-07	5.76061e-05	up		Rtel1
Fchsd1	0.814655	2.20741	9.28014e-07	9.50426e-05	up		Alkbh4
Nagk	0.814571	2.90221	4.61541e-08	7.73592e-06	up		Acd
Vwa5a	0.811721	4.66214	2.81681e-10	1.03441e-07	up		Fntb
Thnsl2	0.81061	2.70164	9.62451e-08	1.47639e-05	up		Heatr5b
Cd55	0.802755	1.57067	1.00994e-05	0.000687579	up		Pigk
Pde4b	0.802676	4.28402	1.75224e-09	4.99637e-07	up		Oaf
Mid2	0.801881	4.07796	1.08496e-08	2.36902e-06	up		Tspyl4
Arhgef4	0.79807	1.63968	3.28567e-05	0.00180102	up		Pcyt1a
Cthrc1	0.789888	3.82974	3.47657e-08	6.10592e-06	up		Plod3
Arrdc3	0.789023	7.14202	5.02174e-08	8.27973e-06	up		Pgpep1
Wbscr17	0.788712	1.94022	1.07832e-05	0.000723967	up		Zfand2a
Slc39a13	0.788357	3.85766	7.6286e-09	1.77783e-06	up		Ulk2
Orai2	0.786587	2.23203	1.91691e-05	0.0011762	up		Afap1
B4galnt1	0.784862	3.0411	0.000248447	0.0086642	up		Ttpal
BC029214	0.782305	1.19363	6.56903e-05	0.00309754	up		Ano10
St6galnac4	0.782174	4.48757	1.77858e-09	5.01251e-07	up		Atg2b
Crtc1	0.781279	5.31809	7.36656e-07	7.90015e-05	up		Gramd4
Ankrd12	0.777481	4.57189	1.36744e-05	0.000886167	up		Eef2k
Zbtb4	0.776477	2.53616	6.46586e-06	0.00048518	up		9030624J02Rik
Sh3bp1	0.771761	4.94246	3.69347e-05	0.00197613	up		Ogdh
Nipal3	0.770933	3.43905	1.49112e-06	0.000141727	up		4930402H24Rik
Gaa	0.770188	5.85006	8.49035e-08	1.32762e-05	up		Thbs3
Acot9	0.76734	2.95741	2.46475e-06	0.000216442	up		Lepre1
Snta1	0.766229	2.26656	4.58448e-05	0.00233433	up		Amfr
Stmn2	0.76398	4.41646	1.05672e-06	0.000105398	up		Cinp
1700011H14Rik	0.763845	2.48047	0.000148063	0.0057867	up		Rexo2
Slc7a1	0.763404	6.65584	4.14921e-10	1.39673e-07	up		Itm2b
Nt5dc3	0.761826	3.78304	9.09679e-07	9.38208e-05	up		Helq
Ppp3ca	0.761334	6.08298	1.0275e-09	3.15235e-07	up		Dph1
Kdelr3	0.760423	2.77728	5.04433e-05	0.00251563	up		Csrp1
Podxl2	0.75827	3.57222	6.19169e-06	0.00046605	up		Slc39a9
Nepn	0.757186	5.14251	1.89907e-08	3.86789e-06	up		Abcf3
Kif6	0.757149	1.45963	6.48441e-05	0.00306958	up		Ankmy2
Ttc7	0.757086	3.79279	2.08548e-06	0.000187903	up		Smarca2
Col5a1	0.756308	7.26122	4.02405e-07	4.95081e-05	up		Fam54b
Slc43a2	0.754646	4.42514	4.62808e-08	7.73592e-06	up		Mfsd1
6330439K17Rik	0.753996	2.42764	4.88342e-06	0.000384284	up		Aif1l
Vldlr	0.753821	4.87787	8.34103e-08	1.32028e-05	up
Rtn4rl1	0.753785	1.2527	0.000204687	0.00744895	up
Irgq	0.753552	5.27293	4.71978e-08	7.83516e-06	up
Glipr2	0.750838	5.52652	3.36786e-10	1.183e-07	up
Sh2b3	0.74983	4.58403	1.93235e-08	3.90287e-06	up
Sod2	0.747788	6.85931	7.12423e-11	3.25792e-08	up
Pkp3	0.746683	2.35096	0.000161164	0.00620022	up
Rit1	0.744576	4.64692	3.39813e-09	8.85596e-07	up
Wipi1	0.742721	3.99339	3.0175e-07	3.89017e-05	up
Fitm2	0.741418	3.99492	2.06832e-05	0.00124701	up
A430033K04Rik	0.740857	3.99755	4.20344e-07	5.05603e-05	up
Myog	0.740558	1.86939	0.000110695	0.00457836	up
Mfap3l	0.738227	4.118	0.000300512	0.0099774	up
Lactb	0.737428	4.62655	2.10969e-08	4.15711e-06	up
Taok3	0.737326	3.70132	4.54333e-06	0.000363422	up
Slc29a1	0.734838	5.77714	1.2706e-10	5.2196e-08	up
Sdk1	0.734532	3.43729	2.30596e-05	0.00135654	up
Esyt1	0.73256	4.73505	5.56653e-06	0.000425603	up
Ripk3	0.731694	4.09554	1.28353e-07	1.85171e-05	up
Ripply3	0.731631	3.62781	6.99104e-06	0.000515021	up
Gpr137	0.729244	4.40454	8.03717e-08	1.28156e-05	up
Ccs	0.728076	3.80777	6.80515e-06	0.000504393	up
Dolk	0.727169	4.34614	1.22525e-07	1.7892e-05	up
Manba	0.727167	3.12492	2.74371e-06	0.000235813	up
Arrdc4	0.726371	5.64459	9.21201e-10	2.86246e-07	up
Pfkp	0.724652	4.83927	1.38674e-08	2.89746e-06	up
Alg1	0.721614	4.57625	2.2071e-08	4.24551e-06	up
Tbc1d24	0.72011	5.11472	3.69331e-09	9.52283e-07	up
Fam63b	0.719903	4.72076	1.63525e-08	3.35878e-06	up
Fbrsl1	0.718596	4.89807	0.000236272	0.00831997	up
Zfp39	0.717697	3.68353	9.28683e-06	0.000641268	up
Fgf15	0.715309	5.24597	2.31736e-08	4.4225e-06	up
Bbs9	0.70963	4.48828	1.7359e-07	2.37701e-05	up
Tprn	0.709459	3.36038	4.65547e-05	0.00235563	up
Daam2	0.708841	5.54928	4.82847e-07	5.54633e-05	up
Xkr8	0.705928	3.14884	4.5804e-06	0.000365182	up
Sema6b	0.705686	2.47404	8.25834e-05	0.00367936	up
Fbxw9	0.704195	4.30763	3.75772e-06	0.000308731	up
Aplp1	0.704148	3.35143	3.9214e-05	0.00205721	up
Gde1	0.704126	5.81483	8.17969e-10	2.57469e-07	up
Fbn1	0.703499	6.69558	8.25621e-09	1.8702e-06	up
Dgkh	0.701385	2.15997	0.000113264	0.00465806	up
Pxmp2	0.698459	2.39466	3.84453e-05	0.00203895	up
Zmat3	0.698347	6.78488	2.20067e-06	0.000195376	up
Ttll7	0.698197	2.69887	0.000200183	0.00734015	up
Wisp1	0.696311	4.34316	9.05677e-05	0.00396225	up
Slc7a5	0.694516	6.77066	4.21146e-07	5.05603e-05	up
Tmem150a	0.692983	3.64846	7.75649e-06	0.000557846	up
Pdk2	0.692401	2.976	6.67592e-05	0.00313351	up
Mib2	0.691331	4.07457	8.62826e-06	0.000604402	up
Tnfrsf1a	0.688553	5.14642	3.20553e-08	5.79794e-06	up
Fam13c	0.687375	3.54698	8.3784e-06	0.000588714	up
Rab43	0.685971	3.93516	1.16673e-06	0.000114717	up
Cdkn1a	0.685316	3.96514	9.70506e-07	9.82237e-05	up
Lrrfip1	0.684021	6.73065	2.19e-10	8.56112e-08	up
Plcxd2	0.6838	3.79575	7.92926e-06	0.000566907	up
Cdc42ep3	0.683679	3.21051	2.29406e-06	0.000202186	up
Hbegf	0.682835	3.51918	5.29167e-05	0.00260679	up
Slc35f5	0.68166	5.29571	3.16802e-08	5.77319e-06	up
Foxj2	0.681522	4.1537	2.72948e-05	0.00155292	up
Pmm1	0.68051	5.22375	2.85749e-07	3.70358e-05	up
Gsto1	0.680413	6.65727	6.35925e-08	1.03442e-05	up
Dgat2	0.678783	4.5688	1.09586e-07	1.63953e-05	up
Syngr2	0.678399	5.30411	2.15175e-08	4.19913e-06	up
Car12	0.676792	3.72669	1.36984e-06	0.000132275	up
Ogfod1	0.67667	6.04027	7.46525e-10	2.38073e-07	up
Rmnd5b	0.675606	4.77544	7.22546e-08	1.15976e-05	up
Cd97	0.669379	2.99078	5.12664e-05	0.0025462	up
Evi5l	0.668293	1.85351	0.000162752	0.00625139	up
Prrg4	0.668027	2.055	7.7815e-05	0.00352709	up
Pnpla7	0.667148	4.03513	4.54341e-07	5.34556e-05	up
Nicn1	0.66545	5.0227	8.73708e-08	1.35744e-05	up
Slc23a2	0.664974	5.57754	1.97387e-07	2.65782e-05	up
Galns	0.664288	3.91764	2.51036e-06	0.000219652	up
Cd9	0.663913	4.43376	1.13084e-07	1.68148e-05	up
Slc35c1	0.661537	4.82944	4.13655e-06	0.000335309	up
Ndrg1	0.661355	4.16789	7.15679e-06	0.000524046	up
Dopey1	0.66058	4.69346	7.8376e-05	0.00354403	up
Plec	0.659148	6.61836	2.34281e-05	0.00136169	up
Adam15	0.658352	5.04008	4.51663e-05	0.00230462	up
Vsig10	0.658303	2.0059	0.000257526	0.00890393	up
Sun2	0.657925	4.98515	7.69031e-06	0.000554732	up
Ccdc93	0.657692	6.16454	4.09858e-09	1.01365e-06	up
Il13ra1	0.657233	3.06994	2.26847e-05	0.00134267	up
Col5a2	0.657034	7.20015	3.45682e-08	6.10592e-06	up
Col4a2	0.656731	8.22573	6.97467e-05	0.00322495	up
Tnfaip8l1	0.655293	2.77446	3.10737e-05	0.00173533	up
Col6a1	0.65527	3.63135	4.20398e-06	0.000338511	up
Pxk	0.654993	4.15663	2.11579e-05	0.00126618	up
Tom1l2	0.653429	5.18298	1.65523e-07	2.27942e-05	up
Suox	0.653178	4.50395	1.6519e-06	0.000153398	up
Map3k10	0.652675	5.23659	8.68289e-06	0.000606476	up
Dusp27	0.65216	3.8512	2.64747e-06	0.000228351	up
Pold4	0.651223	1.95869	0.000297629	0.00992862	up
Creb3l1	0.650931	3.4031	6.7328e-05	0.00314418	up
Fam46a	0.65008	3.23023	7.59447e-06	0.000549513	up
Zfp398	0.648906	3.96231	9.43982e-06	0.000648139	up
Anxa5	0.648615	6.63462	3.80385e-09	9.60353e-07	up
Irf2	0.648384	3.61152	2.83819e-05	0.00159975	up
Acap3	0.647579	4.93849	6.11146e-07	6.76363e-05	up
Acadvl	0.647376	4.53533	6.4179e-07	7.03849e-05	up
Nbas	0.64694	6.54236	2.1695e-07	2.90297e-05	up
Pygl	0.642582	4.92095	5.5426e-07	6.24298e-05	up
Mtap1a	0.641623	4.80119	5.53386e-06	0.000425603	up
Xpr1	0.639877	6.21049	2.00277e-06	0.000181802	up
Rbm43	0.63908	2.99489	9.64921e-05	0.00415504	up
Ndrg2	0.638697	3.43558	5.79606e-05	0.00279282	up
Tmem158	0.637597	3.30949	1.89195e-05	0.00116384	up
Ostf1	0.635665	3.7199	1.82152e-05	0.00112911	up
Nfic	0.63548	3.52445	0.000266518	0.00912371	up
Magee1	0.634731	4.47792	2.8157e-05	0.00159077	up
Ftsj1	0.63463	5.72546	4.21388e-07	5.05603e-05	up
Tubb2a	0.634035	4.28451	5.06394e-06	0.000393381	up
Rabac1	0.632689	3.90018	9.52564e-05	0.00412273	up
Myo6	0.631086	5.13684	5.95539e-07	6.62114e-05	up
Plscr3	0.630007	6.10453	2.16565e-06	0.000193686	up
Slc38a9	0.629959	5.24093	4.88211e-06	0.000384284	up
Sharpin	0.628436	4.06995	1.39007e-05	0.000896042	up
1110008P14Rik	0.627662	3.42226	0.000109263	0.00455017	up
Tcirg1	0.626632	3.33162	0.000230782	0.00817759	up
Stradb	0.626443	4.64013	7.86874e-07	8.22046e-05	up
Adamts17	0.626116	3.49005	0.000130015	0.00517433	up
Zfp941	0.62393	2.88024	0.000193418	0.00715484	up
5033414D02Rik	0.623083	4.24413	9.27188e-06	0.000641268	up
Ctsf	0.622778	3.54211	2.76571e-05	0.00156618	up
Dopey2	0.622396	3.51519	0.000146339	0.00574851	up
Col27a1	0.622244	4.55618	5.76333e-06	0.000439264	up
Cd44	0.620281	5.18351	1.92443e-06	0.000175347	up
Gng12	0.618617	6.94628	4.5748e-07	5.35649e-05	up
Tmem63a	0.6177	2.30558	0.000205072	0.00745175	up
Polr1e	0.616745	6.5358	7.18049e-07	7.74027e-05	up
Tmcc3	0.615812	4.27772	1.62839e-06	0.000151799	up
Cttnbp2	0.614769	4.32966	3.9321e-05	0.00205837	up
Fig4	0.614693	5.60414	2.62128e-07	3.4157e-05	up
Cib2	0.614652	2.38434	0.000122229	0.00492105	up
Rac3	0.614641	3.48926	0.000245639	0.0085786	up
Nceh1	0.614317	3.72393	5.55567e-06	0.000425603	up
Dap	0.613563	5.08168	1.62841e-06	0.000151799	up
Abcb1b	0.613203	2.14659	0.000265214	0.00910482	up
Apln	0.611129	4.15579	2.33476e-05	0.00136028	up
Gpx3	0.610693	7.95816	3.38925e-08	6.08483e-06	up
Hadha	0.609155	7.55839	8.32983e-09	1.8702e-06	up
Fuca2	0.608247	4.55724	9.90446e-06	0.000676209	up
0910001L09Rik	0.605586	4.04041	3.31095e-05	0.00180737	up
Ubxn6	0.605405	5.43363	1.40122e-07	1.99773e-05	up
Snx7	0.604152	4.03962	1.16321e-05	0.000770292	up
Chn2	0.60392	3.314	0.000289164	0.00973397	up
Ntn3	0.602936	4.00589	3.68171e-05	0.0019742	up
Emc1	0.602923	7.16655	2.91414e-08	5.42722e-06	up
Rab27a	0.602628	2.7946	0.000110131	0.00456282	up
Col1a2	0.602225	7.83274	1.69195e-06	0.000156518	up
Tex261	0.598826	5.88311	6.81251e-08	1.10077e-05	up
Wsb2	0.597672	4.02973	3.38768e-05	0.00184097	up
Dpysl3	0.596474	6.20459	3.11403e-07	3.99338e-05	up
Srm	0.595661	7.39053	1.92448e-05	0.00117787	up
Loxl3	0.595356	2.8338	8.51475e-05	0.00375905	up
Hmox1	0.594876	5.03364	5.2456e-05	0.00258936	up
Wfs1	0.594855	3.84676	0.000166857	0.00636862	up
Tgfb2	0.593812	5.93996	1.41526e-06	0.00013558	up
Ssfa2	0.593376	5.89626	1.05346e-07	1.5958e-05	up
Adamts7	0.592878	4.48322	0.000204649	0.00744895	up
Mrpl22	0.591013	4.49437	0.000193653	0.00715484	up
Stra13	0.589913	4.82682	2.31499e-05	0.00135669	up
Fam114a1	0.589113	4.3158	7.25921e-06	0.000528353	up
Fam20c	0.588741	3.27588	0.000209049	0.00753976	up
Cast	0.587537	4.7917	3.05955e-06	0.000257618	up
Dennd4a	0.584572	5.20166	2.61384e-05	0.00149414	up
Tbc1d4	0.583342	5.32911	5.41916e-06	0.00041963	up
Lrp10	0.582039	5.74673	4.00728e-05	0.0020887	up
Gtf2f1	0.581574	6.56546	9.69374e-07	9.82237e-05	up
Nfatc2ip	0.581306	5.16018	1.17381e-06	0.000114717	up
Prkar2a	0.580319	6.61669	2.323e-05	0.00135669	up
Rasl12	0.580277	2.90244	0.000290787	0.00976152	up
Grhpr	0.579836	5.75112	4.29474e-07	5.07763e-05	up
Zhx3	0.57956	3.90602	9.1431e-05	0.00399282	up
Mbnl3	0.578171	5.57907	0.000119668	0.00484205	up
Parvb	0.577839	6.11437	6.27587e-05	0.00298252	up
Prdx5	0.57749	4.99726	3.56649e-05	0.00192091	up
2610029I01Rik	0.577263	4.44445	3.33161e-05	0.00181457	up
Cnn2	0.577067	7.82593	6.84877e-05	0.00318606	up
B230120H23Rik	0.575258	6.18606	1.52932e-06	0.000144361	up
Ppic	0.575039	5.84938	6.90462e-06	0.000510205	up
Olfml2b	0.574993	3.75804	3.19152e-05	0.00176605	up
Atp6ap1	0.574595	6.92494	1.57478e-07	2.18103e-05	up
Erlin1	0.573355	5.85549	5.56374e-07	6.24298e-05	up
Bmp1	0.5709	5.90771	2.56163e-06	0.000222531	up
Fam171a2	0.570766	5.46809	9.80694e-05	0.00417001	up
Slc35f2	0.570377	3.91216	5.15428e-05	0.00255469	up
Stat1	0.569986	4.29199	9.79706e-05	0.00417001	up
Shisa4	0.569919	4.3286	6.05504e-05	0.00290606	up
Slc16a6	0.568083	4.58376	5.52815e-05	0.00269589	up
Stc1	0.568013	3.55585	0.000113505	0.00465806	up
Lrrc28	0.567467	4.2558	3.27209e-05	0.00180102	up
Emilin2	0.565634	5.9925	6.55154e-06	0.000490092	up
Slc19a2	0.563929	4.57785	0.000190773	0.00706996	up
Rdh10	0.560972	5.50484	5.05904e-06	0.000393381	up
Heatr7a	0.555824	4.94165	5.23313e-05	0.00258848	up
Slc2a4	0.555426	3.58197	7.15495e-05	0.00329496	up
Top1mt	0.555151	3.66942	8.15376e-05	0.003659	up
Gatsl2	0.554816	4.54236	0.000253328	0.00879642	up
Gna11	0.553919	7.02855	1.75374e-06	0.000161005	up
Abcc5	0.553158	6.57694	1.75033e-06	0.000161005	up
Zfp185	0.550404	4.19133	1.99377e-05	0.0012111	up
Hip1r	0.547344	4.20317	0.000174062	0.00659178	up
Agl	0.546818	5.42627	7.04431e-06	0.000517373	up
Fkbp10	0.546361	5.86902	4.28172e-05	0.002208	up
Gyk	0.54628	4.76366	0.00010556	0.00441875	up
Reep5	0.544708	6.12993	1.16949e-06	0.000114717	up
Tex2	0.541173	4.67687	1.08955e-05	0.00072548	up
Ell	0.540541	4.92107	9.44263e-05	0.00409411	up
Atg9a	0.540172	5.37415	1.05733e-05	0.00071185	up
Fam69a	0.540139	4.2558	9.60227e-05	0.00414849	up
Coq9	0.540118	5.34611	4.90313e-06	0.000384586	up
Ctu1	0.539533	4.77842	0.000111256	0.00459371	up
Tmed5	0.538762	6.90627	3.06118e-06	0.000257618	up
Qpctl	0.537261	4.03015	3.5793e-05	0.00192353	up
Grn	0.536626	5.47876	0.000235115	0.00830683	up
Sparc	0.535851	8.3838	5.61721e-07	6.27393e-05	up
Nle1	0.534334	5.42084	3.42348e-05	0.00185212	up
Scarb2	0.533753	4.94357	0.000299127	0.00994505	up
Slc19a1	0.531941	5.28586	1.64782e-05	0.00103467	up
Lhfp	0.531539	4.11033	9.72365e-05	0.00416382	up
Qsox1	0.531378	4.65691	4.22436e-05	0.00218307	up
Tcf19	0.526845	4.7154	2.97523e-05	0.00166923	up
P4ha2	0.524835	5.11007	6.51606e-05	0.00307855	up
Mrpl52	0.524375	4.78638	0.000122545	0.00492557	up
Osbpl6	0.524217	4.61052	4.61226e-05	0.00233865	up
Pde10a	0.522604	4.06211	0.000148455	0.0057867	up
Actr1a	0.522174	7.76512	6.27127e-07	6.90895e-05	up
Atrn	0.521248	6.09498	0.00023386	0.00827456	up
Nucb1	0.520964	6.64613	4.96367e-05	0.00249078	up
Anxa6	0.519194	6.78763	7.04485e-07	7.68419e-05	up
Rnft1	0.518217	5.3087	6.4554e-05	0.00306183	up
Snx8	0.518076	5.64912	0.000179438	0.00673225	up
Stard13	0.518002	4.02158	0.000114523	0.00468866	up
Tnfrsf21	0.517293	5.94344	3.18926e-05	0.00176605	up
Acta2	0.516046	8.64962	8.98399e-05	0.00393752	up
4732471D19Rik	0.515448	5.99638	0.00010489	0.00440262	up
Rhod	0.514761	3.69879	0.000184352	0.00689528	up
BC004004	0.514608	5.15345	0.000108151	0.00451164	up
Gramd3	0.513807	4.93762	8.24693e-05	0.00367936	up
Fgf10	0.511536	4.29641	0.000142246	0.00561501	up
Stx4a	0.511197	4.87458	8.16734e-05	0.003659	up
Ttl	0.511069	5.33964	1.83622e-05	0.00113532	up
Mxd4	0.510859	4.21967	7.47055e-05	0.00340986	up
Ctns	0.509882	4.80501	3.98154e-05	0.00207975	up
Ppap2c	0.509445	4.27373	6.25929e-05	0.00298048	up
Trip4	0.509216	6.36141	2.58593e-05	0.00148168	up
Bgn	0.508106	5.42325	8.26225e-06	0.000585533	up
Ehd4	0.502896	5.82905	5.437e-06	0.000419671	up
Pfkfb3	0.502362	6.44468	7.85785e-06	0.000563464	up
Slc1a4	0.502344	5.73563	3.16216e-05	0.00176187	up
Sec23a	0.501644	7.55915	1.71857e-05	0.00107077	up
Scamp1	0.501569	6.18098	5.88407e-06	0.00044706	up
Krt8	0.501268	5.2681	8.19037e-05	0.00366254	up
Spnb3	0.499871	5.85914	5.62919e-05	0.00273416	up
Serinc5	0.498858	6.27586	4.348e-05	0.00222796	up
Stat3	0.49858	4.87175	9.1755e-05	0.00399976	up
Bcas3	0.495144	4.74021	9.78291e-05	0.00417001	up
BC024659	0.495109	5.44443	2.32258e-05	0.00135669	up
Rtel1	0.494707	7.01452	8.05135e-06	0.000573943	up
Alkbh4	0.494509	3.85652	0.000164317	0.00628163	up
Acd	0.491834	5.15144	0.000238101	0.00836356	up
Fntb	0.491197	5.98519	5.73354e-05	0.00276821	up
Ldb2	0.490248	4.83291	6.71998e-05	0.00314418	up
Heatr5b	0.489005	6.19296	2.4711e-05	0.001426	up
Pmp22	0.487509	6.69794	1.61166e-05	0.00101724	up
Pigk	0.48704	5.87444	9.90877e-05	0.00419851	up
Flnc	0.486742	6.93109	3.83003e-05	0.00203571	up
Oaf	0.483555	5.50297	0.000203186	0.00742779	up
Tspyl4	0.480817	6.12097	1.0544e-05	0.00071185	up
Pcyt1a	0.480515	6.96425	1.46935e-05	0.000944629	up
Plod3	0.477043	6.11454	6.0014e-05	0.00288603	up
Pdxk	0.476523	5.46446	5.68177e-05	0.00274868	up
Pgpep1	0.474245	4.98405	9.26604e-05	0.00402475	up
Zfand2a	0.474131	4.87565	0.000265745	0.00911012	up
Hmha1	0.471771	5.00586	8.1225e-05	0.00365241	up
Ulk2	0.468834	6.02386	0.000189557	0.00704441	up
Pros1	0.467326	5.11039	0.000211975	0.00763393	up
Afap1	0.467318	5.68054	0.000189792	0.00704441	up
Ttpal	0.465259	5.70971	0.000121341	0.00490155	up
Ano10	0.464325	5.00213	9.76413e-05	0.00417001	up
Atg2b	0.463752	6.04131	0.000121748	0.00490982	up
Gramd4	0.461013	5.47486	7.58924e-05	0.00345753	up
Eef2k	0.459844	5.50726	6.1722e-05	0.00295644	up
9030624J02Rik	0.457871	6.75633	1.60047e-05	0.00101373	up
Ogdh	0.456435	8.04048	0.000186671	0.00697127	up
Ctnnbip1	0.455312	6.02238	0.000103861	0.00437029	up
4930402H24Rik	0.45447	4.659	0.000256252	0.00887254	up
Emc2	0.452733	5.73207	0.000155105	0.00601486	up
Thbs3	0.450564	5.19481	0.000110035	0.00456282	up
Sept8	0.448898	6.6298	8.30009e-05	0.00369118	up
Lepre1	0.446503	5.85202	0.000178411	0.00671452	up
Amfr	0.445361	7.28707	4.34768e-05	0.00222796	up
Cinp	0.443353	6.42861	5.43455e-05	0.00266095	up
Rexo2	0.43797	5.87955	0.000260653	0.00898959	up
Itm2b	0.43776	6.44699	7.78559e-05	0.00352709	up
Helq	0.434422	5.06048	0.000252974	0.00879642	up
Dph1	0.433007	5.7701	0.000175088	0.00660998	up
Csrp1	0.43288	7.03652	9.92593e-05	0.00419851	up
Slc39a9	0.427878	6.82053	0.000107196	0.00447952	up
Stk39	0.424865	6.43036	0.000163017	0.00625163	up
Abcf3	0.424181	6.04284	0.000221136	0.00790511	up
Ankmy2	0.424094	5.14545	0.000294139	0.00984675	up
Reep1	0.418463	5.83019	0.000126613	0.00505556	up
Smarca2	0.414371	5.7196	0.00021963	0.00786289	up
Inpp5a	0.413596	5.62941	0.000198815	0.00731209	up
Ext2	0.413324	6.61797	0.000236517	0.00831997	up
Tgfbr3	0.407937	6.0338	0.000275301	0.00938461	up
Fam54b	0.404941	6.70913	0.000167118	0.00636862	up
Mfsd1	0.398269	7.02447	0.000180168	0.00674922	up
Aif1l	0.395069	7.2836	0.000216549	0.00777557	up
Fignl1	-0.400314	7.40102	0.000254404	0.00882117	down
Zranb3	-0.403689	5.6849	0.000297814	0.00992862	down
Hsf2	-0.404609	6.43072	0.000280269	0.00952717	down
Fhl1	-0.407139	7.66973	0.00022214	0.0079293	down
Ift140	-0.409076	6.0337	0.000252477	0.00879207	down
Tsc22d3	-0.417993	5.55942	0.000283358	0.00959183	down
Gdi1	-0.431193	6.46641	7.24388e-05	0.0033189	down
Rmi1	-0.436422	5.81723	0.000155455	0.00601879	down
Vprbp	-0.439167	6.71426	7.46601e-05	0.00340986	down
Evc2	-0.444431	5.46101	0.000117851	0.00478453	down
Mmgt2	-0.446345	4.6477	0.00027195	0.00928344	down
Ercc6l	-0.457045	6.84257	0.000155724	0.00601957	down
Wfikkn1	-0.459606	4.6999	0.00013698	0.0054426	down
Epb4.1l3	-0.462264	5.74938	4.29929e-05	0.00221236	down
Zfp239	-0.466463	4.38066	0.000288522	0.00972589	down
Parp11	-0.468395	5.20376	0.000125674	0.00503019	down
Usp11	-0.469293	6.27502	1.71022e-05	0.00106831	down
Ahi1	-0.470468	5.34631	0.000118986	0.00482253	down
Dnaja1	-0.470934	5.34155	9.67534e-05	0.00415782	down
Nutf2	-0.472867	5.06778	0.000224196	0.00799095	down
Hes6	-0.474371	4.3364	0.000244761	0.00856029	down
Iqcb1	-0.47655	5.84417	0.000298505	0.009938	down
Kansl1l	-0.486078	3.96295	0.000277807	0.00945675	down
Mapk11	-0.488404	4.27393	0.000200818	0.00735231	down
D14Abb1e	-0.492253	6.43034	0.000138081	0.00546843	down
Abat	-0.492384	4.66449	0.000144745	0.00570438	down
Rnpc3	-0.493965	5.55259	0.000147072	0.00576792	down
Hirip3	-0.496682	6.53758	4.06986e-06	0.00033101	down
Rian	-0.498278	7.46787	2.16522e-05	0.00129258	down
Ift81	-0.498421	5.44167	4.89765e-05	0.00246275	down
Pex7	-0.504075	4.16129	0.000129435	0.00515974	down
Hells	-0.504689	7.87915	4.79149e-05	0.00241438	down
Zfp788	-0.510394	4.72108	0.000160249	0.0061748	down
Pnp	-0.511164	4.85223	0.000176938	0.00666943	down
Prpf40b	-0.514616	4.91765	5.57593e-05	0.00271373	down
Nrm	-0.516799	4.77127	7.18291e-05	0.0032972	down
Tmem231	-0.517403	4.47831	5.43352e-05	0.00266095	down
Gabbr1	-0.518915	4.24544	5.67794e-05	0.00274868	down
Ckb	-0.528834	4.33556	3.71109e-05	0.00198118	down
6330416G13Rik	-0.533664	4.01816	0.000113583	0.00465806	down
Dak	-0.538008	4.82294	4.6788e-05	0.0023625	down
Ttc21b	-0.544133	5.53926	3.8945e-05	0.00204753	down
Scd2	-0.54468	10.9044	2.11774e-06	0.000190102	down
Sc4mol	-0.546426	7.75407	0.000117694	0.00478453	down
Fdft1	-0.550196	5.93194	0.000104993	0.00440262	down
Mfsd2a	-0.554904	3.40137	7.92441e-05	0.00357661	down
Fsbp	-0.55566	3.89266	4.2174e-05	0.00218307	down
Hba-x	-0.557013	9.79765	0.000295283	0.0098714	down
Echdc1	-0.557106	5.19255	2.09156e-05	0.00125789	down
Rab39b	-0.55715	3.46623	8.33852e-05	0.00370148	down
Six3os1	-0.560458	4.0842	0.000283002	0.00959183	down
Lss	-0.562637	6.68286	3.29187e-05	0.00180102	down
Taf7	-0.581307	5.85889	1.37577e-06	0.00013232	down
Abcc1	-0.581382	5.6722	1.09099e-06	0.000107928	down
2700023E23Rik	-0.582373	4.00884	5.00536e-05	0.0025065	down
C330018D20Rik	-0.591027	4.04821	1.03191e-05	0.000698615	down
Hmgcr	-0.60163	8.76093	2.25912e-06	0.000199833	down
Rspo1	-0.603044	3.11394	0.000240601	0.00843914	down
2610015P09Rik	-0.603724	3.74485	2.56658e-05	0.00147408	down
Nudt1	-0.610057	4.06454	2.01153e-05	0.00121884	down
Acaca	-0.618987	5.29965	3.01734e-05	0.00168894	down
Dhcr7	-0.623397	6.72277	4.01503e-06	0.000328004	down
Tspan13	-0.625235	6.45206	2.93339e-08	5.42722e-06	down
Nr1d2	-0.629978	3.46752	0.000217818	0.00780954	down
Rad54b	-0.630653	5.22849	2.54129e-07	3.34746e-05	down
Nsdhl	-0.65254	6.59337	1.27601e-06	0.000124203	down
Nr2e1	-0.652673	2.94465	0.000281999	0.00957257	down
Snhg11	-0.657961	4.18778	9.18322e-06	0.000637747	down
Ccdc136	-0.665315	4.3081	7.85112e-07	8.22046e-05	down
Scn8a	-0.670289	3.4813	6.9856e-05	0.00322495	down
Adcy7	-0.671309	2.22555	4.60476e-05	0.00233865	down
Acsl3	-0.672297	7.24521	1.3681e-08	2.88336e-06	down
Glt1d1	-0.674512	2.46881	4.08414e-05	0.00211964	down
Acsl6	-0.677853	2.31269	0.000167468	0.00637195	down
Tmco6	-0.684022	4.27221	7.59529e-06	0.000549513	down
Rps25	-0.686549	3.07541	3.49047e-05	0.00188416	down
Lipo1	-0.691563	2.56092	1.64362e-05	0.00103467	down
St8sia3	-0.693894	3.44989	1.31818e-05	0.000856532	down
Tagap1	-0.695019	1.41294	0.000260745	0.00898959	down
Fdps	-0.698078	4.40515	0.000148744	0.0057867	down
Mir5117	-0.698359	3.6134	2.50157e-05	0.00144015	down
Foxred2	-0.703671	3.89414	7.6816e-07	8.16574e-05	down
Tmem56	-0.703872	2.58228	2.0982e-05	0.00125876	down
Scg5	-0.705829	1.31832	0.000263032	0.00905557	down
Ccdc138	-0.705979	3.32334	1.04558e-06	0.000104717	down
Gt(ROSA)26Sor	-0.707368	4.44343	7.18555e-07	7.74027e-05	down
Nek8	-0.707914	2.3729	1.96901e-05	0.00119907	down
Slc8a2	-0.722332	2.65352	6.82397e-05	0.00318063	down
BC031361	-0.733102	1.45672	0.000187573	0.00699417	down
Wbscr27	-0.733836	2.5378	0.000290363	0.0097608	down
Hbb-bh1	-0.738433	8.92966	1.28804e-06	0.000124873	down
Rdm1	-0.741846	3.13767	0.000101552	0.00428057	down
Zfp873	-0.744553	3.13658	8.38001e-06	0.000588714	down
Zfp783	-0.748252	3.33133	9.72632e-07	9.82237e-05	down
Fah	-0.749996	3.68287	6.02285e-06	0.000456174	down
Aldh1a7	-0.750953	1.49511	9.20497e-05	0.0040054	down
Sema3b	-0.751242	2.05626	3.86838e-05	0.00204711	down
Vat1l	-0.759806	3.79612	3.8642e-07	4.7784e-05	down
Mir5114	-0.76203	5.26901	1.33099e-08	2.85481e-06	down
Aqp4	-0.766246	2.05983	8.08166e-05	0.0036408	down
Dbi	-0.767267	6.64579	7.81423e-07	8.22046e-05	down
A230072C01Rik	-0.769093	2.49206	8.76384e-05	0.00385498	down
3110045C21Rik	-0.777051	2.14632	1.08409e-05	0.000724281	down
Tmem14a	-0.780417	1.27883	0.000125097	0.00501984	down
Zfyve28	-0.780944	1.21376	8.44727e-05	0.00373607	down
Igsf1	-0.790797	1.91038	0.000145336	0.00571835	down
2610020C07Rik	-0.795177	1.8453	9.6095e-06	0.000657925	down
AA465934	-0.807588	4.02117	1.95388e-05	0.00119285	down
2610034M16Rik	-0.826601	1.9916	1.25793e-05	0.000824011	down
2810442I21Rik	-0.830324	1.65223	0.000236014	0.00831997	down
BC024139	-0.835687	1.99118	4.19553e-06	0.000338511	down
Atp6v1g2	-0.85192	1.04391	0.000195725	0.00722039	down
Rec8	-0.851953	2.86841	6.21384e-05	0.00296963	down
1600016N20Rik	-0.855686	1.90967	1.91585e-06	0.000175225	down
Pstpip2	-0.858455	1.63549	7.66407e-05	0.00348507	down
Icosl	-0.864488	2.13811	4.25874e-07	5.05976e-05	down
Rimkla	-0.874691	1.2559	0.000267594	0.00914763	down
Scd1	-0.885342	8.05553	4.50528e-11	2.14107e-08	down
Krt10	-0.891033	1.40166	2.35898e-05	0.00136781	down
Shank1	-0.892863	2.2264	0.000244735	0.00856029	down
Ppm1e	-0.926205	3.37026	9.86671e-09	2.174e-06	down
Trim10	-0.947398	2.02134	2.27131e-05	0.00134267	down
Lacc1	-0.949223	2.42585	8.33361e-09	1.8702e-06	down
Rnf157	-0.953285	3.90031	1.56398e-07	2.18103e-05	down
Tdrd1	-0.972669	1.7264	7.07008e-07	7.68419e-05	down
Zfp951	-0.97388	1.05493	7.16443e-05	0.00329496	down
Miat	-0.9845	5.10344	4.14706e-07	5.05603e-05	down
4930432K21Rik	-0.993751	1.7288	4.60536e-07	5.36635e-05	down
Celf3	-1.00275	1.779	3.60265e-07	4.52422e-05	down
Mpped1	-1.00442	3.27007	3.53613e-08	6.13028e-06	down
Ttyh1	-1.00835	1.3312	3.28061e-06	0.000275128	down
Csf2rb2	-1.02238	0.148967	0.000203764	0.0074377	down
Ccdc122	-1.02668	0.712352	1.28546e-05	0.000839776	down
Hist1h2bc	-1.03281	0.314723	0.000148672	0.0057867	down
Stag3	-1.03631	2.08418	2.60895e-07	3.4157e-05	down
Cacng7	-1.0365	3.56411	6.66233e-12	3.66989e-09	down
Fam131b	-1.04217	3.23184	2.86683e-11	1.47837e-08	down
Zcwpw1	-1.04503	2.50172	2.9606e-10	1.07099e-07	down
Rnf17	-1.04524	1.86929	3.23226e-05	0.00178451	down
Mov10l1	-1.04636	0.763057	8.70454e-05	0.00383585	down
Pklr	-1.06017	2.66291	1.08536e-09	3.24765e-07	down
Gm16386	-1.07288	0.108999	9.88188e-05	0.00419452	down
AF357355	-1.08944	1.78848	1.65732e-05	0.00103795	down
Snord34	-1.09388	1.11684	3.28685e-05	0.00180102	down
Tdrkh	-1.10007	3.5735	4.98119e-15	4.82917e-12	down
Adc	-1.11792	0.691444	1.51514e-05	0.00096893	down
Agmo	-1.18705	-0.571669	0.000227119	0.00808322	down
Sim2	-1.20374	-0.628842	0.000174603	0.00660195	down
9130019O22Rik	-1.20888	1.53386	1.98504e-09	5.46719e-07	down
Gm11627	-1.29511	0.700157	6.68666e-06	0.00049866	down
Pglyrp3	-1.30477	-0.557179	0.000284012	0.00960054	down
Ccdc36	-1.33123	0.646521	1.353e-08	2.87656e-06	down
Rbm44	-1.33698	0.0962274	3.48105e-06	0.000288939	down
Mak	-1.33935	0.822748	4.02908e-09	1.00673e-06	down
Cyp4f15	-1.38634	0.576077	2.90148e-08	5.42722e-06	down
Snhg9	-1.40976	-0.138795	1.08476e-05	0.000724281	down
Mlxipl	-1.46462	-1.10067	0.000189311	0.00704441	down
4732456N10Rik	-1.4953	-1.13742	0.000172957	0.00656018	down
D830029L11	-1.51648	-1.3048	0.000265037	0.00910482	down
AI854517	-1.53538	-0.898814	3.73636e-05	0.00199029	down
Mctp1	-1.61899	-0.525209	1.06673e-06	0.000105961	down
Stmn4	-1.6266	-0.686223	2.61459e-06	0.00022632	down
Hist1h1d	-1.62936	-0.989988	1.781e-05	0.00110683	down
Hormad2	-1.73185	-0.970109	3.45649e-06	0.000287887	down
A330050B17Rik	-1.76265	-0.828582	6.15967e-06	0.000465084	down
Gpr22	-1.77193	-1.69055	0.000206442	0.00747912	down
4930578M01Rik	-2.03216	-1.85016	0.000206848	0.00748266	down
Ddx4	-2.13049	-0.135661	5.69326e-12	3.2856e-09	down
AI646519	-2.19492	-1.6137	1.38085e-05	0.000892473	down
Csf2rb	-2.42687	2.05376	5.68936e-18	9.06439e-15	down
1700001L19Rik	-2.50348	-1.51238	2.17989e-07	2.90297e-05	down
Akap3	-2.61623	-2.33067	0.000169771	0.00644945	down
