# Supplementary material for: Loss of Fam60a, a Sin3a subunit, results in embryonic lethality and is associated with aberrant methylation at a subset of gene promoters
Source: eLife. 2018 Aug 2;7:e36435. doi: 10.7554/eLife.36435 (PMC6072441; doi:10.7554/eLife.36435)
Supplement: Figure 4—source data 2. [file elife-36435-fig4-data2.xlsx]

## Sheet: Sheet1
RPKM value	Gene-ID	BCC1_null1	BCC4_null2	BCC5_null3	BCC2_WT1	BCC6_WT2	BCC7_WT3
	Leng9	0.76	0.7	0.89	0.27	0.26	0.24
	Pqlc1	4.26	4.06	4.47	1.17	1.54	1.66
	Mtap7d3	6.78	5.48	5.69	2.41	2.16	2.24
	Adhfe1	0.77	0.74	0.59	0.25	0.21	0.36
	Sec24d	20.85	20.6	21.68	8.51	8.53	7.53
	Ghdc	5.96	7.94	7.82	2.51	2.78	3.3
	Serinc2	9.39	10.87	11.63	4.7	3.87	4.28
	Slc25a42	2.63	2.8	3.21	1.24	0.9	1.35
	Mxd3	5.98	5.06	4.31	2.67	2.18	2.6
	Dchs1	14.46	22.42	18.84	9.26	10.41	8.56
	Nagk	7.28	6.41	6.76	3.83	3.81	3.85
	Crtc1	6.89	10.17	9.94	4.56	5.49	5.49
	Slc7a1	17.13	19.87	16.7	11.48	10.27	9.52
	Ascl3	0	0.08	0	0.03	0.03	0
	Gt(ROSA)26Sor	12.37	9.4	9.44	16.34	16.91	17.08
	2610020C07Rik	1.24	1.28	1.1	2.07	1.9	2.24
	AA465934	38.86	24.75	28.73	56.15	60.87	42.47
	Miat	3.12	2.78	2.09	6.91	4.27	4.42
	Snhg9	3.56	1.53	2.55	5.36	8.23	6.37
RPKM value (normalized by WT average)	Gene-ID	BCC1_null1	BCC4_null2	BCC5_null3	BCC2_WT1	BCC6_WT2	BCC7_WT3	WT average
	Leng9	2.96104	2.72727	3.46753	1.05195	1.01299	0.935065	0.256667
	Pqlc1	2.92449	2.78719	3.06865	0.803204	1.05721	1.13959	1.45667
	Mtap7d3	2.98678	2.4141	2.50661	1.06167	0.951542	0.986784	2.27
	Adhfe1	2.81707	2.70732	2.15854	0.914634	0.768293	1.31707	0.273333
	Sec24d	2.54579	2.51526	2.64713	1.03907	1.04151	0.919414	8.19
	Ghdc	2.08149	2.77299	2.73108	0.876601	0.970896	1.1525	2.86333
	Serinc2	2.19222	2.53774	2.71518	1.09728	0.903502	0.999222	4.28333
	Slc25a42	2.26074	2.40688	2.75931	1.0659	0.773639	1.16046	1.16333
	Mxd3	2.40805	2.03758	1.73557	1.07517	0.877852	1.04698	2.48333
	Dchs1	1.53666	2.38257	2.00213	0.98406	1.10627	0.909671	9.41
	Nagk	1.90078	1.67363	1.76501	1	0.994778	1.00522	3.83
	Crtc1	1.33012	1.96332	1.91892	0.880309	1.05985	1.05985	5.18
	Slc7a1	1.64343	1.9063	1.60217	1.10138	0.985289	0.913335	10.4233
	Ascl3	0	4	0	1.5	1.5	0	0.02
	Gt(ROSA)26Sor	0.737334	0.560302	0.562686	0.973972	1.00795	1.01808	16.7767
	2610020C07Rik	0.599034	0.618357	0.531401	1	0.917874	1.08213	2.07
	AA465934	0.730955	0.465546	0.54041	1.05618	1.14496	0.798859	53.1633
	Miat	0.6	0.534615	0.401923	1.32885	0.821154	0.85	5.2
	Snhg9	0.53507	0.22996	0.383267	0.805611	1.23697	0.957415	6.65333
	Gene-ID	Fam60a null average	Fam60a null STDEV	WT average	WT STDEV
	Leng9	3.05195	0.37841	1	0.059514
	Pqlc1	2.92677	0.140746	1	0.175337
	Mtap7d3	2.63583	0.307435	1	0.0562429
	Adhfe1	2.56098	0.352816	1	0.284175
	Sec24d	2.56939	0.0690307	1	0.0698003
	Ghdc	2.52852	0.387707	1	0.140235
	Serinc2	2.48171	0.265943	1	0.0968895
	Slc25a42	2.47564	0.256299	1	0.201655
	Mxd3	2.0604	0.336822	1	0.106718
	Dchs1	1.97379	0.423666	1	0.0992643
	Nagk	1.77981	0.114298	1	0.00522193
	Crtc1	1.73745	0.353461	1	0.103656
	Slc7a1	1.7173	0.164973	1	0.094879
	Gt(ROSA)26Sor	0.620107	0.101528	1	0.0231035
	2610020C07Rik	0.582931	0.0456601	1	0.0821256
	AA465934	0.57897	0.136841	1	0.179761
	Miat	0.512179	0.100926	1	0.285154
	Snhg9	0.382766	0.152556	1	0.218812
