# Supplementary material for: Loss of Fam60a, a Sin3a subunit, results in embryonic lethality and is associated with aberrant methylation at a subset of gene promoters
Source: eLife. 2018 Aug 2;7:e36435. doi: 10.7554/eLife.36435 (PMC6072441; doi:10.7554/eLife.36435)
Supplement: Figure 4—source data 3. [file elife-36435-fig4-data3.xlsx]

## Sheet: Sheet1
	Leng9	Adhfe1	Mxd3	Dchs1	Nagk	Ascl3	Gt(ROSA)26Sor	2610020C07Rik	AA4653943
Control1	0.930783	1.06663	0.935587	1.0047	0.855059	0.968349	1.02188	1.1898	1.32956
Control2	1.23744	0.890324	0.793683	1.1814	0.940722	0.981683	0.970831	1.3161	1.19807
Control3	0.798315	0.931835	0.773912	0.949474	0.977224	1.02815	0.904928	1.52077	1.49305
Control4	1.1804	0.774128	0.881154	0.944474	1.01705	1.13589	0.939455	1.58463	1.20021
Control5	0.696883	0.942191	0.898531	0.809224	0.855893	0.928064	1.06718	1.43107	0.776682
Null1	1.55102	3.2899	1.29139	1.53835	1.15189	0.7775	0.808979	1.11299	1.58004
Null2	1.83333	4.20689	1.38206	1.65814	1.5438	0.76064	0.734797	1.12548	1.2969
Null3	1.93214	2.86383	1.52581	1.55197	2.06822	0.839981	0.856503	1.30034	1.27806
Null4	1.38538	2.60236	1.33162	1.47619	1.91239	0.829896	0.811929	1.30815	1.35571
Null5	1.31159	1.88446	1.41567	1.50779	1.51851	0.609683	0.914027	1.20965	1.23937
Average control	0.968766	0.921022	0.856573	0.977855	0.929189	1.00843	0.980855	1.40847	1.19951
Average null	1.60269	2.96949	1.38931	1.54649	1.63896	0.76354	0.825247	1.21132	1.35002
STDEV for control	0.235263	0.105222	0.0696344	0.134636	0.0725028	0.0797121	0.0646424	0.15851	0.265454
STDEV for null	0.272197	0.859802	0.0898528	0.0689244	0.360498	0.0923601	0.0661098	0.0926549	0.135264
TTEST	0.00447671	0.00564975	9.32567e-06	0.000159694	0.0105269	0.00214369	0.00552414	0.0503716	0.302156
