# Supplementary material for: Loss of Fam60a, a Sin3a subunit, results in embryonic lethality and is associated with aberrant methylation at a subset of gene promoters
Source: eLife. 2018 Aug 2;7:e36435. doi: 10.7554/eLife.36435 (PMC6072441; doi:10.7554/eLife.36435)
Supplement: Figure 4—source data 4. [file elife-36435-fig4-data4.xlsx]

## Sheet: Sheet1
		Leng9/Actb	Adhfe1/Actb	Mxd3/Actb	Dchs1/Actb	Nagk/Actb
	flox/+ 1	1.17873	1.19029	1.13552	1.85016	1.16559
	flox/+ 2	1.14767	1.06284	1.08897	1.87407	1.19672
	flox/+ 3	1.09574	1.21595	1.10532	1.83616	1.21077
	flox/+ 4	1.44799	1.52169	1.3054	2.11796	1.5231
	null1	1.92579	1.05553	0.874095	10.3469	1.6413
	null2	2.08293	0.93002	0.778663	9.74098	1.47547
	null3	2.32633	1.00378	0.925107	11.1903	1.53657
	null4	2.16383	1.05173	0.864539	11.5858	1.55436
		Leng9	Adhfe1	Mxd3	Dchs1	Nagk
	Average flox	1.21753	1.24769	1.1588	1.91959	1.27405
	Average null	1.94766	1.05831	0.931778	8.60917	1.46011
	STDEV flox	0.157409	0.194548	0.0996175	0.133174	0.16711
	STDEV null	0.166828	0.0584509	0.0607524	0.830351	0.0684991
	TTEST	0.000220242	0.0881608	0.00381962	0.000172224	0.0372739
		Leng9	Adhfe1	Mxd3	Dchs1	Nagk
	Average flox	1.21753	1.24769	1.1588	1.91959	1.27405
	Average null	1.94766	1.05831	0.931778	8.60917	1.46011
	STDEV flox	0.157409	0.194548	0.0996175	0.133174	0.16711
	STDEV null	0.166828	0.0584509	0.0607524	0.830351	0.0684991
	TTEST	0.000220242	0.0881608	0.00381962	0.000172224	0.0372739
