# Supplementary material for: Loss of Fam60a, a Sin3a subunit, results in embryonic lethality and is associated with aberrant methylation at a subset of gene promoters
Source: eLife. 2018 Aug 2;7:e36435. doi: 10.7554/eLife.36435 (PMC6072441; doi:10.7554/eLife.36435)
Supplement: Figure 4—source data 5. [file elife-36435-fig4-data5.xlsx]

## Sheet: Sheet1
	Leng9 promoter	Average(% of input)	STDEV
	flox/-Rb	0.00479895	0.00273373
	flox/- AcH3K9	11.0871	1.80972
	null Rb	0.00115349	0.00230698
	null AcH3K9	16.1075	1.27668
	TTEST	0.00515626
	Dchs1 promoter	Average(% of input)	STDEV
	flox/-Rb	0.00478928	0.00331482
	flox/- AcH3K9	1.11232	0.204347
	null Rb	0.00467962	0.000739368
	null AcH3K9	2.1251	0.642363
	TTEST	0.0454781
	Nagk promoter	Average(% of input)	STDEV
	flox/-Rb	0.00696653	0.00562469
	flox/- AcH3K9	8.93404	0.893585
	null Rb	0.00257951	0.00334767
	null AcH3K9	11.7484	1.05367
	TTEST	0.006919
