# Supplementary material for: Loss of Fam60a, a Sin3a subunit, results in embryonic lethality and is associated with aberrant methylation at a subset of gene promoters
Source: eLife. 2018 Aug 2;7:e36435. doi: 10.7554/eLife.36435 (PMC6072441; doi:10.7554/eLife.36435)
Supplement: Figure 4—source data 6. [file elife-36435-fig4-data6.xlsx]

## Sheet: Sheet1
	Leng9 promoter	Average(% of input)	STDEV
	flox/-Rb	0.000412976	0.000479488
	flox/- TET1	0.0322535	0.0115625
	null Rb	0.000461063	0.000677911
	null TET1	0.0333048	0.0142382
	Dchs1promoter	Average(% of input)	STDEV
	flox/-Rb	0.00191867	0.00161732
	flox/- TET1	0.0256633	0.00859098
	null Rb	0.000611532	0.000850126
	null TET1	0.0298228	0.012958
	Nagk promoter	Average(% of input)	STDEV
	flox/-Rb	0.000738773	0.00122994
	flox/- TET1	0.0209894	0.00781982
	null Rb	0.000278241	0.000556481
	null TET1	0.0208264	0.00998442
