# Supplementary material for: Loss of Fam60a, a Sin3a subunit, results in embryonic lethality and is associated with aberrant methylation at a subset of gene promoters
Source: eLife. 2018 Aug 2;7:e36435. doi: 10.7554/eLife.36435 (PMC6072441; doi:10.7554/eLife.36435)
Supplement: Figure 5—source data 1. [file elife-36435-fig5-data1.xlsx]

## Sheet: Sheet1
Fam60a-Venus ChIP-Seq1 target genes	Fam60a-Venus ChIP-Seq2 target genes	Fam60a-Venus ChIP-Seq1&2 common target genes
100043387	0610007C21Rik	0610007C21Rik
0610007C21Rik	0610007L01Rik	0610007L01Rik
0610007L01Rik	0610007P14Rik	0610007P14Rik
0610007P08Rik	0610007P22Rik	0610007P22Rik
0610007P14Rik	0610009B22Rik	0610009B22Rik
0610007P22Rik	0610009D07Rik	0610009D07Rik
0610009B22Rik	0610009L18Rik	0610009L18Rik
0610009D07Rik	0610009O20Rik	0610010B08Rik
0610009L18Rik	0610010B08Rik	0610010F05Rik
0610010B08Rik	0610010F05Rik	0610010K14Rik
0610010F05Rik	0610010K14Rik	0610011F06Rik
0610010K14Rik	0610011F06Rik	0610011L14Rik
0610011F06Rik	0610011L14Rik	0610012G03Rik
0610011L14Rik	0610012G03Rik	0610030E20Rik
0610012G03Rik	0610030E20Rik	0610031J06Rik
0610030E20Rik	0610031J06Rik	0610037L13Rik
0610031J06Rik	0610037L13Rik	0610037P05Rik
0610037L13Rik	0610037P05Rik	0610039K10Rik
0610037P05Rik	0610039K10Rik	0610040B10Rik
0610038B21Rik	0610040B10Rik	0910001L09Rik
0610039K10Rik	0910001L09Rik	1110001A16Rik
0610040B10Rik	1110001A16Rik	1110002B05Rik
0610043K17Rik	1110001J03Rik	1110002L01Rik
0910001L09Rik	1110002B05Rik	1110002N22Rik
1110001A16Rik	1110002L01Rik	1110003E01Rik
1110002B05Rik	1110002N22Rik	1110004E09Rik
1110002L01Rik	1110003E01Rik	1110004F10Rik
1110002N22Rik	1110004E09Rik	1110005A03Rik
1110003E01Rik	1110004F10Rik	1110006O24Rik
1110004E09Rik	1110005A03Rik	1110008F13Rik
1110004F10Rik	1110006O24Rik	1110008J03Rik
1110005A03Rik	1110008F13Rik	1110008L16Rik
1110006O24Rik	1110008J03Rik	1110008P14Rik
1110008F13Rik	1110008L16Rik	1110012D08Rik
1110008J03Rik	1110008P14Rik	1110012J17Rik
1110008L16Rik	1110012D08Rik	1110012L19Rik
1110008P14Rik	1110012J17Rik	1110014N23Rik
1110012D08Rik	1110012L19Rik	1110017D15Rik
1110012J17Rik	1110014N23Rik	1110018G07Rik
1110012L19Rik	1110017D15Rik	1110018J18Rik
1110014N23Rik	1110018G07Rik	1110020A21Rik
1110017D15Rik	1110018J18Rik	1110020G09Rik
1110018G07Rik	1110020A21Rik	1110028C15Rik
1110018J18Rik	1110020G09Rik	1110031I02Rik
1110020A21Rik	1110028C15Rik	1110032A03Rik
1110020G09Rik	1110031I02Rik	1110034A24Rik
1110021J02Rik	1110032A03Rik	1110034B05Rik
1110028C15Rik	1110034A24Rik	1110037F02Rik
1110031I02Rik	1110034B05Rik	1110038B12Rik
1110032A03Rik	1110036E04Rik	1110038D17Rik
1110034A24Rik	1110037F02Rik	1110038F14Rik
1110034B05Rik	1110038B12Rik	1110054O05Rik
1110037F02Rik	1110038D17Rik	1110057K04Rik
1110038B12Rik	1110038F14Rik	1110059E24Rik
1110038D17Rik	1110051M20Rik	1110059G10Rik
1110038F14Rik	1110054O05Rik	1110065P20Rik
1110049F12Rik	1110057K04Rik	1190002F15Rik
1110054M08Rik	1110059E24Rik	1190002N15Rik
1110054O05Rik	1110059G10Rik	1190005F20Rik
1110057K04Rik	1110065P20Rik	1200011I18Rik
1110059E24Rik	1190002F15Rik	1200011M11Rik
1110059G10Rik	1190002N15Rik	1200014J11Rik
1110065P20Rik	1190005F20Rik	1200016B10Rik
1110067D22Rik	1200011I18Rik	1300001I01Rik
1190002F15Rik	1200011M11Rik	1300002E11Rik
1190002H23Rik	1200014J11Rik	1300018J18Rik
1190002N15Rik	1200016B10Rik	1500001M20Rik
1190005F20Rik	1300001I01Rik	1500002O20Rik
1200011I18Rik	1300002E11Rik	1500003O03Rik
1200011M11Rik	1300018I17Rik	1500010J02Rik
1200014J11Rik	1300018J18Rik	1500011B03Rik
1200016B10Rik	1500001M20Rik	1500011H22Rik
1300001I01Rik	1500002O20Rik	1500011K16Rik
1300002E11Rik	1500003O03Rik	1500012F01Rik
1300018J18Rik	1500010J02Rik	1500015A07Rik
1500001M20Rik	1500011B03Rik	1500031L02Rik
1500002O20Rik	1500011H22Rik	1500032L24Rik
1500003O03Rik	1500011K16Rik	1600002H07Rik
1500004A13Rik	1500012F01Rik	1600002K03Rik
1500010J02Rik	1500015A07Rik	1600012F09Rik
1500011B03Rik	1500016L03Rik	1600012H06Rik
1500011H22Rik	1500031L02Rik	1600021P15Rik
1500011K16Rik	1500032L24Rik	1700001G11Rik
1500012F01Rik	1600002H07Rik	1700001G17Rik
1500015A07Rik	1600002K03Rik	1700003E16Rik
1500031L02Rik	1600012F09Rik	1700003G18Rik
1500032L24Rik	1600012H06Rik	1700003M07Rik
1600002H07Rik	1600016N20Rik	1700007K13Rik
1600002K03Rik	1600021P15Rik	1700008J07Rik
1600012F09Rik	1700001G11Rik	1700008O03Rik
1600012H06Rik	1700001G17Rik	1700010I14Rik
1600020E01Rik	1700003E16Rik	1700012B15Rik
1600021P15Rik	1700003G18Rik	1700012D14Rik
1700001G11Rik	1700003M07Rik	1700019E19Rik
1700001G17Rik	1700007K13Rik	1700020I14Rik
1700003E16Rik	1700008J07Rik	1700020O03Rik
1700003G18Rik	1700008O03Rik	1700021C14Rik
1700003M07Rik	1700010I14Rik	1700021K19Rik
1700006E09Rik	1700012B15Rik	1700025E21Rik
1700007K13Rik	1700012D14Rik	1700025G04Rik
1700008J07Rik	1700017B05Rik	1700025K23Rik
1700008O03Rik	1700019E19Rik	1700026L06Rik
1700010I14Rik	1700020I14Rik	1700028P14Rik
1700012B15Rik	1700020O03Rik	1700029F09Rik
1700012D14Rik	1700021C14Rik	1700029J07Rik
1700012L04Rik	1700021F05Rik	1700030J22Rik
1700016H13Rik	1700021K19Rik	1700034F02Rik
1700018L02Rik	1700022E09Rik	1700034H14Rik
1700019E19Rik	1700023L04Rik	1700034H15Rik
1700020I14Rik	1700025E21Rik	1700034P13Rik
1700020O03Rik	1700025G04Rik	1700037C18Rik
1700021C14Rik	1700025K23Rik	1700037H04Rik
1700021K19Rik	1700026D08Rik	1700040I03Rik
1700023E05Rik	1700026L06Rik	1700045H11Rik
1700025E21Rik	1700027A23Rik	1700048O20Rik
1700025G04Rik	1700028P14Rik	1700052K11Rik
1700025K23Rik	1700029F09Rik	1700052N19Rik
1700026L06Rik	1700029J07Rik	1700054N08Rik
1700028P14Rik	1700030J22Rik	1700056E22Rik
1700029F09Rik	1700034F02Rik	1700065D16Rik
1700029J07Rik	1700034H14Rik	1700081L11Rik
1700030J22Rik	1700034H15Rik	1700084E18Rik
1700034F02Rik	1700034P13Rik	1700088E04Rik
1700034H14Rik	1700037C18Rik	1700092M07Rik
1700034H15Rik	1700037H04Rik	1700096K18Rik
1700034P13Rik	1700040I03Rik	1700106N22Rik
1700037C18Rik	1700045H11Rik	1700113I22Rik
1700037H04Rik	1700048O20Rik	1700123O20Rik
1700040I03Rik	1700049G17Rik	1700125G22Rik
1700045H11Rik	1700052K11Rik	1810006K21Rik
1700047I17Rik2	1700052N19Rik	1810008A18Rik
1700048O20Rik	1700054N08Rik	1810009A15Rik
1700052K11Rik	1700056E22Rik	1810013L24Rik
1700052N19Rik	1700065D16Rik	1810020D17Rik
1700054N08Rik	1700081L11Rik	1810022K09Rik
1700056E22Rik	1700084E18Rik	1810024B03Rik
1700065D16Rik	1700086O06Rik	1810026B05Rik
1700081L11Rik	1700088E04Rik	1810026J23Rik
1700084E18Rik	1700092M07Rik	1810029B16Rik
1700086L19Rik	1700096K18Rik	1810030O07Rik
1700088E04Rik	1700106N22Rik	1810031K17Rik
1700092M07Rik	1700113I22Rik	1810032O08Rik
1700095B22Rik	1700123M08Rik	1810035L17Rik
1700096K18Rik	1700123O20Rik	1810043H04Rik
1700101E01Rik	1700125G22Rik	1810046J19Rik
1700106N22Rik	1810006K21Rik	1810049H13Rik
1700109F18Rik	1810008A18Rik	1810058I24Rik
1700113I22Rik	1810009A15Rik	1810062G17Rik
1700123O20Rik	1810011O10Rik	1810062O18Rik
1700125G22Rik	1810013D10Rik	1810074P20Rik
1810006K21Rik	1810013L24Rik	2010002N04Rik
1810008A18Rik	1810020D17Rik	2010015L04Rik
1810009A15Rik	1810021B22Rik	2010107E04Rik
1810013L24Rik	1810022K09Rik	2010107H07Rik
1810019D21Rik	1810024B03Rik	2010305A19Rik
1810020D17Rik	1810026B05Rik	2010320M18Rik
1810022K09Rik	1810026J23Rik	2210012G02Rik
1810024B03Rik	1810027O10Rik	2210015D19Rik
1810026B05Rik	1810029B16Rik	2210018M11Rik
1810026J23Rik	1810030O07Rik	2210020M01Rik
1810029B16Rik	1810031K17Rik	2210021J22Rik
1810030N24Rik	1810032O08Rik	2210403K04Rik
1810030O07Rik	1810035L17Rik	2210404J11Rik
1810031K17Rik	1810037I17Rik	2210408I21Rik
1810032O08Rik	1810043H04Rik	2310001A20Rik
1810035L17Rik	1810046J19Rik	2310001K24Rik
1810043H04Rik	1810049H13Rik	2310003C23Rik
1810044D09Rik	1810055G02Rik	2310003F16Rik
1810046J19Rik	1810058I24Rik	2310003H01Rik
1810046K07Rik	1810062G17Rik	2310003L22Rik
1810049H13Rik	1810062O18Rik	2310004I24Rik
1810058I24Rik	1810063B05Rik	2310004N24Rik
1810062G17Rik	1810074P20Rik	2310008H09Rik
1810062O18Rik	2010002N04Rik	2310009A05Rik
1810074P20Rik	2010015L04Rik	2310011J03Rik
2010001M06Rik	2010107E04Rik	2310014H01Rik
2010002N04Rik	2010107H07Rik	2310016C08Rik
2010007H12Rik	2010305A19Rik	2310021P13Rik
2010012O05Rik	2010317E24Rik	2310022A10Rik
2010015L04Rik	2010320M18Rik	2310022B05Rik
2010107E04Rik	2210012G02Rik	2310028H24Rik
2010107H07Rik	2210015D19Rik	2310030N02Rik
2010305A19Rik	2210018M11Rik	2310033E01Rik
2010320M18Rik	2210020M01Rik	2310033P09Rik
2210009G21Rik	2210021J22Rik	2310035C23Rik
2210012G02Rik	2210403K04Rik	2310035K24Rik
2210013O21Rik	2210404J11Rik	2310036O22Rik
2210015D19Rik	2210408I21Rik	2310037I24Rik
2210018M11Rik	2210417K05Rik	2310039H08Rik
2210020M01Rik	2300009A05Rik	2310044G17Rik
2210021J22Rik	2310001A20Rik	2310045N01Rik
2210403K04Rik	2310001K24Rik	2310046O06Rik
2210404J11Rik	2310003C23Rik	2310047M10Rik
2210408I21Rik	2310003F16Rik	2310057M21Rik
2210409E12Rik	2310003H01Rik	2310061C15Rik
2310001A20Rik	2310003L22Rik	2310061J03Rik
2310001K24Rik	2310004I24Rik	2310068J16Rik
2310003C23Rik	2310004N24Rik	2310079F23Rik
2310003F16Rik	2310008H09Rik	2400001E08Rik
2310003H01Rik	2310009A05Rik	2400003C14Rik
2310003L22Rik	2310011J03Rik	2410001C21Rik
2310004I24Rik	2310014H01Rik	2410002F23Rik
2310004N24Rik	2310016C08Rik	2410002I01Rik
2310008H09Rik	2310016M24Rik	2410002O22Rik
2310009A05Rik	2310021P13Rik	2410003K15Rik
2310011J03Rik	2310022A10Rik	2410004N09Rik
2310014H01Rik	2310022B05Rik	2410006H16Rik
2310016C08Rik	2310028H24Rik	2410015M20Rik
2310021P13Rik	2310030G06Rik	2410017P09Rik
2310022A10Rik	2310030N02Rik	2410018M08Rik
2310022B05Rik	2310033E01Rik	2410042D21Rik
2310028H24Rik	2310033P09Rik	2410057H14Rik
2310028O11Rik	2310035C23Rik	2410066E13Rik
2310030N02Rik	2310035K24Rik	2410089E03Rik
2310033E01Rik	2310036O22Rik	2410091C18Rik
2310033P09Rik	2310037I24Rik	2410127L17Rik
2310035C23Rik	2310039H08Rik	2500003M10Rik
2310035K24Rik	2310044G17Rik	2500004C02Rik
2310036O22Rik	2310044H10Rik	2510006D16Rik
2310037I24Rik	2310045N01Rik	2510012J08Rik
2310039H08Rik	2310046O06Rik	2610002J02Rik
2310044G17Rik	2310047M10Rik	2610008E11Rik
2310045N01Rik	2310057M21Rik	2610015P09Rik
2310046K01Rik	2310061C15Rik	2610017I09Rik
2310046O06Rik	2310061J03Rik	2610019F03Rik
2310047M10Rik	2310067B10Rik	2610020C07Rik
2310057M21Rik	2310068J16Rik	2610020H08Rik
2310061C15Rik	2310079F23Rik	2610021K21Rik
2310061J03Rik	2400001E08Rik	2610024G14Rik
2310068J16Rik	2400003C14Rik	2610027L16Rik
2310079F23Rik	2410001C21Rik	2610029G23Rik
2400001E08Rik	2410002F23Rik	2610035D17Rik
2400003C14Rik	2410002I01Rik	2610039C10Rik
2410001C21Rik	2410002O22Rik	2610044O15Rik
2410002F23Rik	2410003K15Rik	2610100L16Rik
2410002I01Rik	2410004B18Rik	2610101N10Rik
2410002O22Rik	2410004N09Rik	2610204G22Rik
2410003K15Rik	2410006H16Rik	2610301B20Rik
2410004N09Rik	2410015M20Rik	2610301G19Rik
2410006H16Rik	2410016O06Rik	2610306M01Rik
2410015M20Rik	2410017P09Rik	2610318N02Rik
2410017P09Rik	2410018M08Rik	2610507B11Rik
2410018M08Rik	2410042D21Rik	2610507I01Rik
2410022L05Rik	2410057H14Rik	2610528E23Rik
2410042D21Rik	2410066E13Rik	2700023E23Rik
2410057H14Rik	2410089E03Rik	2700029M09Rik
2410066E13Rik	2410091C18Rik	2700046G09Rik
2410089E03Rik	2410127L17Rik	2700049A03Rik
2410091C18Rik	2410131K14Rik	2700050L05Rik
2410127L17Rik	2500003M10Rik	2700078E11Rik
2500003M10Rik	2500004C02Rik	2700078K21Rik
2500004C02Rik	2510002D24Rik	2700081O15Rik
2510003E04Rik	2510006D16Rik	2700086A05Rik
2510006D16Rik	2510009E07Rik	2700097O09Rik
2510012J08Rik	2510012J08Rik	2700099C18Rik
2610001J05Rik	2610002D18Rik	2810001G20Rik
2610002J02Rik	2610002J02Rik	2810002D19Rik
2610008E11Rik	2610008E11Rik	2810002N01Rik
2610015P09Rik	2610015P09Rik	2810004N23Rik
2610017I09Rik	2610017I09Rik	2810006K23Rik
2610019F03Rik	2610019F03Rik	2810008D09Rik
2610020C07Rik	2610020C07Rik	2810008M24Rik
2610020H08Rik	2610020H08Rik	2810021J22Rik
2610021K21Rik	2610021K21Rik	2810030E01Rik
2610024G14Rik	2610024G14Rik	2810046L04Rik
2610027L16Rik	2610027L16Rik	2810055F11Rik
2610029G23Rik	2610029G23Rik	2810403A07Rik
2610034B18Rik	2610029I01Rik	2810403D21Rik
2610035D17Rik	2610035D17Rik	2810405F15Rik
2610039C10Rik	2610039C10Rik	2810407C02Rik
2610044O15Rik	2610044O15Rik	2810408A11Rik
2610100L16Rik	2610100L16Rik	2810408I11Rik
2610101N10Rik	2610101N10Rik	2810408M09Rik
2610109H07Rik	2610204G22Rik	2810410L24Rik
2610203C20Rik	2610301B20Rik	2810417H13Rik
2610204G22Rik	2610301G19Rik	2810422J05Rik
2610206C17Rik	2610306M01Rik	2810422O20Rik
2610301B20Rik	2610318N02Rik	2810428I15Rik
2610301G19Rik	2610507B11Rik	2810432D09Rik
2610306M01Rik	2610507I01Rik	2810442I21Rik
2610318N02Rik	2610528E23Rik	2810453I06Rik
2610507B11Rik	2700023E23Rik	2810454H06Rik
2610507I01Rik	2700029M09Rik	2900002K06Rik
2610528E23Rik	2700046G09Rik	2900006K08Rik
2700023E23Rik	2700049A03Rik	2900053A13Rik
2700029M09Rik	2700050L05Rik	2900064A13Rik
2700046G09Rik	2700060E02Rik	2900073G15Rik
2700049A03Rik	2700078E11Rik	2900092D14Rik
2700050L05Rik	2700078K21Rik	2900092E17Rik
2700078E11Rik	2700081O15Rik	2900097C17Rik
2700078K21Rik	2700086A05Rik	3000002C10Rik
2700081O15Rik	2700094K13Rik	3010026O09Rik
2700086A05Rik	2700097O09Rik	3110001I22Rik
2700097O09Rik	2700099C18Rik	3110002H16Rik
2700099C18Rik	2810001G20Rik	3110003A17Rik
2810001G20Rik	2810002D19Rik	3110009E18Rik
2810002D19Rik	2810002N01Rik	3110043O21Rik
2810002N01Rik	2810004N23Rik	3110045C21Rik
2810004N23Rik	2810006K23Rik	3110052M02Rik
2810006K23Rik	2810008D09Rik	3110056O03Rik
2810008D09Rik	2810008M24Rik	3110057O12Rik
2810008M24Rik	2810021B07Rik	3110082I17Rik
2810021J22Rik	2810021J22Rik	3200002M19Rik
2810025M15Rik	2810030E01Rik	3230401D17Rik
2810030E01Rik	2810046L04Rik	3830408C21Rik
2810046L04Rik	2810055F11Rik	4632411B12Rik
2810055F11Rik	2810403A07Rik	4632427E13Rik
2810055G20Rik	2810403D21Rik	4632434I11Rik
2810403A07Rik	2810405F15Rik	4732415M23Rik
2810403D21Rik	2810405K02Rik	4732416N19Rik
2810405F15Rik	2810407C02Rik	4732418C07Rik
2810407C02Rik	2810408A11Rik	4732471D19Rik
2810408A11Rik	2810408I11Rik	4831440E17Rik
2810408I11Rik	2810408M09Rik	4833420G17Rik
2810408M09Rik	2810410L24Rik	4833427G06Rik
2810410L24Rik	2810417H13Rik	4921513D23Rik
2810417H13Rik	2810422J05Rik	4921517L17Rik
2810422J05Rik	2810422O20Rik	4921524J17Rik
2810422O20Rik	2810428I15Rik	4921530L18Rik
2810428I15Rik	2810432D09Rik	4921531C22Rik
2810432D09Rik	2810442I21Rik	4921536K21Rik
2810442I21Rik	2810453I06Rik	4922501C03Rik
2810453I06Rik	2810454H06Rik	4922505G16Rik
2810454H06Rik	2810459M11Rik	4930402H24Rik
2900002K06Rik	2810474O19Rik	4930404I05Rik
2900006K08Rik	2900002K06Rik	4930405A21Rik
2900053A13Rik	2900006K08Rik	4930412O13Rik
2900060B14Rik	2900053A13Rik	4930415O20Rik
2900064A13Rik	2900064A13Rik	4930422G04Rik
2900073G15Rik	2900073G15Rik	4930427A07Rik
2900092D14Rik	2900092D14Rik	4930429B21Rik
2900092E17Rik	2900092E17Rik	4930429F24Rik
2900097C17Rik	2900097C17Rik	4930430F08Rik
3000002C10Rik	3000002C10Rik	4930444A02Rik
3010026O09Rik	3010026O09Rik	4930455C21Rik
3110001I22Rik	3110001I22Rik	4930471M23Rik
3110002H16Rik	3110002H16Rik	4930473A02Rik
3110003A17Rik	3110003A17Rik	4930473A06Rik
3110007F17Rik	3110009E18Rik	4930483J18Rik
3110009E18Rik	3110021A11Rik	4930503L19Rik
3110040N11Rik	3110043O21Rik	4930507D05Rik
3110043O21Rik	3110045C21Rik	4930513N10Rik
3110045C21Rik	3110052M02Rik	4930515G01Rik
3110052M02Rik	3110056O03Rik	4930525F21Rik
3110056O03Rik	3110057O12Rik	4930528A17Rik
3110057O12Rik	3110062M04Rik	4930529M08Rik
3110082I17Rik	3110082I17Rik	4930534B04Rik
3200002M19Rik	3200002M19Rik	4930539J05Rik
3230401D17Rik	3230401D17Rik	4930547E14Rik
3830408C21Rik	3830408C21Rik	4930547N16Rik
4632411B12Rik	4632411B12Rik	4930563E22Rik
4632427E13Rik	4632415K11Rik	4930578N16Rik
4632434I11Rik	4632427E13Rik	4930579G24Rik
4732415M23Rik	4632434I11Rik	4930579K19Rik
4732416N19Rik	4732415M23Rik	4930583K01Rik
4732418C07Rik	4732416N19Rik	4930588N13Rik
4732471D19Rik	4732418C07Rik	4931406C07Rik
4732471J01Rik	4732471D19Rik	4931428F04Rik
4831440E17Rik	4831426I19Rik	4932415G12Rik
4833420G17Rik	4831440E17Rik	4932416H05Rik
4833427G06Rik	4833420G17Rik	4932438A13Rik
4833442J19Rik	4833427G06Rik	4932441J04Rik
4921504E06Rik	4833439L19Rik	4933403F05Rik
4921513D23Rik	4921513D23Rik	4933404O12Rik
4921517L17Rik	4921517L17Rik	4933405L10Rik
4921524J17Rik	4921524J17Rik	4933406C10Rik
4921530L18Rik	4921530L18Rik	4933407C03Rik
4921531C22Rik	4921531C22Rik	4933407H18Rik
4921536K21Rik	4921536K21Rik	4933411G11Rik
4922501C03Rik	4922501C03Rik	4933421E11Rik
4922505G16Rik	4922505G16Rik	4933424B01Rik
4930402H24Rik	4930402H24Rik	4933426M11Rik
4930404I05Rik	4930404I05Rik	4933427E11Rik
4930405A21Rik	4930405A21Rik	4933430I17Rik
4930412O13Rik	4930412C18Rik	4933431E20Rik
4930415O20Rik	4930412O13Rik	4933432B09Rik
4930420K17Rik	4930415O20Rik	4933433C11Rik
4930422G04Rik	4930422G04Rik	4933433G15Rik
4930426L09Rik	4930427A07Rik	4933433P14Rik
4930427A07Rik	4930429B21Rik	4933434E20Rik
4930429B21Rik	4930429F24Rik	4933436C20Rik
4930429F24Rik	4930430F08Rik	4933439C10Rik
4930430F08Rik	4930444A02Rik	4933439F18Rik
4930432K21Rik	4930451C15Rik	5031425E22Rik
4930444A02Rik	4930451I11Rik	5031434O11Rik
4930455C21Rik	4930455C21Rik	5031439G07Rik
4930471M23Rik	4930455F23Rik	5133401N09Rik
4930473A02Rik	4930465K10Rik	5330426P16Rik
4930473A06Rik	4930471M23Rik	5430402O13Rik
4930481A15Rik	4930473A02Rik	5430405H02Rik
4930483J18Rik	4930473A06Rik	5430416N02Rik
4930503L19Rik	4930483J18Rik	5430437P03Rik
4930507D05Rik	4930503H13Rik	5530601H04Rik
4930509K18Rik	4930503L19Rik	5730403B10Rik
4930513N10Rik	4930506M07Rik	5730408K05Rik
4930515G01Rik	4930507D05Rik	5730419I09Rik
4930525F21Rik	4930512B01Rik	5730422E09Rik
4930528A17Rik	4930513N10Rik	5730437N04Rik
4930529M08Rik	4930515G01Rik	5730494M16Rik
4930534B04Rik	4930524L23Rik	5730494N06Rik
4930539J05Rik	4930525F21Rik	5730528L13Rik
4930547E14Rik	4930528A17Rik	5730559C18Rik
4930547N16Rik	4930528F23Rik	5730577I03Rik
4930563E22Rik	4930529M08Rik	5730590G19Rik
4930578N16Rik	4930534B04Rik	5830415F09Rik
4930579G18Rik	4930539J05Rik	5830417I10Rik
4930579G24Rik	4930547E14Rik	5830418K08Rik
4930579K19Rik	4930547N16Rik	5830433M19Rik
4930583K01Rik	4930555I21Rik	5930412G12Rik
4930588N13Rik	4930563E22Rik	5930416I19Rik
4931406C07Rik	4930578N16Rik	5930434B04Rik
4931406H21Rik	4930579G24Rik	6030446N20Rik
4931428F04Rik	4930579K19Rik	6030458C11Rik
4932415G12Rik	4930583K01Rik	6230400D17Rik
4932416H05Rik	4930588N13Rik	6230427J02Rik
4932438A13Rik	4931406C07Rik	6330407J23Rik
4932438H23Rik	4931414P19Rik	6330408A02Rik
4932441J04Rik	4931420L22Rik	6330409N04Rik
4933403F05Rik	4931428F04Rik	6330439K17Rik
4933404O12Rik	4931440P22Rik	6330503K22Rik
4933405L10Rik	4932415G12Rik	6330545A04Rik
4933406C10Rik	4932416H05Rik	6330549D23Rik
4933407C03Rik	4932425I24Rik	6330578E17Rik
4933407H18Rik	4932438A13Rik	6430527G18Rik
4933411G11Rik	4932441J04Rik	6430548M08Rik
4933421E11Rik	4933403F05Rik	6430550D23Rik
4933424B01Rik	4933404O12Rik	6530402F18Rik
4933426M11Rik	4933405L10Rik	6720401G13Rik
4933427E11Rik	4933406C10Rik	6720456B07Rik
4933430I17Rik	4933407C03Rik	6720463M24Rik
4933431E20Rik	4933407H18Rik	6820408C15Rik
4933432B09Rik	4933411G11Rik	8430406I07Rik
4933433C11Rik	4933412E12Rik	8430410A17Rik
4933433G15Rik	4933421E11Rik	8430427H17Rik
4933433P14Rik	4933424B01Rik	8430429K09Rik
4933434E20Rik	4933426M11Rik	9030025P20Rik
4933436C20Rik	4933427E11Rik	9030612E09Rik
4933439C10Rik	4933427G17Rik	9030624J02Rik
4933439F18Rik	4933430I17Rik	9130011J15Rik
5031425E22Rik	4933431E20Rik	9130023H24Rik
5031425F14Rik	4933432B09Rik	9130401M01Rik
5031434O11Rik	4933433C11Rik	9230110C19Rik
5031439G07Rik	4933433G15Rik	9230114K14Rik
5033414D02Rik	4933433P14Rik	9330020H09Rik
5133401N09Rik	4933434E20Rik	9330151L19Rik
5330426P16Rik	4933436C20Rik	9330159M07Rik
5430402O13Rik	4933439C10Rik	9330179D12Rik
5430405H02Rik	4933439F18Rik	9430008C03Rik
5430416N02Rik	5031414D18Rik	9430015G10Rik
5430437P03Rik	5031425E22Rik	9430016H08Rik
5530601H04Rik	5031434O11Rik	9430023L20Rik
5730403B10Rik	5031439G07Rik	9430038I01Rik
5730408K05Rik	5033411D12Rik	9430076C15Rik
5730419I09Rik	5133401N09Rik	9430083A17Rik
5730422E09Rik	5330413P13Rik	9430091E24Rik
5730437N04Rik	5330426P16Rik	9530026P05Rik
5730494M16Rik	5430402O13Rik	9530068E07Rik
5730494N06Rik	5430405H02Rik	9830001H06Rik
5730528L13Rik	5430411K18Rik	9930014A18Rik
5730559C18Rik	5430416N02Rik	9930021J03Rik
5730577I03Rik	5430437P03Rik	9930104L06Rik
5730590G19Rik	5530601H04Rik	A130010J15Rik
5830415F09Rik	5730403B10Rik	A130049A11Rik
5830417I10Rik	5730405O15Rik	A230020J21Rik
5830418K08Rik	5730408K05Rik	A230056P14Rik
5830433M19Rik	5730419I09Rik	A230072C01Rik
5930412G12Rik	5730422E09Rik	A330021E22Rik
5930416I19Rik	5730437N04Rik	A330035P11Rik
5930434B04Rik	5730455O13Rik	A330040F15Rik
6030429G01Rik	5730469M10Rik	A330050B17Rik
6030446N20Rik	5730494M16Rik	A430005L14Rik
6030458C11Rik	5730494N06Rik	A430033K04Rik
6230400D17Rik	5730528L13Rik	A430107O13Rik
6230427J02Rik	5730559C18Rik	A430110N23Rik
6330403K07Rik	5730577I03Rik	A530054K11Rik
6330407J23Rik	5730590G19Rik	A630066F11Rik
6330408A02Rik	5830415F09Rik	A630089N07Rik
6330409N04Rik	5830417I10Rik	A730008H23Rik
6330416G13Rik	5830418K08Rik	A730011L01Rik
6330439K17Rik	5830433M19Rik	A730017L22Rik
6330503K22Rik	5930412G12Rik	A730056A06Rik
6330545A04Rik	5930416I19Rik	A930001N09Rik
6330549D23Rik	5930434B04Rik	A930005H10Rik
6330578E17Rik	6030446N20Rik	A930007I19Rik
6430527G18Rik	6030458C11Rik	A930012L18Rik
6430548M08Rik	6230400D17Rik	A930015D03Rik
6430550D23Rik	6230409E13Rik	A930038C07Rik
6430598A04Rik	6230427J02Rik	AA415398
6430704M03Rik	6330407J23Rik	AA465934
6530402F18Rik	6330408A02Rik	AA543186
6720401G13Rik	6330409N04Rik	AA960436
6720456B07Rik	6330439K17Rik	AA987161
6720463M24Rik	6330503K22Rik	AI118078
6820408C15Rik	6330545A04Rik	AI314180
8430406I07Rik	6330549D23Rik	AI314976
8430410A17Rik	6330578E17Rik	AI316807
8430427H17Rik	6430527G18Rik	AI413582
8430429K09Rik	6430548M08Rik	AI429214
9030025P20Rik	6430550D23Rik	AI450353
9030612E09Rik	6430571L13Rik	AI462493
9030624J02Rik	6530402F18Rik	AI506816
9130011J15Rik	6720401G13Rik	AI597468
9130019O22Rik	6720456B07Rik	AI597479
9130023H24Rik	6720456H20Rik	AI837181
9130401M01Rik	6720463M24Rik	AI846148
9230110C19Rik	6820408C15Rik	AI848100
9230114K14Rik	8030462N17Rik	AI987944
9330020H09Rik	8430406I07Rik	AK010878
9330151L19Rik	8430410A17Rik	AU019823
9330159M07Rik	8430427H17Rik	AU022252
9330162B11Rik	8430429K09Rik	AU040320
9330179D12Rik	9030025P20Rik	AV051173
9430008C03Rik	9030612E09Rik	AW146020
9430015G10Rik	9030624J02Rik	AW146154
9430016H08Rik	9130011E15Rik	AW549877
9430023L20Rik	9130011J15Rik	AW554918
9430038I01Rik	9130023H24Rik	AY074887
9430076C15Rik	9130024F11Rik	Aaas
9430083A17Rik	9130206I24Rik	Aacs
9430091E24Rik	9130401M01Rik	Aagab
9530026P05Rik	9230110C19Rik	Aak1
9530051G07Rik	9230114K14Rik	Aamp
9530068E07Rik	9330020H09Rik	Aars
9830001H06Rik	9330151L19Rik	Aarsd1
9930014A18Rik	9330159M07Rik	Aasdh
9930021D14Rik	9330179D12Rik	Aasdhppt
9930021J03Rik	9430008C03Rik	Aatf
9930104L06Rik	9430015G10Rik	Abca5
A130010J15Rik	9430016H08Rik	Abca7
A130022J15Rik	9430023L20Rik	Abcb6
A130049A11Rik	9430037G07Rik	Abcc10
A230020J21Rik	9430038I01Rik	Abcc5
A230056P14Rik	9430076C15Rik	Abcd1
A230072C01Rik	9430083A17Rik	Abce1
A230072E10Rik	9430091E24Rik	Abcf1
A330021E22Rik	9530026P05Rik	Abcf2
A330035P11Rik	9530068E07Rik	Abcf3
A330040F15Rik	9830001H06Rik	Abhd10
A330050B17Rik	9930014A18Rik	Abhd11
A330050F15Rik	9930021J03Rik	Abhd13
A430005L14Rik	9930104L06Rik	Abhd15
A430033K04Rik	A030009H04Rik	Abhd16a
A430107O13Rik	A130010J15Rik	Abhd4
A430110N23Rik	A130049A11Rik	Abhd8
A530054K11Rik	A230020J21Rik	Abi1
A630055G03Rik	A230028O05Rik	Abl1
A630066F11Rik	A230056P14Rik	Abt1
A630089N07Rik	A230072C01Rik	Abtb1
A730008H23Rik	A330021E22Rik	Acaa1a
A730011L01Rik	A330035P11Rik	Acaa2
A730017L22Rik	A330040F15Rik	Acad10
A730056A06Rik	A330050B17Rik	Acad11
A930001N09Rik	A330069E16Rik	Acad12
A930004D18Rik	A430005L14Rik	Acad8
A930005H10Rik	A430033K04Rik	Acadm
A930007I19Rik	A430107O13Rik	Acadsb
A930012L18Rik	A430110N23Rik	Acadvl
A930015D03Rik	A530054K11Rik	Acap2
A930038C07Rik	A630066F11Rik	Acap3
AA415398	A630072M18Rik	Acat2
AA465934	A630089N07Rik	Acat3
AA543186	A730008H23Rik	Acbd3
AA960436	A730011L01Rik	Acbd5
AA987161	A730017L22Rik	Acbd6
AI115009	A730056A06Rik	Accs
AI118078	A730069N07Rik	Acd
AI314180	A930001N09Rik	Acin1
AI314976	A930005H10Rik	Acly
AI316807	A930007I19Rik	Acn9
AI413582	A930012L18Rik	Aco1
AI429214	A930015D03Rik	Aco2
AI450353	A930038C07Rik	Acot11
AI462493	AA388235	Acot13
AI506816	AA415398	Acot8
AI597468	AA465934	Acox1
AI597479	AA474331	Acox3
AI836003	AA543186	Acp1
AI837181	AA960436	Acp6
AI846148	AA987161	Acsf3
AI848100	AI118078	Acsl3
AI987944	AI314180	Acsl5
AK010878	AI314976	Actb
AU019823	AI316807	Actg1
AU022252	AI317395	Actl6a
AU040320	AI413582	Actn1
AV039307	AI429214	Actn3
AV051173	AI450353	Actn4
AW011738	AI462493	Actr10
AW146020	AI506816	Actr1a
AW146154	AI597468	Actr1b
AW549877	AI597479	Actr2
AW551984	AI837181	Actr3
AW554918	AI846148	Actr5
AY074887	AI848100	Actr6
Aaas	AI987944	Actr8
Aacs	AK010878	Acvr2a
Aagab	AK129341	Acvr2b
Aak1	AU019823	Acy1
Aamp	AU022252	Acyp1
Aars	AU040320	Adam10
Aarsd1	AV051173	Adam17
Aasdh	AW046200	Adam9
Aasdhppt	AW146020	Adamts1
Aatf	AW146154	Adamts10
Abca5	AW209491	Adamts12
Abca7	AW549877	Adamts20
Abcb6	AW554918	Adamts3
Abcc10	AY074887	Adar
Abcc5	Aaas	Adat1
Abcd1	Aacs	Adat3
Abcd2	Aagab	Adck2
Abce1	Aak1	Adck3
Abcf1	Aamp	Adck4
Abcf2	Aars	Adck5
Abcf3	Aarsd1	Adcy6
Abcg1	Aasdh	Add1
Abcg4	Aasdhppt	Add3
Abhd10	Aatf	Adh5
Abhd11	Abca1	Adhfe1
Abhd12	Abca5	Adipor1
Abhd13	Abca7	Adk
Abhd14a	Abcb10	Adnp
Abhd14b	Abcb4	Adnp2
Abhd15	Abcb6	Ado
Abhd16a	Abcc10	Adpgk
Abhd2	Abcc5	Adprhl2
Abhd4	Abcc9	Adrm1
Abhd8	Abcd1	Adsl
Abi1	Abcd3	Adss
Abl1	Abce1	Aebp2
Abl2	Abcf1	Aen
Abr	Abcf2	Afap1
Abt1	Abcf3	Aff4
Abtb1	Abhd1	Afg3l1
Abtb2	Abhd10	Afg3l2
Acaa1a	Abhd11	Afmid
Acaa2	Abhd13	Aftph
Acad10	Abhd15	Agap3
Acad11	Abhd16a	Agbl5
Acad12	Abhd4	Agfg2
Acad8	Abhd8	Agpat1
Acad9	Abi1	Agpat4
Acadm	Abi2	Agpat5
Acadsb	Abl1	Agpat6
Acadvl	Abt1	Agps
Acap2	Abtb1	Agrp
Acap3	Acaa1a	Agtpbp1
Acat2	Acaa2	Agtrap
Acat3	Acad10	Agxt2l2
Acbd3	Acad11	Ahctf1
Acbd5	Acad12	Ahcy
Acbd6	Acad8	Ahcyl1
Accn1	Acadm	Ahcyl2
Accs	Acads	Ahdc1
Acd	Acadsb	Ahi1
Ache	Acadvl	Ahsa1
Acin1	Acap2	Ahsa2
Acly	Acap3	Aif1l
Acn9	Acat1	Aimp1
Aco1	Acat2	Aimp2
Aco2	Acat3	Aip
Acot11	Acbd3	Ak2
Acot13	Acbd5	Ak4
Acot8	Acbd6	Ak8
Acox1	Accs	Akap1
Acox3	Acd	Akap10
Acp1	Acin1	Akap11
Acp6	Acly	Akap12
Acsf3	Acn9	Akap13
Acsl1	Aco1	Akap2
Acsl3	Aco2	Akap8
Acsl4	Acot11	Akap8l
Acsl5	Acot13	Akap9
Acta1	Acot8	Akirin1
Actb	Acox1	Akirin2
Actg1	Acox3	Akr1a4
Actl6a	Acp1	Akr1b3
Actn1	Acp2	Akr7a5
Actn3	Acp6	Akt1
Actn4	Acsf3	Akt1s1
Actr10	Acsl3	Akt2
Actr1a	Acsl5	Alad
Actr1b	Acss2	Alas1
Actr2	Actb	Alcam
Actr3	Actg1	Aldh16a1
Actr5	Actl6a	Aldh18a1
Actr6	Actn1	Aldh6a1
Actr8	Actn3	Aldh7a1
Acvr1	Actn4	Aldoa
Acvr1b	Actr10	Alg1
Acvr2a	Actr1a	Alg12
Acvr2b	Actr1b	Alg14
Acy1	Actr2	Alg2
Acyp1	Actr3	Alg3
Acyp2	Actr5	Alg5
Ada	Actr6	Alg8
Adal	Actr8	Alg9
Adam10	Acvr2a	Alk
Adam17	Acvr2b	Alkbh1
Adam9	Acy1	Alkbh2
Adamts1	Acyp1	Alkbh3
Adamts10	Adam10	Alkbh4
Adamts12	Adam12	Alkbh5
Adamts20	Adam15	Alkbh6
Adamts3	Adam17	Alkbh7
Adar	Adam19	Alkbh8
Adat1	Adam9	Alms1
Adat3	Adamts1	Aloxe3
Adck1	Adamts10	Als2
Adck2	Adamts12	Als2cr4
Adck3	Adamts15	Alx4
Adck4	Adamts17	Amac1
Adck5	Adamts19	Ambra1
Adcy10	Adamts20	Amd1
Adcy4	Adamts3	Amd2
Adcy6	Adar	Amdhd2
Add1	Adarb1	Amfr
Add3	Adat1	Amigo1
Adh5	Adat2	Ammecr1l
Adhfe1	Adat3	Amn1
Adipor1	Adck2	Amotl1
Adk	Adck3	Amotl2
Adnp	Adck4	Ampd2
Adnp2	Adck5	Anapc1
Ado	Adcy6	Anapc10
Adpgk	Add1	Anapc11
Adprh	Add2	Anapc13
Adprhl2	Add3	Anapc16
Adrm1	Adh5	Anapc2
Adsl	Adhfe1	Anapc4
Adss	Adipor1	Anapc5
Adssl1	Adk	Anapc7
Aebp2	Adnp	Angel2
Aen	Adnp2	Angpt1
Afap1	Ado	Ank3
Aff1	Adora2b	Ankfy1
Aff4	Adpgk	Ankhd1
Afg3l1	Adprhl2	Ankib1
Afg3l2	Adra1a	Ankle1
Afmid	Adrbk1	Ankle2
Aftph	Adrbk2	Ankmy2
Agap3	Adrm1	Ankra2
Agbl5	Adsl	Ankrd10
Agfg2	Adss	Ankrd11
Aggf1	Aebp2	Ankrd12
Agpat1	Aen	Ankrd13a
Agpat4	Afap1	Ankrd13b
Agpat5	Aff4	Ankrd16
Agpat6	Afg3l1	Ankrd17
Agps	Afg3l2	Ankrd24
Agrp	Afmid	Ankrd26
Agtpbp1	Aftph	Ankrd27
Agtrap	Agap1	Ankrd28
Agxt2l2	Agap3	Ankrd32
Ahctf1	Agbl3	Ankrd34a
Ahcy	Agbl4	Ankrd37
Ahcyl1	Agbl5	Ankrd39
Ahcyl2	Agfg2	Ankrd42
Ahdc1	Agl	Ankrd46
Ahi1	Agpat1	Ankrd49
Ahsa1	Agpat4	Ankrd50
Ahsa2	Agpat5	Ankrd52
Aif1l	Agpat6	Ankrd57
Aimp1	Agps	Anks1
Aimp2	Agrp	Anks3
Aip	Agtpbp1	Ankzf1
Ak1	Agtrap	Anln
Ak2	Agxt2l2	Ano10
Ak3	Ahctf1	Ano6
Ak4	Ahcy	Ano8
Ak5	Ahcyl1	Anp32a
Ak8	Ahcyl2	Anp32b
Akap1	Ahdc1	Anp32e
Akap10	Ahi1	Antxr2
Akap11	Ahnak	Anxa5
Akap12	Ahsa1	Ap1ar
Akap13	Ahsa2	Ap1b1
Akap2	Aif1l	Ap1g1
Akap8	Aifm1	Ap1g2
Akap8l	Aimp1	Ap1m1
Akap9	Aimp2	Ap1s1
Akirin1	Aip	Ap1s2
Akirin2	Airn	Ap2a1
Akr1a4	Ak2	Ap2a2
Akr1b3	Ak4	Ap2b1
Akr7a5	Ak8	Ap2m1
Akt1	Akap1	Ap2s1
Akt1s1	Akap10	Ap3b1
Akt2	Akap11	Ap3b2
Alad	Akap12	Ap3d1
Alas1	Akap13	Ap3m1
Alcam	Akap2	Ap3m2
Aldh16a1	Akap8	Ap3s1
Aldh18a1	Akap8l	Ap3s2
Aldh1l2	Akap9	Ap4b1
Aldh2	Akirin1	Ap4e1
Aldh6a1	Akirin2	Ap4m1
Aldh7a1	Akr1a4	Ap4s1
Aldoa	Akr1b10	Apba3
Alg1	Akr1b3	Apbb2
Alg10b	Akr7a5	Apbb3
Alg12	Akt1	Apc
Alg14	Akt1s1	Apcdd1
Alg2	Akt2	Apex1
Alg3	Alad	Aph1a
Alg5	Alas1	Aph1b
Alg8	Alcam	Aph1c
Alg9	Aldh16a1	Api5
Alk	Aldh18a1	Apip
Alkbh1	Aldh1l1	Aplf
Alkbh2	Aldh3a2	Aplp2
Alkbh3	Aldh6a1	Apobr
Alkbh4	Aldh7a1	Apol7d
Alkbh5	Aldoa	Apoo
Alkbh6	Alg1	Apoo-ps
Alkbh7	Alg11	App
Alkbh8	Alg12	Appbp2
Alms1	Alg13	Appl1
Aloxe3	Alg14	Aprt
Als2	Alg2	Aptx
Als2cr4	Alg3	Araf
Alx1	Alg5	Arap1
Alx4	Alg8	Arcn1
Amac1	Alg9	Arf1
Ambra1	Alk	Arf2
Amd1	Alkbh1	Arf4
Amd2	Alkbh2	Arf5
Amdhd2	Alkbh3	Arf6
Amfr	Alkbh4	Arfgap1
Amigo1	Alkbh5	Arfgap2
Ammecr1l	Alkbh6	Arfgef1
Amn1	Alkbh7	Arfgef2
Amotl1	Alkbh8	Arfip1
Amotl2	Alms1	Arfip2
Ampd2	Aloxe3	Arfrp1
Amz2	Als2	Arglu1
Anapc1	Als2cr4	Arhgap1
Anapc10	Alx4	Arhgap11a
Anapc11	Amac1	Arhgap12
Anapc13	Ambra1	Arhgap17
Anapc16	Amd1	Arhgap19
Anapc2	Amd2	Arhgap21
Anapc4	Amdhd2	Arhgap28
Anapc5	Amfr	Arhgap29
Anapc7	Amigo1	Arhgap33
Angel2	Ammecr1l	Arhgap39
Angpt1	Amn1	Arhgdia
Angptl2	Amotl1	Arhgef1
Ank3	Amotl2	Arhgef11
Ankfy1	Ampd2	Arhgef12
Ankhd1	Amt	Arhgef17
Ankib1	Anapc1	Arhgef18
Ankle1	Anapc10	Arhgef2
Ankle2	Anapc11	Arhgef25
Ankmy2	Anapc13	Arhgef26
Ankra2	Anapc16	Arhgef4
Ankrd10	Anapc2	Arhgef40
Ankrd11	Anapc4	Arhgef7
Ankrd12	Anapc5	Arid1a
Ankrd13a	Anapc7	Arid1b
Ankrd13b	Ang	Arid2
Ankrd16	Angel1	Arid3a
Ankrd17	Angel2	Arid3b
Ankrd24	Angpt1	Arid4a
Ankrd26	Angpt2	Arid4b
Ankrd27	Ank3	Arid5b
Ankrd28	Ankfy1	Arih1
Ankrd32	Ankhd1	Arih2
Ankrd34a	Ankib1	Arl1
Ankrd37	Ankle1	Arl13b
Ankrd39	Ankle2	Arl15
Ankrd40	Ankmy2	Arl16
Ankrd42	Ankra2	Arl2
Ankrd46	Ankrd10	Arl2bp
Ankrd49	Ankrd11	Arl3
Ankrd5	Ankrd12	Arl4a
Ankrd50	Ankrd13a	Arl4c
Ankrd52	Ankrd13b	Arl5a
Ankrd57	Ankrd13c	Arl5b
Anks1	Ankrd16	Arl6
Anks3	Ankrd17	Arl6ip1
Ankzf1	Ankrd24	Arl6ip5
Anln	Ankrd26	Arl6ip6
Ano10	Ankrd27	Arl8a
Ano6	Ankrd28	Arl8b
Ano8	Ankrd32	Armc1
Anp32a	Ankrd34a	Armc10
Anp32b	Ankrd35	Armc2
Anp32e	Ankrd37	Armc5
Antxr2	Ankrd39	Armc6
Anxa5	Ankrd42	Armc7
Anxa6	Ankrd46	Armc8
Ap1ar	Ankrd49	Armc9
Ap1b1	Ankrd50	Armcx1
Ap1g1	Ankrd52	Armcx2
Ap1g2	Ankrd54	Armcx5
Ap1m1	Ankrd57	Arpc1a
Ap1s1	Ankrd6	Arpc2
Ap1s2	Anks1	Arpc3
Ap2a1	Anks3	Arpc4
Ap2a2	Anks6	Arpc5
Ap2b1	Ankzf1	Arpc5l
Ap2m1	Anln	Arpm1
Ap2s1	Ano10	Arpp19
Ap3b1	Ano6	Arrb1
Ap3b2	Ano8	Arrb2
Ap3d1	Anp32a	Arrdc3
Ap3m1	Anp32b	Arsk
Ap3m2	Anp32e	Arv1
Ap3s1	Antxr2	Arxes1
Ap3s2	Anxa4	Asap1
Ap4b1	Anxa5	Asap2
Ap4e1	Anxa7	Asb1
Ap4m1	Aox3l1	Asb15
Ap4s1	Ap1ar	Asb3
Apba3	Ap1b1	Asb6
Apbb2	Ap1g1	Asb7
Apbb3	Ap1g2	Ascc1
Apc	Ap1m1	Ascc2
Apcdd1	Ap1s1	Ascc3
Apeh	Ap1s2	Asf1a
Apex1	Ap2a1	Asf1b
Aph1a	Ap2a2	Asl
Aph1b	Ap2b1	Asna1
Aph1c	Ap2m1	Asns
Api5	Ap2s1	Aspdh
Apip	Ap3b1	Aspm
Aplf	Ap3b2	Asrgl1
Aplp2	Ap3d1	Asxl1
Apobr	Ap3m1	Asxl2
Apoe	Ap3m2	Asxl3
Apol7d	Ap3s1	Atad1
Apoo	Ap3s2	Atad2
Apoo-ps	Ap4b1	Atad2b
App	Ap4e1	Atad3a
Appbp2	Ap4m1	Atad5
Appl1	Ap4s1	Atat1
Aprt	Apba1	Ate1
Aptx	Apba3	Atf1
Aqp11	Apbb1	Atf2
Ar	Apbb2	Atf4
Araf	Apbb3	Atf5
Arap1	Apc	Atf6
Arcn1	Apcdd1	Atf6b
Arf1	Apex1	Atf7
Arf2	Apex2	Atg12
Arf3	Aph1a	Atg13
Arf4	Aph1b	Atg14
Arf5	Aph1c	Atg16l2
Arf6	Api5	Atg2a
Arfgap1	Apip	Atg2b
Arfgap2	Apitd1	Atg3
Arfgap3	Aplf	Atg4d
Arfgef1	Aplp2	Atg5
Arfgef2	Apoa1bp	Atg7
Arfip1	Apoa2	Atg9a
Arfip2	Apobec2	Atic
Arfrp1	Apobr	Atl1
Arg1	Apol7d	Atl2
Arglu1	Apoo	Atm
Arhgap1	Apoo-ps	Atmin
Arhgap10	App	Atn1
Arhgap11a	Appbp2	Atoh8
Arhgap12	Appl1	Atox1
Arhgap15	Aprt	Atp10d
Arhgap17	Aptx	Atp11c
Arhgap18	Aqr	Atp13a1
Arhgap19	Araf	Atp13a3
Arhgap20	Arap1	Atp1a1
Arhgap21	Arcn1	Atp1b2
Arhgap28	Arf1	Atp1b3
Arhgap29	Arf2	Atp2a2
Arhgap33	Arf4	Atp2b1
Arhgap39	Arf5	Atp2c1
Arhgap6	Arf6	Atp5a1
Arhgdia	Arfgap1	Atp5b
Arhgef1	Arfgap2	Atp5c1
Arhgef11	Arfgef1	Atp5d
Arhgef12	Arfgef2	Atp5f1
Arhgef17	Arfip1	Atp5g1
Arhgef18	Arfip2	Atp5g2
Arhgef2	Arfrp1	Atp5g3
Arhgef25	Arg2	Atp5h
Arhgef26	Arglu1	Atp5j
Arhgef4	Arhgap1	Atp5j2
Arhgef40	Arhgap11a	Atp5k
Arhgef5	Arhgap12	Atp5l
Arhgef7	Arhgap17	Atp5o
Arid1a	Arhgap19	Atp5s
Arid1b	Arhgap21	Atp5sl
Arid2	Arhgap24	Atp6ap1
Arid3a	Arhgap28	Atp6v0a1
Arid3b	Arhgap29	Atp6v0a2
Arid4a	Arhgap31	Atp6v0c
Arid4b	Arhgap33	Atp6v0c-ps2
Arid5b	Arhgap39	Atp6v0d1
Arih1	Arhgap42	Atp6v0e
Arih2	Arhgdia	Atp6v1a
Arl1	Arhgef1	Atp6v1b2
Arl10	Arhgef11	Atp6v1d
Arl13b	Arhgef12	Atp6v1e1
Arl15	Arhgef15	Atp6v1f
Arl16	Arhgef17	Atp6v1g2
Arl2	Arhgef18	Atp8b2
Arl2bp	Arhgef2	Atpaf2
Arl3	Arhgef25	Atpif1
Arl4a	Arhgef26	Atr
Arl4c	Arhgef4	Atrip
Arl5a	Arhgef40	Atrn
Arl5b	Arhgef7	Atxn10
Arl6	Arid1a	Atxn1l
Arl6ip1	Arid1b	Atxn2
Arl6ip4	Arid2	Atxn2l
Arl6ip5	Arid3a	Atxn3
Arl6ip6	Arid3b	Atxn7l1
Arl8a	Arid4a	Atxn7l2
Arl8b	Arid4b	Atxn7l3
Armc1	Arid5a	Aup1
Armc10	Arid5b	Aurka
Armc2	Arih1	Aurkaip1
Armc5	Arih2	Aurkb
Armc6	Arl1	Auts2
Armc7	Arl13b	Avl9
Armc8	Arl15	Avpi1
Armc9	Arl16	Axin1
Armcx1	Arl2	Axin2
Armcx2	Arl2bp	Azi1
Armcx3	Arl3	Azin1
Armcx5	Arl4a	B130034C11Rik
Arpc1a	Arl4c	B230118H07Rik
Arpc2	Arl5a	B230217C12Rik
Arpc3	Arl5b	B230217O12Rik
Arpc4	Arl6	B230219D22Rik
Arpc5	Arl6ip1	B230312A22Rik
Arpc5l	Arl6ip5	B230319C09Rik
Arpm1	Arl6ip6	B230323A14Rik
Arpp19	Arl8a	B330016D10Rik
Arrb1	Arl8b	B3galnt2
Arrb2	Armc1	B3galt4
Arrdc2	Armc10	B3galt6
Arrdc3	Armc2	B3gat3
Arsa	Armc3	B3gnt1
Arsk	Armc5	B3gnt2
Arv1	Armc6	B3gnt5
Arxes1	Armc7	B4galt3
Asap1	Armc8	B4galt6
Asap2	Armc9	B4galt7
Asb1	Armcx1	B630005N14Rik
Asb15	Armcx2	B930003M22Rik
Asb18	Armcx5	B930059L03Rik
Asb3	Armcx6	B9d1
Asb6	Arnt	BC002163
Asb7	Arpc1a	BC003266
Asb8	Arpc2	BC003331
Ascc1	Arpc3	BC003965
Ascc2	Arpc4	BC004004
Ascc3	Arpc5	BC005537
Ascl1	Arpc5l	BC005561
Ascl2	Arpm1	BC005624
Asf1a	Arpp19	BC005764
Asf1b	Arrb1	BC013529
Asl	Arrb2	BC016423
Asna1	Arrdc1	BC017643
Asns	Arrdc3	BC017647
Aspdh	Arrdc4	BC018507
Asph	Arsg	BC019943
Aspm	Arsk	BC020402
Asrgl1	Arv1	BC022687
Asxl1	Arxes1	BC024479
Asxl2	Asap1	BC024659
Asxl3	Asap2	BC025920
Atad1	Asb1	BC026590
Atad2	Asb13	BC027231
Atad2b	Asb15	BC028528
Atad3a	Asb3	BC029214
Atad5	Asb6	BC029722
Atat1	Asb7	BC030307
Ate1	Ascc1	BC030336
Atf1	Ascc2	BC030867
Atf2	Ascc3	BC031181
Atf3	Asf1a	BC031353
Atf4	Asf1b	BC031361
Atf5	Asl	BC031781
Atf6	Asna1	BC037034
Atf6b	Asns	BC046331
Atf7	Asnsd1	BC048355
Atg12	Aspdh	BC048403
Atg13	Aspm	BC048644
Atg14	Aspscr1	BC049715
Atg16l1	Asrgl1	BC049762
Atg16l2	Aste1	BC051628
Atg2a	Asxl1	BC052040
Atg2b	Asxl2	BC055324
Atg3	Asxl3	BC056474
Atg4d	Atad1	BC057022
Atg5	Atad2	BC057079
Atg7	Atad2b	BC060267
Atg9a	Atad3a	BC065397
Atic	Atad5	BC067068
Atl1	Atat1	BC068281
Atl2	Ate1	BC088983
Atl3	Atf1	BC090627
Atm	Atf2	Baat1
Atmin	Atf4	Bach1
Atn1	Atf5	Bad
Atoh1	Atf6	Bag1
Atoh8	Atf6b	Bag4
Atox1	Atf7	Bag5
Atp10d	Atf7ip	Bag6
Atp11b	Atg12	Bahcc1
Atp11c	Atg13	Bai3
Atp13a1	Atg14	Baiap2l1
Atp13a2	Atg16l2	Bambi
Atp13a3	Atg2a	Banf1
Atp1a1	Atg2b	Banp
Atp1b2	Atg3	Bap1
Atp1b3	Atg4a	Bard1
Atp2a2	Atg4b	Basp1
Atp2b1	Atg4d	Bax
Atp2c1	Atg5	Baz1b
Atp4a	Atg7	Baz2a
Atp5a1	Atg9a	Bbc3
Atp5b	Atic	Bbip1
Atp5c1	Atl1	Bbs1
Atp5d	Atl2	Bbs2
Atp5e	Atm	Bbs5
Atp5f1	Atmin	Bbs7
Atp5g1	Atn1	Bbs9
Atp5g2	Atoh8	Bbx
Atp5g3	Atox1	Bcap31
Atp5h	Atp10d	Bcar1
Atp5j	Atp11c	Bcar3
Atp5j2	Atp13a1	Bcas2
Atp5k	Atp13a3	Bcas3
Atp5l	Atp1a1	Bcat1
Atp5o	Atp1b2	Bccip
Atp5s	Atp1b3	Bcdin3d
Atp5sl	Atp2a2	Bckdha
Atp6ap1	Atp2b1	Bckdk
Atp6v0a1	Atp2c1	Bcl10
Atp6v0a2	Atp5a1	Bcl11a
Atp6v0b	Atp5b	Bcl2
Atp6v0c	Atp5c1	Bcl2l1
Atp6v0c-ps2	Atp5d	Bcl2l11
Atp6v0d1	Atp5f1	Bcl2l12
Atp6v0e	Atp5g1	Bcl2l13
Atp6v0e2	Atp5g2	Bcl2l2
Atp6v1a	Atp5g3	Bcl6
Atp6v1b2	Atp5h	Bcl7a
Atp6v1d	Atp5j	Bcl7b
Atp6v1e1	Atp5j2	Bclaf1
Atp6v1f	Atp5k	Bcs1l
Atp6v1g1	Atp5l	Bdh1
Atp6v1g2	Atp5o	Bdp1
Atp8a1	Atp5s	Becn1
Atp8b2	Atp5sl	Bend5
Atpaf2	Atp6ap1	Bet1
Atpif1	Atp6ap2	Bet1l
Atr	Atp6v0a1	Bfar
Atrip	Atp6v0a2	Bicd2
Atrn	Atp6v0c	Bin1
Atrx	Atp6v0c-ps2	Bin3
Atxn1	Atp6v0d1	Birc2
Atxn10	Atp6v0e	Birc5
Atxn1l	Atp6v1a	Birc6
Atxn2	Atp6v1b2	Bivm
Atxn2l	Atp6v1c1	Blcap
Atxn3	Atp6v1d	Blm
Atxn7l1	Atp6v1e1	Blmh
Atxn7l2	Atp6v1f	Bloc1s1
Atxn7l3	Atp6v1g2	Bloc1s2
Aup1	Atp7b	Bloc1s3
Aurka	Atp8b2	Blzf1
Aurkaip1	Atpaf2	Bmf
Aurkb	Atpbd4	Bmp1
Auts2	Atpif1	Bmpr1a
Avl9	Atr	Bmpr2
Avpi1	Atrip	Bms1
Axin1	Atrn	Bnip1
Axin2	Atrnl1	Bnip2
Azi1	Atxn10	Bnip3l
Azin1	Atxn1l	Boc
B130034C11Rik	Atxn2	Bod1
B230118H07Rik	Atxn2l	Bod1l
B230208H11Rik	Atxn3	Bola1
B230217C12Rik	Atxn7l1	Bola2
B230217O12Rik	Atxn7l2	Bola3
B230219D22Rik	Atxn7l3	Bop1
B230312A22Rik	Atxn7l3b	Bpnt1
B230319C09Rik	Aup1	Bptf
B230323A14Rik	Aurka	Braf
B330016D10Rik	Aurkaip1	Brap
B3galnt2	Aurkb	Brca1
B3galt4	Auts2	Brd1
B3galt6	Avl9	Brd2
B3gat3	Avpi1	Brd3
B3gnt1	Axin1	Brd4
B3gnt2	Axin2	Brd7
B3gnt5	Azi1	Brd8
B3gnt7	Azi2	Brd9
B4galt3	Azin1	Bre
B4galt6	B130034C11Rik	Brf1
B4galt7	B230118H07Rik	Brf2
B630005N14Rik	B230120H23Rik	Bri3
B930003M22Rik	B230208H17Rik	Bri3bp
B930059L03Rik	B230217C12Rik	Brip1
B9d1	B230217O12Rik	Brix1
BC002163	B230219D22Rik	Brms1
BC003266	B230312A22Rik	Brms1l
BC003331	B230312C02Rik	Brp44
BC003965	B230319C09Rik	Brp44l
BC004004	B230323A14Rik	Brpf1
BC005537	B330016D10Rik	Brpf3
BC005561	B3galnt2	Brwd3
BC005624	B3galt4	Bsdc1
BC005764	B3galt6	Bsg
BC013529	B3galtl	Btaf1
BC016423	B3gat2	Btbd1
BC017643	B3gat3	Btbd10
BC017647	B3gnt1	Btbd3
BC018507	B3gnt2	Btbd7
BC019943	B3gnt5	Btbd9
BC020402	B3gnt9-ps	Btd
BC022687	B3gntl1	Btf3
BC024479	B430010I23Rik	Btf3l4
BC024659	B4galnt4	Btg1
BC025920	B4galt1	Btg2
BC026590	B4galt3	Btk
BC027231	B4galt6	Btrc
BC028528	B4galt7	Bub1
BC029214	B630005N14Rik	Bub1b
BC029722	B930003M22Rik	Bub3
BC030307	B930059L03Rik	Bud13
BC030336	B9d1	Bud31
BC030867	BC002163	Bysl
BC031181	BC002230	Bzw1
BC031353	BC003266	Bzw2
BC031361	BC003331	C030006K11Rik
BC031781	BC003965	C030016D13Rik
BC037034	BC004004	C030034I22Rik
BC046331	BC005537	C030037D09Rik
BC048355	BC005561	C030039L03Rik
BC048403	BC005624	C030044B11Rik
BC048644	BC005764	C030046E11Rik
BC049715	BC013529	C030048B08Rik
BC049762	BC016423	C130022K22Rik
BC051628	BC016495	C130036L24Rik
BC052040	BC017643	C130039O16Rik
BC053749	BC017647	C1d
BC055324	BC018507	C1qbp
BC056474	BC019943	C230052I12Rik
BC057022	BC020402	C230081A13Rik
BC057079	BC022687	C230096C10Rik
BC060267	BC024479	C2cd2l
BC065397	BC024659	C2cd3
BC067068	BC025920	C330006K01Rik
BC068281	BC026590	C330007P06Rik
BC088983	BC027231	C330019G07Rik
BC090627	BC028528	C330027C09Rik
BC096441	BC029214	C430048L16Rik
BC125332	BC029722	C530005A16Rik
Baat1	BC030307	C630043F03Rik
Bach1	BC030336	C80913
Bad	BC030867	C87436
Bag1	BC031181	C8g
Bag4	BC031353	C920006O11Rik
Bag5	BC031361	C920021L13Rik
Bag6	BC031781	Cab39
Bahcc1	BC037034	Cab39l
Bai3	BC046331	Cabin1
Baiap2l1	BC046404	Cables2
Baiap3	BC048355	Cachd1
Bambi	BC048403	Cacna1b
Banf1	BC048644	Cacna1g
Banp	BC049715	Cacnb1
Bap1	BC049762	Cacng2
Bard1	BC051628	Cacybp
Basp1	BC052040	Cad
Bax	BC055111	Cadm1
Baz1a	BC055324	Cadm2
Baz1b	BC056474	Cage1
Baz2a	BC057022	Calcoco1
Bbc3	BC057079	Calm1
Bbip1	BC060267	Calm2
Bbs1	BC065397	Calm3
Bbs10	BC067068	Calr
Bbs2	BC068281	Calu
Bbs5	BC088983	Camk2d
Bbs7	BC090627	Camk2n2
Bbs9	Baat1	Caml
Bbx	Bace1	Camsap1
Bcap31	Bace2	Camsap1l1
Bcar1	Bach1	Cand1
Bcar3	Bad	Cand2
Bcas2	Bag1	Cant1
Bcas3	Bag2	Canx
Bcat1	Bag4	Cap1
Bccip	Bag5	Cap2
Bcdin3d	Bag6	Capn10
Bckdha	Bahcc1	Capns1
Bckdk	Bai3	Caprin1
Bcl10	Baiap2	Caprin2
Bcl11a	Baiap2l1	Capza1
Bcl2	Bambi	Capza2
Bcl2l1	Banf1	Car14
Bcl2l11	Banp	Car5b
Bcl2l12	Bap1	Carf
Bcl2l13	Bard1	Carhsp1
Bcl2l2	Basp1	Carkd
Bcl6	Bax	Carm1
Bcl7a	Baz1b	Cars
Bcl7b	Baz2a	Casc1
Bcl7c	Bbc3	Casc3
Bcl9l	Bbip1	Casc4
Bclaf1	Bbs1	Casd1
Bcs1l	Bbs2	Caskin2
Bdh1	Bbs4	Casp2
Bdnf	Bbs5	Casp3
Bdp1	Bbs7	Casp6
Becn1	Bbs9	Casp8ap2
Bend3	Bbx	Casp9
Bend5	Bcap31	Cast
Bet1	Bcar1	Catsper2
Bet1l	Bcar3	Cbara1
Bex2	Bcas2	Cbfa2t2
Bfar	Bcas3	Cblb
Bicd2	Bcat1	Cbll1
Bin1	Bcat2	Cbln3
Bin3	Bccip	Cbr1
Birc2	Bcdin3d	Cbr4
Birc5	Bckdha	Cbwd1
Birc6	Bckdk	Cbx1
Bivm	Bcl10	Cbx2
Blcap	Bcl11a	Cbx3
Blm	Bcl2	Cbx4
Blmh	Bcl2l1	Cbx5
Bloc1s1	Bcl2l11	Cbx6
Bloc1s2	Bcl2l12	Cby1
Bloc1s3	Bcl2l13	Cc2d1b
Blzf1	Bcl2l2	Cc2d2a
Bmf	Bcl6	Ccar1
Bmp1	Bcl6b	Ccbl1
Bmp7	Bcl7a	Ccdc101
Bmpr1a	Bcl7b	Ccdc103
Bmpr2	Bclaf1	Ccdc104
Bms1	Bcor	Ccdc107
Bnc1	Bcr	Ccdc108
Bnc2	Bcs1l	Ccdc111
Bnip1	Bdh1	Ccdc113
Bnip2	Bdp1	Ccdc115
Bnip3l	Becn1	Ccdc117
Boc	Bend5	Ccdc123
Bod1	Bend6	Ccdc124
Bod1l	Bet1	Ccdc127
Bola1	Bet1l	Ccdc132
Bola2	Bfar	Ccdc134
Bola3	Bhlhb9	Ccdc137
Bop1	Bicd2	Ccdc14
Bphl	Bid	Ccdc142
Bpnt1	Bin1	Ccdc146
Bptf	Bin3	Ccdc147
Braf	Birc2	Ccdc148
Brap	Birc3	Ccdc151
Brca1	Birc5	Ccdc157
Brca2	Birc6	Ccdc158
Brd1	Bivm	Ccdc159
Brd2	Blcap	Ccdc163
Brd3	Blm	Ccdc17
Brd4	Blmh	Ccdc18
Brd7	Bloc1s1	Ccdc21
Brd8	Bloc1s2	Ccdc25
Brd9	Bloc1s3	Ccdc28a
Bre	Blvra	Ccdc28b
Brf1	Blzf1	Ccdc30
Brf2	Bmf	Ccdc34
Bri3	Bmi1	Ccdc39
Bri3bp	Bmp1	Ccdc40
Brip1	Bmp2	Ccdc41
Brix1	Bmp2k	Ccdc43
Brms1	Bmpr1a	Ccdc45
Brms1l	Bmpr2	Ccdc47
Brp44	Bms1	Ccdc51
Brp44l	Bnip1	Ccdc55
Brpf1	Bnip2	Ccdc56
Brpf3	Bnip3	Ccdc57
Brwd3	Bnip3l	Ccdc58
Bsdc1	Boc	Ccdc59
Bsg	Bod1	Ccdc6
Bst2	Bod1l	Ccdc61
Btaf1	Bola1	Ccdc62
Btbd1	Bola2	Ccdc65
Btbd10	Bola3	Ccdc71
Btbd3	Bop1	Ccdc72
Btbd7	Bpnt1	Ccdc75
Btbd9	Bptf	Ccdc78
Btd	Braf	Ccdc8
Btf3	Brap	Ccdc84
Btf3l4	Brca1	Ccdc85b
Btg1	Brd1	Ccdc85c
Btg2	Brd2	Ccdc86
Btk	Brd3	Ccdc87
Btla	Brd4	Ccdc88a
Btrc	Brd7	Ccdc88c
Bub1	Brd8	Ccdc90b
Bub1b	Brd9	Ccdc92
Bub3	Bre	Ccdc93
Bud13	Brf1	Ccdc96
Bud31	Brf2	Ccdc97
Bysl	Bri3	Ccdc99
Bzw1	Bri3bp	Cchcr1
Bzw2	Brip1	Ccl25
C030006K11Rik	Brix1	Ccm2
C030016D13Rik	Brms1	Ccna2
C030034I22Rik	Brms1l	Ccnb1
C030037D09Rik	Brp44	Ccnc
C030039L03Rik	Brp44l	Ccnd1
C030044B11Rik	Brpf1	Ccnd2
C030046E11Rik	Brpf3	Ccnd3
C030048B08Rik	Brwd1	Ccndbp1
C130022K22Rik	Brwd3	Ccne1
C130026L21Rik	Bsdc1	Ccne2
C130036L24Rik	Bsg	Ccnf
C130039O16Rik	Btaf1	Ccng2
C1d	Btbd1	Ccni
C1galt1	Btbd10	Ccnj
C1galt1c1	Btbd17	Ccnjl
C1qbp	Btbd3	Ccnk
C1qtnf2	Btbd7	Ccnl1
C1qtnf7	Btbd9	Ccnl2
C230052I12Rik	Btd	Ccnt1
C230081A13Rik	Btf3	Ccnt2
C230096C10Rik	Btf3l4	Ccny
C2cd2l	Btg1	Ccnyl1
C2cd3	Btg2	Ccpg1
C330006K01Rik	Btk	Ccrn4l
C330007P06Rik	Btn1a1	Ccs
C330019G07Rik	Btrc	Cct2
C330021F23Rik	Bub1	Cct3
C330027C09Rik	Bub1b	Cct4
C430048L16Rik	Bub3	Cct5
C430049B03Rik	Bud13	Cct6a
C530005A16Rik	Bud31	Cct6b
C630043F03Rik	Bysl	Cct7
C80913	Bzw1	Cct8
C87436	Bzw2	Cd151
C8g	C030006K11Rik	Cd164
C920006O11Rik	C030016D13Rik	Cd24a
C920021L13Rik	C030034I22Rik	Cd2ap
Cab39	C030037D09Rik	Cd2bp2
Cab39l	C030039L03Rik	Cd320
Cabin1	C030044B11Rik	Cd3eap
Cables2	C030046E11Rik	Cd47
Cachd1	C030046I01Rik	Cd81
Cacna1b	C030048B08Rik	Cd9
Cacna1g	C130022K22Rik	Cdadc1
Cacnb1	C130036L24Rik	Cdan1
Cacnb3	C130039O16Rik	Cdc123
Cacng2	C1d	Cdc14a
Cacng3	C1qbp	Cdc14b
Cacybp	C230052I12Rik	Cdc16
Cad	C230081A13Rik	Cdc20
Cadm1	C230096C10Rik	Cdc23
Cadm2	C2cd2	Cdc25a
Cadps2	C2cd2l	Cdc25b
Cage1	C2cd3	Cdc25c
Calcoco1	C330006K01Rik	Cdc26
Calm1	C330007P06Rik	Cdc27
Calm2	C330019G07Rik	Cdc34
Calm3	C330027C09Rik	Cdc37
Calr	C430048L16Rik	Cdc37l1
Calu	C530005A16Rik	Cdc40
Camk1	C630020P19Rik	Cdc42bpa
Camk2d	C630043F03Rik	Cdc42bpb
Camk2n1	C80913	Cdc42ep2
Camk2n2	C85492	Cdc42ep3
Camk4	C87436	Cdc42ep4
Caml	C8g	Cdc42ep5
Camsap1	C920006O11Rik	Cdc42se1
Camsap1l1	C920021L13Rik	Cdc42se2
Camta1	Cab39	Cdc45
Cand1	Cab39l	Cdc5l
Cand2	Cabin1	Cdc6
Cant1	Cables2	Cdc7
Canx	Cabp1	Cdc73
Cap1	Cachd1	Cdca2
Cap2	Cacna1b	Cdca3
Capn10	Cacna1g	Cdca4
Capn12	Cacnb1	Cdca5
Capns1	Cacng2	Cdca7
Caprin1	Cacng4	Cdca8
Caprin2	Cacybp	Cdh2
Capza1	Cad	Cdh24
Capza2	Cadm1	Cdh29
Car14	Cadm2	Cdipt
Car5b	Cadm3	Cdk1
Carf	Cadm4	Cdk10
Carhsp1	Cage1	Cdk11b
Carkd	Calcoco1	Cdk12
Carm1	Cald1	Cdk17
Cars	Calm1	Cdk19
Cars2	Calm2	Cdk2
Casc1	Calm3	Cdk2ap1
Casc3	Calr	Cdk2ap2
Casc4	Calu	Cdk4
Casd1	Camk1g	Cdk5
Caskin2	Camk2d	Cdk5rap3
Casp2	Camk2g	Cdk6
Casp3	Camk2n2	Cdk7
Casp6	Camkk1	Cdk8
Casp8ap2	Camkk2	Cdk9
Casp9	Caml	Cdkl2
Cast	Camsap1	Cdkl3
Catsper2	Camsap1l1	Cdkn1b
Cbara1	Camta2	Cdkn2aip
Cbfa2t2	Cand1	Cdkn2c
Cbfa2t3	Cand2	Cdkn2d
Cbfb	Cant1	Cdkn3
Cblb	Canx	Cdnf
Cbll1	Cap1	Cdr2l
Cbln3	Cap2	Cdt1
Cbr1	Capn10	Cdv3
Cbr4	Capn2	Cdyl
Cbwd1	Capn7	Cebpg
Cbx1	Capns1	Cebpz
Cbx2	Caprin1	Cecr2
Cbx3	Caprin2	Celf1
Cbx4	Capza1	Celsr3
Cbx5	Capza2	Cenpa
Cbx6	Capzb	Cenpb
Cby1	Car11	Cenpc1
Cc2d1a	Car14	Cenpe
Cc2d1b	Car5b	Cenpf
Cc2d2a	Car9	Cenph
Ccar1	Carf	Cenpj
Ccbl1	Carhsp1	Cenpk
Ccbl2	Carkd	Cenpl
Ccdc101	Carm1	Cenpm
Ccdc103	Carns1	Cenpn
Ccdc104	Cars	Cenpo
Ccdc107	Casc1	Cenpp
Ccdc108	Casc3	Cenpq
Ccdc111	Casc4	Cenpt
Ccdc113	Casc5	Cenpw
Ccdc115	Casd1	Cep110
Ccdc117	Cask	Cep120
Ccdc12	Caskin2	Cep135
Ccdc123	Casp2	Cep152
Ccdc124	Casp3	Cep164
Ccdc127	Casp6	Cep192
Ccdc132	Casp8	Cep290
Ccdc134	Casp8ap2	Cep350
Ccdc137	Casp9	Cep55
Ccdc14	Cast	Cep57
Ccdc142	Cat	Cep57l1
Ccdc146	Catsper2	Cep63
Ccdc147	Cbara1	Cep76
Ccdc148	Cbfa2t2	Cep78
Ccdc15	Cbl	Cep97
Ccdc151	Cblb	Cept1
Ccdc157	Cbll1	Cercam
Ccdc158	Cbln3	Cfdp1
Ccdc159	Cbr1	Cfl1
Ccdc163	Cbr4	Cfl2
Ccdc17	Cbwd1	Cflar
Ccdc18	Cbx1	Cggbp1
Ccdc21	Cbx2	Cgrrf1
Ccdc25	Cbx3	Chaf1a
Ccdc28a	Cbx4	Chaf1b
Ccdc28b	Cbx5	Chchd1
Ccdc30	Cbx6	Chchd2
Ccdc34	Cbx8	Chchd3
Ccdc39	Cby1	Chchd4
Ccdc40	Cc2d1b	Chchd5
Ccdc41	Cc2d2a	Chchd6
Ccdc43	Ccar1	Chchd7
Ccdc45	Ccbl1	Chchd8
Ccdc47	Ccdc101	Chd1
Ccdc51	Ccdc103	Chd2
Ccdc55	Ccdc104	Chd3
Ccdc56	Ccdc107	Chd4
Ccdc57	Ccdc108	Chd6
Ccdc58	Ccdc109a	Chek1
Ccdc59	Ccdc111	Chek2
Ccdc6	Ccdc112	Cherp
Ccdc61	Ccdc113	Chfr
Ccdc62	Ccdc115	Chgb
Ccdc65	Ccdc117	Chid1
Ccdc66	Ccdc123	Chkb
Ccdc71	Ccdc124	Chm
Ccdc72	Ccdc127	Chmp1a
Ccdc75	Ccdc130	Chmp1b
Ccdc78	Ccdc132	Chmp2a
Ccdc8	Ccdc134	Chmp4b
Ccdc84	Ccdc136	Chmp5
Ccdc85b	Ccdc137	Chmp6
Ccdc85c	Ccdc138	Chmp7
Ccdc86	Ccdc14	Chn2
Ccdc87	Ccdc141	Chordc1
Ccdc88a	Ccdc142	Chpf2
Ccdc88c	Ccdc146	Chrac1
Ccdc9	Ccdc147	Chrnb2
Ccdc90b	Ccdc148	Chrnb4
Ccdc92	Ccdc151	Chst11
Ccdc93	Ccdc155	Chst12
Ccdc96	Ccdc157	Chst15
Ccdc97	Ccdc158	Chsy1
Ccdc99	Ccdc159	Chtf18
Cchcr1	Ccdc163	Chtf8
Ccl25	Ccdc17	Chuk
Ccm2	Ccdc18	Churc1
Ccna2	Ccdc19	Ciao1
Ccnb1	Ccdc21	Ciapin1
Ccnc	Ccdc25	Cib1
Ccnd1	Ccdc28a	Cic
Ccnd2	Ccdc28b	Cinp
Ccnd3	Ccdc30	Cir1
Ccndbp1	Ccdc32	Cirbp
Ccne1	Ccdc34	Cirh1a
Ccne2	Ccdc39	Cisd1
Ccnf	Ccdc40	Cisd2
Ccng2	Ccdc41	Cit
Ccni	Ccdc43	Cited2
Ccnj	Ccdc45	Ciz1
Ccnjl	Ccdc46	Ckap2l
Ccnk	Ccdc47	Cklf
Ccnl1	Ccdc48	Cks1b
Ccnl2	Ccdc51	Cks2
Ccnt1	Ccdc55	Clasp1
Ccnt2	Ccdc56	Clasp2
Ccny	Ccdc57	Clasrp
Ccnyl1	Ccdc58	Clcn2
Ccpg1	Ccdc59	Clcn3
Ccrn4l	Ccdc6	Clcn6
Ccs	Ccdc61	Clcn7
Cct2	Ccdc62	Cldn12
Cct3	Ccdc65	Cldnd1
Cct4	Ccdc69	Clec16a
Cct5	Ccdc71	Clic1
Cct6a	Ccdc72	Clic4
Cct6b	Ccdc74a	Clint1
Cct7	Ccdc75	Clip3
Cct8	Ccdc77	Clk1
Ccz1	Ccdc78	Clk2
Cd151	Ccdc8	Clk3
Cd164	Ccdc84	Clk4
Cd24a	Ccdc85b	Cln3
Cd2ap	Ccdc85c	Cln5
Cd2bp2	Ccdc86	Cln8
Cd320	Ccdc87	Clns1a
Cd3eap	Ccdc88a	Clock
Cd47	Ccdc88c	Clp1
Cd81	Ccdc89	Clpp
Cd9	Ccdc90b	Clptm1
Cdadc1	Ccdc91	Clptm1l
Cdan1	Ccdc92	Clpx
Cdc123	Ccdc93	Clspn
Cdc14a	Ccdc94	Clta
Cdc14b	Ccdc96	Cltc
Cdc16	Ccdc97	Cluap1
Cdc20	Ccdc99	Cml1
Cdc23	Cchcr1	Cmpk1
Cdc25a	Ccl25	Cmtm3
Cdc25b	Ccl27a	Cmtm6
Cdc25c	Ccl27b	Cmtm7
Cdc26	Ccm2	Cnbp
Cdc27	Ccna2	Cnih
Cdc34	Ccnb1	Cnksr3
Cdc37	Ccnc	Cnn2
Cdc37l1	Ccnd1	Cnn3
Cdc40	Ccnd2	Cnnm2
Cdc42bpa	Ccnd3	Cnnm3
Cdc42bpb	Ccndbp1	Cnnm4
Cdc42ep1	Ccne1	Cno
Cdc42ep2	Ccne2	Cnot1
Cdc42ep3	Ccnf	Cnot10
Cdc42ep4	Ccng2	Cnot2
Cdc42ep5	Ccnh	Cnot3
Cdc42se1	Ccni	Cnot4
Cdc42se2	Ccnj	Cnot6
Cdc45	Ccnjl	Cnot6l
Cdc5l	Ccnk	Cnot7
Cdc6	Ccnl1	Cnot8
Cdc7	Ccnl2	Cnpy2
Cdc73	Ccnt1	Cnpy4
Cdca2	Ccnt2	Cnst
Cdca3	Ccny	Cntd1
Cdca4	Ccnyl1	Cntfr
Cdca5	Ccpg1	Cntrob
Cdca7	Ccrn4l	Coasy
Cdca8	Ccs	Cobra1
Cdh2	Cct2	Cog1
Cdh24	Cct3	Cog2
Cdh29	Cct4	Cog4
Cdhr2	Cct5	Cog5
Cdipt	Cct6a	Cog6
Cdk1	Cct6b	Cog7
Cdk10	Cct7	Cog8
Cdk11b	Cct8	Col18a1
Cdk12	Cd14	Col1a2
Cdk17	Cd151	Col2a1
Cdk19	Cd164	Col4a1
Cdk2	Cd1d1	Col4a2
Cdk2ap1	Cd24a	Col4a3bp
Cdk2ap2	Cd2ap	Col5a1
Cdk4	Cd2bp2	Col5a2
Cdk5	Cd320	Colec12
Cdk5rap3	Cd3eap	Commd1
Cdk6	Cd47	Commd2
Cdk7	Cd59a	Commd4
Cdk8	Cd81	Commd5
Cdk9	Cd9	Commd6
Cdkl2	Cdadc1	Commd7
Cdkl3	Cdan1	Commd8
Cdkn1b	Cdc123	Commd9
Cdkn1c	Cdc14a	Comt
Cdkn2aip	Cdc14b	Comtd1
Cdkn2c	Cdc16	Copa
Cdkn2d	Cdc20	Copb1
Cdkn3	Cdc23	Copb2
Cdnf	Cdc25a	Cope
Cdr2l	Cdc25b	Copg
Cdt1	Cdc25c	Cops2
Cdv3	Cdc26	Cops3
Cdyl	Cdc27	Cops4
Cdyl2	Cdc34	Cops5
Ceacam-ps1	Cdc37	Cops6
Cebpg	Cdc37l1	Cops7b
Cebpz	Cdc40	Cops8
Cecr2	Cdc42bpa	Copz1
Celf1	Cdc42bpb	Coq10b
Celsr3	Cdc42ep2	Coq4
Cenpa	Cdc42ep3	Coq5
Cenpb	Cdc42ep4	Coq6
Cenpc1	Cdc42ep5	Coq9
Cenpe	Cdc42se1	Coro1b
Cenpf	Cdc42se2	Coro1c
Cenph	Cdc45	Cotl1
Cenpj	Cdc5l	Cox10
Cenpk	Cdc6	Cox11
Cenpl	Cdc7	Cox15
Cenpm	Cdc73	Cox17
Cenpn	Cdca2	Cox19
Cenpo	Cdca3	Cox4i1
Cenpp	Cdca4	Cox4nb
Cenpq	Cdca5	Cox5a
Cenpt	Cdca7	Cox5b
Cenpw	Cdca8	Cox6a1
Cep110	Cdh11	Cox6b1
Cep120	Cdh2	Cox6c
Cep135	Cdh24	Cox7a2
Cep152	Cdh29	Cox7a2l
Cep164	Cdh3	Cox7b
Cep192	Cdh6	Cox7c
Cep290	Cdipt	Cox8a
Cep350	Cdk1	Cpd
Cep55	Cdk10	Cpe
Cep57	Cdk11b	Cpeb3
Cep57l1	Cdk12	Cpeb4
Cep63	Cdk13	Cpne1
Cep68	Cdk16	Cpne8
Cep76	Cdk17	Cpsf1
Cep78	Cdk19	Cpsf2
Cep97	Cdk2	Cpsf3
Cept1	Cdk20	Cpsf3l
Cercam	Cdk2ap1	Cpsf4
Cetn3	Cdk2ap2	Cpsf6
Cfdp1	Cdk4	Cpsf7
Cfl1	Cdk5	Crabp1
Cfl2	Cdk5rap1	Crabp2
Cflar	Cdk5rap2	Cramp1l
Cggbp1	Cdk5rap3	Crat
Cgnl1	Cdk6	Crb2
Cgrrf1	Cdk7	Crb3
Chaf1a	Cdk8	Crbn
Chaf1b	Cdk9	Crcp
Chchd1	Cdkal1	Creb1
Chchd2	Cdkl1	Creb3
Chchd3	Cdkl2	Creb3l2
Chchd4	Cdkl3	Crebbp
Chchd5	Cdkl5	Crebl2
Chchd6	Cdkn1a	Crebzf
Chchd7	Cdkn1b	Creg1
Chchd8	Cdkn2aip	Creld2
Chd1	Cdkn2aipnl	Crem
Chd2	Cdkn2c	Crh
Chd3	Cdkn2d	Crip2
Chd4	Cdkn3	Cript
Chd6	Cdnf	Crkl
Chek1	Cdr2	Crlf3
Chek2	Cdr2l	Crls1
Cherp	Cds2	Crnkl1
Chfr	Cdt1	Crot
Chgb	Cdv3	Crtc1
Chic2	Cdx2	Crtc2
Chid1	Cdyl	Cry2
Chkb	Cebpe	Cryzl1
Chm	Cebpg	Cs
Chmp1a	Cebpz	Csda
Chmp1b	Cecr2	Csde1
Chmp2a	Celf1	Cse1l
Chmp4b	Celf3	Csgalnact2
Chmp5	Celf4	Csk
Chmp6	Celsr3	Csnk1a1
Chmp7	Cenpa	Csnk1d
Chn1	Cenpb	Csnk1e
Chn2	Cenpc1	Csnk1g1
Chordc1	Cenpe	Csnk1g2
Chpf	Cenpf	Csnk1g3
Chpf2	Cenph	Csnk2a1
Chpt1	Cenpj	Csnk2b
Chrac1	Cenpk	Cspp1
Chrnb2	Cenpl	Csrnp2
Chrnb4	Cenpm	Csrp1
Chst11	Cenpn	Csrp2
Chst12	Cenpo	Csrp2bp
Chst15	Cenpp	Cstf1
Chsy1	Cenpq	Cstf2
Chsy3	Cenpt	Cstf2t
Chtf18	Cenpw	Cstf3
Chtf8	Cep110	Ctage5
Chuk	Cep120	Ctbp1
Churc1	Cep135	Ctbp2
Ciao1	Cep152	Ctcf
Ciapin1	Cep164	Ctdnep1
Cib1	Cep192	Ctdp1
Cic	Cep250	Ctdsp1
Cinp	Cep290	Ctdsp2
Cir1	Cep350	Ctdspl
Cirbp	Cep55	Ctdspl2
Cirh1a	Cep57	Ctgf
Cisd1	Cep57l1	Ctif
Cisd2	Cep63	Ctnna1
Cit	Cep70	Ctnna3
Cited2	Cep72	Ctnnb1
Ciz1	Cep76	Ctnnbl1
Ckap2l	Cep78	Ctnnd1
Ckap4	Cep97	Ctns
Ckb	Cept1	Ctps
Cklf	Cercam	Ctr9
Ckmt2	Cfdp1	Ctsa
Cks1b	Cfl1	Ctsd
Cks2	Cfl2	Ctsl
Clasp1	Cflar	Cttn
Clasp2	Cggbp1	Cttnbp2
Clasrp	Cgrrf1	Cttnbp2nl
Clcn2	Chaf1a	Ctu1
Clcn3	Chaf1b	Ctu2
Clcn4-2	Chchd1	Ctxn2
Clcn6	Chchd10	Cuedc2
Clcn7	Chchd2	Cul1
Cldn10	Chchd3	Cul3
Cldn12	Chchd4	Cul4a
Cldnd1	Chchd5	Cul5
Clec16a	Chchd6	Cul7
Clic1	Chchd7	Cuta
Clic4	Chchd8	Cutc
Clint1	Chd1	Cux1
Clip1	Chd1l	Cwc15
Clip2	Chd2	Cwc22
Clip3	Chd3	Cwc25
Clk1	Chd4	Cwf19l1
Clk2	Chd6	Cwf19l2
Clk3	Chek1	Cxadr
Clk4	Chek2	Cxcl12
Cln3	Cherp	Cxcr4
Cln5	Chfr	Cxcr7
Cln8	Chga	Cxx1a
Clns1a	Chgb	Cxx1b
Clock	Chid1	Cxxc1
Clp1	Chkb	Cxxc4
Clpp	Chm	Cxxc5
Clptm1	Chmp1a	Cyb5
Clptm1l	Chmp1b	Cyb561d1
Clpx	Chmp2a	Cyb561d2
Clspn	Chmp4b	Cyb5d1
Clta	Chmp5	Cyb5d2
Cltc	Chmp6	Cyb5r1
Cluap1	Chmp7	Cyb5r4
Cml1	Chn2	Cybasc3
Cmpk1	Chordc1	Cyc1
Cmtm3	Chpf2	Cycs
Cmtm6	Chrac1	Cyfip1
Cmtm7	Chrna5	Cyfip2
Cnbp	Chrnb2	Cyhr1
Cnih	Chrnb4	Cyp20a1
Cnih4	Chst11	Cyp39a1
Cnksr3	Chst12	Cyp4f41-ps
Cnn1	Chst14	Cyp51
Cnn2	Chst15	Cyr61
Cnn3	Chsy1	Cyth1
Cnnm2	Chtf18	Cyth2
Cnnm3	Chtf8	D030016E14Rik
Cnnm4	Chuk	D030040B21Rik
Cno	Churc1	D030047H15Rik
Cnot1	Ciao1	D030056L22Rik
Cnot10	Ciapin1	D0H4S114
Cnot2	Cib1	D10Jhu81e
Cnot3	Cib2	D10Wsu102e
Cnot4	Cic	D10Wsu52e
Cnot6	Cinp	D11Wsu47e
Cnot6l	Cir1	D11Wsu99e
Cnot7	Cirbp	D130020L05Rik
Cnot8	Cirh1a	D14Ertd449e
Cnpy2	Cisd1	D15Ertd621e
Cnpy3	Cisd2	D16Ertd472e
Cnpy4	Cisd3	D17Wsu104e
Cnst	Cish	D17Wsu92e
Cntd1	Cit	D19Bwg1357e
Cntfr	Cited2	D19Ertd386e
Cntrob	Ciz1	D19Wsu162e
Coasy	Ckap2l	D230025D16Rik
Cobra1	Cklf	D230037D09Rik
Cog1	Cks1b	D2Ertd750e
Cog2	Cks2	D2Wsu81e
Cog4	Clasp1	D2hgdh
Cog5	Clasp2	D330012F22Rik
Cog6	Clasrp	D330023K18Rik
Cog7	Clcc1	D330041H03Rik
Cog8	Clcn2	D330050I16Rik
Coil	Clcn3	D3Ertd254e
Col18a1	Clcn6	D3Ertd751e
Col1a1	Clcn7	D430019H16Rik
Col1a2	Cldn12	D430020J02Rik
Col27a1	Cldn4	D430042O09Rik
Col2a1	Cldn7	D4Ertd22e
Col4a1	Cldnd1	D4Wsu53e
Col4a2	Cldnd2	D5Ertd579e
Col4a3bp	Clec16a	D630032N06Rik
Col5a1	Clec2l	D630045J12Rik
Col5a2	Clic1	D6Wsu116e
Colec12	Clic4	D6Wsu163e
Commd1	Clint1	D730040F13Rik
Commd2	Clip3	D830031N03Rik
Commd4	Clk1	D8Ertd738e
Commd5	Clk2	D8Ertd82e
Commd6	Clk3	D930014E17Rik
Commd7	Clk4	D930015E06Rik
Commd8	Cln3	D930048N14Rik
Commd9	Cln5	D9Ertd402e
Comt	Cln6	Daam1
Comtd1	Cln8	Dab2
Copa	Clns1a	Dach1
Copb1	Clock	Dact1
Copb2	Clp1	Dad1
Cope	Clpp	Daglb
Copg	Clptm1	Dak
Copg2	Clptm1l	Dalrd3
Cops2	Clpx	Dap3
Cops3	Clspn	Dapk3
Cops4	Clta	Dars
Cops5	Cltc	Dars2
Cops6	Cluap1	Daxx
Cops7a	Cmc1	Dazap1
Cops7b	Cml1	Dbf4
Cops8	Cmpk1	Dbi
Copz1	Cmpk2	Dbil5
Copz2	Cmtm3	Dbndd1
Coq10a	Cmtm6	Dbnl
Coq10b	Cmtm7	Dbp
Coq4	Cnbp	Dbr1
Coq5	Cndp1	Dbt
Coq6	Cnih	Dbx1
Coq9	Cnksr3	Dcaf10
Coro1b	Cnn2	Dcaf11
Coro1c	Cnn3	Dcaf12
Cotl1	Cnnm2	Dcaf13
Cox10	Cnnm3	Dcaf15
Cox11	Cnnm4	Dcaf17
Cox15	Cno	Dcaf4
Cox16	Cnot1	Dcaf5
Cox17	Cnot10	Dcaf6
Cox18	Cnot2	Dcaf7
Cox19	Cnot3	Dcaf8
Cox4i1	Cnot4	Dcakd
Cox4nb	Cnot6	Dchs1
Cox5a	Cnot6l	Dck
Cox5b	Cnot7	Dclre1b
Cox6a1	Cnot8	Dclre1c
Cox6b1	Cnp	Dcp1a
Cox6c	Cnpy2	Dcp2
Cox7a2	Cnpy4	Dcps
Cox7a2l	Cnrip1	Dctd
Cox7b	Cnst	Dctn1
Cox7c	Cntd1	Dctn2
Cox8a	Cntfr	Dctn4
Cpd	Cntrob	Dctn5
Cpe	Coasy	Dctn6
Cpeb3	Cobra1	Dctpp1
Cpeb4	Cog1	Dcun1d1
Cpne1	Cog2	Dcun1d2
Cpne8	Cog3	Dcun1d3
Cpox	Cog4	Dcun1d4
Cpsf1	Cog5	Dcun1d5
Cpsf2	Cog6	Dda1
Cpsf3	Cog7	Ddah2
Cpsf3l	Cog8	Ddb1
Cpsf4	Col11a1	Ddhd2
Cpsf6	Col18a1	Ddi2
Cpsf7	Col1a2	Ddit3
[truncated: 7,363 more rows]
