# Supplementary material for: Loss of Fam60a, a Sin3a subunit, results in embryonic lethality and is associated with aberrant methylation at a subset of gene promoters
Source: eLife. 2018 Aug 2;7:e36435. doi: 10.7554/eLife.36435 (PMC6072441; doi:10.7554/eLife.36435)
Supplement: Figure 5—source data 2. [file elife-36435-fig5-data2.xlsx]

## Sheet: Sheet1
Fig5 D ChIP-assay numerical data
Anti-GFP ChIP-assay	Target	Antibody	sample1	sample2	sample3	Average	STD
	Actb	Control	0.00103815	0.00130668	0.00107424	0.00113969	0.000145739
		Anti-GFP	0.0399911	0.0410485	0.0443964	0.041812	0.00229976
	Adhfe1	Control	0.000282351	0.000402098	0.00164751	0.000777321	0.000755984
		Anti-GFP	0.0305922	0.0267197	0.0277413	0.0283511	0.00200698
	Nagk	Control	7.00804e-05	0.000201823	0.000995568	0.00042249	0.000500652
		Anti-GFP	0.047006	0.0376911	0.0435997	0.0427656	0.00471312
	Dchs1	Control	0.000659393	0.00377014	0.00128531	0.00190495	0.00164534
		Anti-GFP	0.0513684	0.0573397	0.050219	0.0529757	0.00382279
Anti-mSin3A ChIP-assay	Target	Antibody	sample1	sample2	sample3	Average	STD
	Actb	Control	0.000197614	0.000348369	0.000851703	0.000465896	0.000342516
		Anti-mSin3a	0.0816405	0.123301	0.0582229	0.0877213	0.0329623
	Adhfe1	Control	0.000418121	0.000454222	0.0012685	0.000713615	0.000480885
		Anti-mSin3a	0.0397451	0.0401066	0.0200164	0.0332894	0.0114962
	Nagk	Control	0.000224458	1.58218e-05	6.25625e-05	0.000100947	0.000109487
		Anti-mSin3a	0.0378948	0.0201228	0.0212515	0.026423	0.00995084
	Dchs1	Control	0.00055028	0.000504666	0.000453821	0.000502922	4.8253e-05
		Anti-mSin3a	0.0344194	0.00560417	0.0201486	0.0200574	0.0144078
