# Supplementary material for: Loss of Fam60a, a Sin3a subunit, results in embryonic lethality and is associated with aberrant methylation at a subset of gene promoters
Source: eLife. 2018 Aug 2;7:e36435. doi: 10.7554/eLife.36435 (PMC6072441; doi:10.7554/eLife.36435)
Supplement: Figure 5—source data 3. [file elife-36435-fig5-data3.xlsx]

## Sheet: Sheet1
	Figure 5-figure supplement2 numerical data
	Actb	antibody	ChIP-assay1	ChIP-assay2	ChIP-assay3	ChIP-assay4	Average	STDEV
	WT	Rabbit IgG control	0.00122341	0.00112863	0.00145128	0.00156117	0.00134112	0.000199639
		AcH3K9	3.83287	5.05632	3.46352	4.06901	4.10543	0.681142
	Null	Rabbit IgG control	0.00151195	0.00422401	0.000938321	0.000854537	0.0018822	0.00158831
		AcH3K9	2.92806	6.85191	5.40748	4.33818	4.88141	1.66035
	Adhfe1	antibody	ChIP-assay1	ChIP-assay2	ChIP-assay3	ChIP-assay4	Average	STDEV
	WT	Rabbit IgG control	0	0	0.000542937	0.000537712	0.000270162	0.000311964
		AcH3K9	0.502873	0.644314	0.4627	1.09316	0.675763	0.288963
	Null	Rabbit IgG control	0.000146067	0.00123964	0.000719878	0.00019077	0.000574088	0.00051457
		AcH3K9	0.519627	0.992791	0.720979	0.826961	0.76509	0.19822
	Nagk	antibody	ChIP-assay1	ChIP-assay2	ChIP-assay3	ChIP-assay4	Average	STDEV
	WT	Rabbit IgG control	0.000198434	0.000304713	0.000463414	0.000606542	0.000393276	0.00017908
		AcH3K9	1.05956	1.21135	0.664388	1.30561	1.06023	0.282688
	Null	Rabbit IgG control	0	0.00215313	0.000623228	0	0.00069409	0.0010161
		AcH3K9	1.07039	1.91672	1.27313	1.45347	1.42843	0.361186
	Dchs1	antibody	ChIP-assay1	ChIP-assay2	ChIP-assay3	ChIP-assay4	Average	STDEV
	WT	Rabbit IgG control	0.000586311	0.00149552	0.000326906	0.000929957	0.000834674	0.000505077
		AcH3K9	1.66233	2.02408	1.15348	1.93154	1.69286	0.390958
	Null	Rabbit IgG control	0.000829961	0.00370865	0.00175905	0.00101664	0.00182858	0.00131605
		AcH3K9	1.65657	4.38665	2.58247	2.20978	2.70887	1.18143
