# Supplementary material for: Loss of Fam60a, a Sin3a subunit, results in embryonic lethality and is associated with aberrant methylation at a subset of gene promoters
Source: eLife. 2018 Aug 2;7:e36435. doi: 10.7554/eLife.36435 (PMC6072441; doi:10.7554/eLife.36435)
Supplement: Figure 6—source data 1. [file elife-36435-fig6-data1.xlsx]

## Sheet: Sheet1
	Mean intensity (Left panel)			Mean intensity (Right panel)
	FLAG-TET1	5hmC		FLAG-TET1	5hmC
	85	55.103		85	61.405
	85	72.646		39.912	10.789
	85	80.854		65.605	5.442
	85	84.37		47.324	13.176
	85	10.306		83.143	20.857
	82.351	74.541		65.094	9.969
	82.893	63.375		79.86	17.628
	85	33.64		66.861	40.389
	85	85		84.328	20.41
	60.816	51.605		65.194	84.581
	84.67	84.659		59.524	77.024
	82.059	81.235		84.333	78.333
	84.306	62.528		41.222	10.25
	80.545	59.691		83.939	15.878
	84.781	26.781		80.074	9.815
	85	81.884		50.031	42.125
	81.724	15.586		47.641	8.795
	68.061	21.758		68.104	5.792
	65.987	72.907		82.789	13.658
	85	80.432		57.477	10.205
	83.94	78.58		85	6.554
	58.71	20.032		75.2	7.467
	60.333	85		85	29.654
	78.629	42.114		81.115	5.827
	84.284	62.687		82.146	43.875
	84.423	16.192		52.988	32.901
	84.383	65.35		59.429	23.25
	85	79.594		34.677	13.419
	83.897	29.138		34.88	9.6
	84.241	29.389		36.591	13.114
	84.949	28.723		32.854	29.125
	85	58.711		52.581	5.698
	81.814	62.661		33.765	13.412
	84.918	80.98		30.667	10.157
	84.385	62.641		28.196	10.784
	85	82.706		41.541	71.486
	58.364	10.477		66.538	38.718
	82.911	39.679		47.026	7.487
	80.733	33		69.81	14.857
	85	21.207		48.559	13.412
	85	45.074		43.946	18.703
	85	58.442		81.107	26.071
	84.961	73.843		82.829	7.122
	83.291	48.593		85	25.542
	80.205	54.988		82.906	8.688
	81.064	21.106		80.821	24.393
	42.5	23.646		84.353	70.922
	41.685	19.019		48.778	11.711
	83.766	60.168		47.455	75.523
	84.067	82.467		40.806	12.484
	84.131	64.361		39.2	7.35
	78.167	84.714		46.37	24.065
	78.255	78		84.576	44
	80.595	54.976		80.469	19.878
	81.6	83.8		85	40.712
	84.344	74.623		80.37	85
	58.25	64.841		84.2	66.725
	78.143	32.686		83.784	34.784
	84.619	60.286		82.768	12.625
	80.821	2.286		54.3	7.667
	66.719	29.5		72.472	9.792
	33.593	44.222		84.31	11.224
	84.426	58.204		40.506	5.818
	85	76.104		59.603	77.862
	85	84.417		67.63	13.326
	67.794	14.206		59	16.436
	52.435	51.326		66.146	10.561
	84.619	68.397		85	63.685
	81.646	68.707		82.42	53.899
	81.016	48.508		84.938	77.208
	79.15	55.975		84.821	78.381
	82.293	13.146		85	39.256
	83.614	82.25		66.037	6.167
	82.624	44.494		84.233	38.465
	83.767	58.822		37.789	10.816
	82.791	58.564		58.39	10.458
	78.138	38.892		82.056	7.556
	64.507	50.849		79.029	15.086
	42.463	38.951		55.053	20.368
	84.895	81.882		53.731	40.615
	75.365	31.654		84.494	75.036
	84.02	79.92		55.625	8.312
	85	73.981		54.622	14.611
	81.558	29.651		52.366	10.927
	84.31	41.048		82.164	71.246
	82.645	12.097		56.27	17.784
	85	77.698		79.579	67.184
	71.481	78.096		85	16.164
	79.559	40.839		82.516	8.875
	83.237	23.059		72.778	14.278
	84.303	79.124		84.753	51.906
	84.184	62.408		54.946	56.676
	84.569	74.092		78.235	21.196
	84.231	69.558		46.123	19.439
	81.786	41.107		43.898	8.847
	70.905	80.351		78.627	73.157
	63.75	14.275		45.067	39.4
	76.646	25.208		59.316	7.158
	85	18.478		35.571	31.776
	82.054	53.441		84.6	12.93
	49.786	24.543		63.222	4.75
	42	26.75		53.476	11.143
	84.726	53.867		67.375	7.536
	84.848	76.509		39	18.283
	84.086	66.517		83.923	75.051
	85	84.958		85	82.327
	83.696	72.725		81.814	61.357
	66.208	30.906		44.605	42.868
	71.643	83.286		51.375	11.542
	84.579	62.112		84.427	55.843
	83.439	75.14		55.044	23.244
	83.167	72.389		40.676	5.865
	85	63.091		76.719	21.25
	82.492	80.667		83.651	57.33
	41.642	17.906		84.75	76.566
	82.891	44.218		75.532	84.787
	82.811	64.453		77.759	29.796
	66.822	31.156		65.462	16.385
	83.262	84		83.636	8.818
	81.885	76.577		82.171	84.976
	81.981	78.962		72.317	13.733
	47.532	10.723		85	34.547
	79.639	75.056		69.466	85
	76.726	80.984		55.485	7.394
	84.04	75.52		60.625	8.25
	80.138	78.862		84.926	67.333
	43	20.553		55.733	9.833
	39.182	17.318		39.696	33.101
	37.805	46.122		72.608	33.241
	84.02	75.294		82.533	10.911
	50.514	25.2		64.213	71.489
	83.69	52.429		81.616	23.37
	83.181	74.602		85	78.811
	82.233	42.4		85	33.403
	84.073	61.317		50.137	7.315
	81.712	80.424		34.18	8.279
	80.606	34.879		44	11.239
	85	70.689		37.536	10.054
	84.899	73.957		64.163	9.791
	57.147	84.765		38.821	9.282
	81.636	76.436		36.814	8.372
	73.778	63.889		49.14	3.26
	73.784	40.649		43.733	9.483
	84.045	81.182		80.189	42.302
	49.217	8.633		81.923	10.558
	85	74.222		49.082	27.898
	82	13.667		38.8	7.017
	85	28.389		54.017	42.05
	84.161	14.911		71.881	13.915
	82.904	58.479		46.403	26.486
	84.974	20.103		84.984	11.393
	85	63.975		84.8	11.988
	84.5	66.588		84.656	44.844
	82.903	13.484		85	34.303
	80.875	58.125		61.235	8.294
	49	19		85	8.575
	52	32.754		78.295	62.574
	80.217	12.087		49.703	27.108
	40.982	27.807		80.571	18.531
	83.346	16.615		85	27.98
	44.224	20		84.05	6.583
	85	50.341		84.884	7.395
	83.711	45.578		76.714	75.304
	84.934	74.639		85	15.804
	46	44.182		84.449	12.217
	47.525	44.066		44.262	9.619
	77.484	74.22		84.686	72.725
	85	84.312		84.271	50.712
	83.537	67.574		83.812	47.562
	84.256	33.953		65.22	31.293
	80.879	80.034		85	78.14
	83.62	50.606		82.308	9.577
	84.75	68.769		85	27.197
	79.828	21.707		85	9.486
	84.923	54.058		77.759	6.345
	45.619	76.619		84.825	77.175
	84.103	48.908		84.28	50.31
	75.984	11.453		84.258	68.818
	73.763	62.289		84.781	75.188
	83.657	54.529		47.152	43.606
	84.969	66.922		46.412	10.206
	83.205	50.773		69.191	9.447
	82.557	49.607		41.146	15.756
	84.897	74.81		84.717	29.239
	85	79.64		83.571	13.204
	85	73.382		84.625	83.766
	85	61.76		83.135	72.27
	84.667	61.383		63.315	5.986
	54.51	24.939		33.846	11.744
	85	8		82.24	13.68
	49.125	20.25		84.739	72.754
	84.82	61.26		63.235	24.265
	81.667	8.667		56.5	6.725
	81.605	22.07		81.587	7.651
	84.61	22.902		84.71	16
	79.033	15.3		69.392	11.333
	85	84.821		84.476	47.111
	57.268	15.024		84.975	85
	81.171	59.171		81.667	7.212
	82.762	39.476		82.862	55.938
	64.889	11.578		85	21.204
	78.22	23.64		81.824	13.471
	78.19	33.914		84.726	37.959
	43.593	36.085		84.224	20.633
	65.417	54.567		85	73.153
	85	62.385		77.862	9.31
	63.152	32.761		50.682	9.568
	84.667	50.627		84.152	71.545
	72.6	26.333		83.978	8.109
	84.467	12.933		70.571	26.095
	82.324	61.473		83.62	74.911
	82.875	53.75		75.567	84.233
	55.53	54.439		84.875	26.562
	83.705	61.756		48.429	8.371
	80.433	64.343		59.139	6.667
	42.583	65.771		51.778	11.889
	72.205	73.795		65.342	17.605
	85	72.42		72.833	17.733
	85	42.595		84.083	11.6
	84.182	43.5		66.571	27.905
	85	67.303		58.639	10.972
	85	82.59		85	9.069
	76.933	7.333		57.833	7
	47.457	9.143		62.439	14
	45.234	19.681		66.879	6.939
	78.4	34.483		76.026	11.158
	83.556	55.841		80.522	9.565
	75.388	7.959		82.167	9.917
	82.559	59.132		85	16.861
	82.333	58.208		85	13.524
	82.333	58.208		54.559	13.735
	79.162	13.324		85	81.953
	80.077	27.654		82.923	6.404
	51.357	37.536		80.675	62.975
	80.429	28.312		81.049	16.439
	74.591	47.226		70.217	10.522
	81.831	79.948		43.406	29
	40.019	13.547		50.774	7.806
	75.811	19.491		60.412	8.853
	84.791	65.896		74.652	8.196
	58.71	35.403		40.419	9.806
	81.938	78.354		57.414	12.862
	83.647	60.132		85	7.957
	52.204	74.306		84.644	84.644
	80.103	58.462		71.792	12.094
	82.293	39.829		83.883	33.333
	63.711	17.697		66.457	11.171
	83.141	81.553		40.51	6.796
	78.954	60.057		83.839	28.29
	75.975	58.975		85	12.667
	83.41	66.181		85	13.829
	72.732	73		61	12.1
	79.73	54.324		56.794	53.706
	40.05	35.55		40.2	10.68
	82.25	45.352		85	10.033
	85	83.957		34.955	13.591
	81.431	58.686		45.039	5.804
	82.219	35.397		65.219	55.656
	70.75	17.114		78.333	20.879
	82.549	25.059		66.639	19.311
	84.759	29.407		31.409	6.318
	84.577	84.288		61.203	7.378
	79.807	72.277		84.986	17.362
	79.807	72.277		84.929	9.471
	78.12	24.16		39.772	6.088
	39.705	41.5		75.687	15.867
	66.773	36.273		40.6	11.467
	47.923	84.026		78.652	79.239
	53.208	8.132		72.758	9.455
	48.358	37.642		81.877	10.246
	80.739	23.568		75.622	7.162
	41.824	20.529		76.792	8.302
	78.578	16		83.395	27.816
	84.971	69.812		85	8.575
	81.357	45.071		85	11.709
	53.275	20.6		80.857	14.771
	50.979	82.979		57.294	33.794
	68.6	66.525		41.976	18.595
	54.271	27.479		48.414	12.966
	82.867	39.95		53.375	12.225
	83.683	66.927		66.333	11
	80.333	12.387		51.691	21.855
	57.742	25.455		65.651	7.603
	79.049	9.058		37.452	9.31
	78.167	52.733		50.638	8.617
	58.848	30.739		58.565	10.194
	82.19	27.483		38.576	8.758
	82.679	33.283		69.633	15.327
	84.8	30.76		81.976	13.146
	38.987	16.636		43.882	12.588
	54.907	20.111		44.508	6.77
	81.196	48.392		56.818	5.523
	79.152	72.606		63.651	7.016
	81.618	62.036		37.138	15.966
	83.419	81.86		57.792	8.083
	47.02	84.88		60.646	17
	70.939	21.879		44.538	20.436
	83.338	62.471		76.078	6.74
	81.835	74.981		85	5.46
	84.573	82.878		41.125	10.354
	83.917	23.375		81.406	17.062
	84.51	20.857		51.306	15.082
	84.322	78.633		56	10.667
	84.862	62.369		84.463	18.122
	51.672	20.276		81.013	76.936
	79.525	72.131		82.8	4.983
	78.65	52.633		68.704	4.704
	78.382	47.029		82.611	5.947
	85	77.75		80.889	15.259
	82.971	38.186		35.245	77.694
	48.818	63.818		47.548	8.548
	53.264	40.222		41.373	15.61
	83.125	32.938		84.423	31.854
	83.293	32.073		62.194	9.722
				81.929	9.095
				70.136	38.068
				74.205	29.114
				46.97	5.136
				81.233	7.047
				84.322	7.167
				83.281	15.281
				74.583	6.194
				43.44	8.32
				36.921	38.737
				41.548	28
				34.184	18.632
				83.667	8.794
				83.915	53.319
				84.432	25.405
				38.14	12.209
				80.806	19.452
				80.659	12.187
				82.582	78.924
				39.581	32.349
				54.3	28.62
				76.853	20.735
				72.278	10.889
				40.139	11.306
				81.933	82.8
				41.356	6.644
				49.048	28.19
				79.682	76.012
				47.6	12.633
				78.677	25.871
				46.833	15.188
				81.944	11.236
				66.839	13.177
				78.556	14.2
				34.795	14.256
				73.3	85
				76.617	18.298
				84.148	25.111
				82.826	9.279
				84.485	17.864
				84.981	85
				37.02	9.882
