# Supplementary material for: Loss of Fam60a, a Sin3a subunit, results in embryonic lethality and is associated with aberrant methylation at a subset of gene promoters
Source: eLife. 2018 Aug 2;7:e36435. doi: 10.7554/eLife.36435 (PMC6072441; doi:10.7554/eLife.36435)
Supplement: Figure 6—source data 2. [file elife-36435-fig6-data2.xlsx]

## Sheet: Sheet1
	FLAG-TET1 transfected cells
		experiment1(cell#)	experiment2(cell#)	experiment3(cell#)			FLAG-TET1 transfected cells
	FLAG signal >40	309	366	390			experiment1 %	experiment2 %	experiment3 %	average	STDEV
	5hmC signal >30	225	318	343		FLAG(+)&5hmC(+)	72.8155	86.8852	87.9487	82.5498	8.4469
	5hmC signal ≤30	84	48	47		FLAG(+)&5hmC(-)	27.1845	13.1148	12.0513	17.4502
	Fam60a and FLAG-TET1 transfected cells
		experiment1(cell#)	experiment2(cell#)	experiment3(cell#)			Fam60a and FLAG-TET1 transfected cells
	FLAG signal >40	324	425	482			experiment1 %	experiment2 %	experiment3 %	average	STDEV
	5hmC signal >30	92	231	247		FLAG(+)&5hmC(+)	28.3951	54.3529	51.2448	44.6643	14.175
	5hmC signal ≤30	232	194	235		FLAG(+)&5hmC(-)	71.6049	45.6471	48.7552	55.3357
							TEST	0.0243371
