# Supplementary material for: Loss of Fam60a, a Sin3a subunit, results in embryonic lethality and is associated with aberrant methylation at a subset of gene promoters
Source: eLife. 2018 Aug 2;7:e36435. doi: 10.7554/eLife.36435 (PMC6072441; doi:10.7554/eLife.36435)
Supplement: Figure 7—source data 1. [file elife-36435-fig7-data1.xlsx]

## Sheet: Sheet1
	Figure 7 B numerical data
		WT(%)			Fam60a-/-(%)
	e7.5 WT1	24.4		e7.5 null1	21.7
	e7.5 WT2	17.2		e7.5 null2	16.1
	e7.5 WT3	22		e7.5 null3	18.9
	e8.5 WT1	22.9		e8.5 null1	6.7
	e8.5 WT2	24.3		e8.5 null2	19
	e8.5 WT3	25		e8.5 null3	10.3
	e9.5 WT1	17.2		e9.5 null1	7.1
	e9.5 WT2	17.9		e9.5 null2	8.3
	e9.5 WT3	22.2		e9.5 null3	10.3
				e9.5 null4	4.7
