# Supplementary material for: Loss of Fam60a, a Sin3a subunit, results in embryonic lethality and is associated with aberrant methylation at a subset of gene promoters
Source: eLife. 2018 Aug 2;7:e36435. doi: 10.7554/eLife.36435 (PMC6072441; doi:10.7554/eLife.36435)
Supplement: Figure 7—source data 2. [file elife-36435-fig7-data2.xlsx]

## Sheet: Sheet1
	Figure_7_figure_supplement_2
		antibody	hMeDIP1	hMeDIP2	hMeDIP3	Average	STDEV
	Adhfe1	Rabbit IgG control	0	0	0	0	0
		Anti-5hmC	23.487	12.8045	10.9335	15.7417	6.7726
	Leng9	Rabbit IgG control	0.0158357	0	0	0.00527856	0.00914274
		Anti-5hmC	8.45875	2.91752	2.94274	4.773	3.19198
	Dchs1	Rabbit IgG control	0.0347821	0.0787808	0.0408845	0.0514825	0.0238371
		Anti-5hmC	19.6601	18.8362	14.2087	17.5683	2.93852
	Nagk	Rabbit IgG control	0.98452	0.00519503	0.00753157	0.332416	0.56474
		Anti-5hmC	13.3589	9.18254	7.96589	10.1691	2.82862
	Mxd3	Rabbit IgG control	0.0126681	0	0	0.00422268	0.0073139
		Anti-5hmC	2.08203	2.24763	1.70311	2.01092	0.27914
	Acsl3	Rabbit IgG control	0	0.00341756	0	0.00113919	0.00197313
		Anti-5hmC	2.33437	3.25016	2.95309	2.84587	0.467213
	Gt(ROSA)26Sor	Rabbit IgG control	0.0316019	0.0151123	0.0109361	0.0192168	0.0109272
		Anti-5hmC	2.34169	3.0372	3.22823	2.86904	0.466581
	2610020C07Rik	Rabbit IgG control	0.0485259	0.0207226	0.0095545	0.0262677	0.0200687
		Anti-5hmC	0.0207347	0.0254128	0.012644	0.0195972	0.00645994
	AA465934	Rabbit IgG control	0	0	0	0	0
		Anti-5hmC	1.19893	2.78548	2.86281	2.28241	0.939115
