# Supplementary material for: Loss of Fam60a, a Sin3a subunit, results in embryonic lethality and is associated with aberrant methylation at a subset of gene promoters
Source: eLife. 2018 Aug 2;7:e36435. doi: 10.7554/eLife.36435 (PMC6072441; doi:10.7554/eLife.36435)
Supplement: Figure 8—source data 1. — The DMRs are ordered by the column areaStat, which is the sum of the t-statistics of CpGs. Note that Adhfe1 is included in the top 500 hypomethylated DMRs. [file elife-36435-fig8-data1.xlsx]

## Sheet: all_hyper_DMR
ID	chr	start	end	idxStart	idxEnd	cluster	n	width	invdensity	areaStat	maxStat	meanDiff	group1.mean	group2.mean	tstat.sd	direction
2733	chr7	25316832	25319831	1093009	1093148	154689	140	3000	21.4286	1659.33	19.9594	0.224302	0.52315	0.298848	0.0225168	hyper
2848	chr7	51716343	51718169	1126774	1126903	156899	130	1827	14.0538	1015.75	11.7748	0.208373	0.659516	0.451143	0.0240467	hyper
851	chr15	88897966	88899188	333272	333357	66258	86	1223	14.2209	972.615	12.7097	0.372418	0.746317	0.373899	0.0270463	hyper
3020	chr7	112909763	112911811	1183461	1183570	161135	110	2049	18.6273	928.16	15.529	0.267146	0.413619	0.146473	0.0267241	hyper
2663	chr7	4944785	4946381	1073143	1073256	153473	114	1597	14.0088	847.005	9.95102	0.182952	0.463157	0.280205	0.0256706	hyper
6219	chr10	79439389	79440540	2407028	2407123	17879	96	1152	12	721.22	9.67339	0.165032	0.897711	0.732679	0.0210313	hyper
6208	chr10	79197762	79198907	2404871	2404950	17785	80	1146	14.325	645.747	10.7178	0.288935	0.759604	0.47067	0.0354389	hyper
5792	chr19	5306793	5308021	2204880	2205003	88928	124	1229	9.91129	609.239	5.75788	0.10439	0.504384	0.399995	0.02387	hyper
1738	chr6	48387928	48389317	714980	715094	145272	115	1390	12.087	563.841	6.82574	0.161879	0.266367	0.104488	0.0290606	hyper
2762	chr7	28442871	28444441	1102067	1102140	155192	74	1571	21.2297	541.162	8.90447	0.320975	0.577773	0.256799	0.0445949	hyper
1575	chr4	146034425	146035325	658888	658987	128074	100	901	9.01	515.239	5.99791	0.112252	0.450511	0.33826	0.0230069	hyper
2205	chr5	110909583	110910623	896973	897035	136576	63	1041	16.5238	514.637	9.35415	0.149031	0.468661	0.31963	0.0215668	hyper
4805	chr2	6021246	6022350	1869449	1869518	94539	70	1105	15.7857	502.941	10.3253	0.168039	0.314505	0.146466	0.0245372	hyper
1395	chr4	122793086	122794580	599567	599676	124223	110	1495	13.5909	499.355	7.20714	0.148076	0.3866	0.238524	0.0238667	hyper
317	chr8	19892241	19893283	122971	123046	166058	76	1043	13.7237	451.419	6.59012	0.0999376	0.284374	0.184436	0.0219715	hyper
28	chr13	21622074	21623196	9686	9733	44985	48	1123	23.3958	426.847	10.4011	0.0891204	0.237771	0.148651	0.0427136	hyper
416	chr8	72975701	72976577	160013	160088	168940	76	877	11.5395	425.801	8.15164	0.176398	0.730312	0.553914	0.0282039	hyper
2204	chr5	110807195	110808213	896590	896635	136551	46	1019	22.1522	417.811	12.3444	0.277651	0.723801	0.446151	0.0258228	hyper
754	chr15	76009958	76011038	298850	298935	64186	86	1081	12.5698	404.698	6.25306	0.146234	0.938617	0.792382	0.0264126	hyper
1176	chr1	188791195	188792127	506564	506642	11625	79	933	11.8101	399.58	6.45712	0.113124	0.895702	0.782578	0.0265669	hyper
2271	chr5	121056506	121057384	924772	924803	138336	32	879	27.4688	391.693	13.3901	0.260521	0.702059	0.441538	0.0218772	hyper
5381	chr9	21037806	21038575	2070566	2070625	176169	60	770	12.8333	389.473	9.07284	0.153022	0.912455	0.759433	0.0217247	hyper
886	chr15	101061784	101062557	359090	359137	67756	48	774	16.125	388.294	11.7154	0.276991	0.756964	0.479972	0.0324782	hyper
618	chr8	124276814	124277749	236972	237046	173985	75	936	12.48	388.002	6.15969	0.153766	0.732321	0.578554	0.0370646	hyper
1784	chr6	82602236	82603271	738566	738618	147285	53	1036	19.5472	384.501	7.82709	0.0740281	0.158773	0.084745	0.058031	hyper
1980	chr6	148302854	148303892	811377	811465	153058	89	1039	11.6742	384.453	5.37319	0.0574107	0.319855	0.262445	0.0264636	hyper
3084	chr7	133435391	133436285	1202071	1202159	162710	89	895	10.0562	373.907	4.90518	0.10112	0.907644	0.806524	0.0252013	hyper
2551	chr18	38348449	38349590	1022371	1022414	84953	44	1142	25.9545	364.053	8.58201	0.206751	0.54514	0.338389	0.0235504	hyper
5357	chr9	13553220	13554322	2063344	2063399	175569	56	1103	19.6964	362.162	6.8216	0.139219	0.199501	0.0602813	0.0743705	hyper
3838	chr12	21954614	21955518	1488644	1488745	37100	102	905	8.87255	361.665	4.07133	0.079446	0.322318	0.242872	0.0246102	hyper
406	chr8	72610501	72611407	158150	158197	168848	48	907	18.8958	353.842	8.8518	0.164801	0.332894	0.168094	0.0223575	hyper
3919	chr12	72418777	72419674	1517708	1517779	39423	72	898	12.4722	353.291	6.47058	0.101756	0.942359	0.840603	0.0263823	hyper
6225	chr10	79594039	79595083	2408486	2408568	17927	83	1045	12.5904	353.275	5.05624	0.108438	0.317898	0.209459	0.0230509	hyper
2729	chr7	25217102	25218192	1092334	1092412	154650	79	1091	13.8101	347.427	4.96952	0.106962	0.678134	0.571172	0.0467929	hyper
2855	chr7	52109452	52110886	1128905	1128976	156996	72	1435	19.9306	326.057	5.69289	0.114249	0.264346	0.150097	0.0255608	hyper
1952	chr6	144996044	144997675	807345	807424	152719	80	1632	20.4	321.051	6.03786	0.0757798	0.169247	0.0934676	0.0256581	hyper
671	chr8	128192944	128194504	250379	250442	174754	64	1561	24.3906	319.04	10.8549	0.0673797	0.336666	0.269286	0.0279233	hyper
5493	chr9	56467261	56468616	2108993	2109058	179141	66	1356	20.5455	309.384	5.98638	0.195416	0.669479	0.474063	0.0361885	hyper
504	chr8	87441532	87442675	184569	184620	170427	52	1144	22	308.011	7.45266	0.17784	0.568689	0.390849	0.0274344	hyper
5724	chr9	110533882	110534855	2177577	2177624	184035	48	974	20.2917	307.83	7.19177	0.346798	0.549992	0.203194	0.0434984	hyper
1579	chr4	146649364	146650048	659557	659629	128179	73	685	9.38356	302.131	4.9109	0.110419	0.409577	0.299158	0.0241139	hyper
2800	chr7	30577728	30578430	1110042	1110084	155629	43	703	16.3488	294.707	7.60774	0.376162	0.72196	0.345798	0.0361892	hyper
4560	chr11	119099137	119100365	1778637	1778672	35323	36	1229	34.1389	293.032	9.39028	0.242178	0.562296	0.320118	0.0264525	hyper
5196	chr2	151854851	151855684	2003566	2003611	104325	46	834	18.1304	292.803	6.90208	0.100411	0.187567	0.0871555	0.0663856	hyper
5769	chr9	123124495	123125815	2196497	2196546	185364	50	1321	26.42	291.456	5.8953	0.0586686	0.164596	0.105927	0.041947	hyper
3974	chr12	93016909	93017891	1546564	1546624	41565	61	983	16.1148	288.548	4.89138	0.0579051	0.0802162	0.0223112	0.0471316	hyper
4470	chr11	102526553	102527680	1737319	1737406	32813	88	1128	12.8182	286.826	3.72326	0.0817733	0.474637	0.392864	0.0292667	hyper
1869	chr6	113444959	113445929	769747	769791	149720	45	971	21.5778	280.059	7.82622	0.172131	0.535008	0.362876	0.0269825	hyper
551	chr8	107860184	107861325	206474	206521	171972	48	1142	23.7917	279.972	6.18694	0.173879	0.556086	0.382207	0.0264789	hyper
4451	chr11	101027953	101029411	1730404	1730437	32480	34	1459	42.9118	278.473	9.0656	0.235257	0.556449	0.321192	0.026463	hyper
5261	chr2	163201286	163202115	2023780	2023867	105670	88	830	9.43182	277.437	3.57689	0.138415	0.474706	0.336291	0.0380858	hyper
4027	chr12	112215023	112215948	1567852	1567916	43085	65	926	14.2462	275.935	4.87985	0.0888747	0.935502	0.846627	0.0243362	hyper
2164	chr5	92821301	92822052	877274	877313	135015	40	752	18.8	268.247	7.00274	0.188223	0.594259	0.406036	0.0260792	hyper
3616	chr17	34809084	34809825	1405476	1405546	78010	71	742	10.4507	263.552	4.52604	0.131036	0.443391	0.312355	0.030312	hyper
2809	chr7	30750006	30750904	1110587	1110628	155663	42	899	21.4048	261.914	6.70249	0.19182	0.566471	0.374651	0.0258027	hyper
5789	chr19	5081716	5083105	2204171	2204238	88894	68	1390	20.4412	253.588	4.09088	0.0996946	0.582289	0.482595	0.0224105	hyper
4236	chr11	63702428	63703784	1646478	1646544	27401	67	1357	20.2537	249.345	4.30065	0.146354	0.662581	0.516227	0.0461701	hyper
3694	chr17	56263820	56264515	1435999	1436052	79880	54	696	12.8889	249.17	7.7078	0.143858	0.257459	0.113601	0.028192	hyper
4059	chr12	114426355	114426819	1576786	1576822	43561	37	465	12.5676	247.546	9.95157	0.194008	0.690689	0.496681	0.0246641	hyper
2722	chr7	20171718	20171971	1089634	1089667	154460	34	254	7.47059	247.396	7.65852	0.236587	0.904168	0.667581	0.0280484	hyper
2394	chr5	138716426	138717273	963146	963187	140890	42	848	20.1905	243.622	6.00845	0.146418	0.312842	0.166424	0.0278421	hyper
6300	chr10	87965987	87967183	2429776	2429828	19075	53	1197	22.5849	243.468	4.96092	0.0609606	0.138876	0.0779151	0.0519764	hyper
2963	chr7	88020267	88021184	1162361	1162418	159445	58	918	15.8276	243.332	6.64708	0.12571	0.357448	0.231738	0.0314463	hyper
1466	chr4	131669177	131669912	620205	620258	125537	54	736	13.6296	238.77	4.99881	0.151782	0.539074	0.387292	0.025555	hyper
573	chr8	111480174	111480770	215115	215163	172499	49	597	12.1837	238.486	5.9007	0.176775	0.734149	0.557374	0.0401994	hyper
2667	chr7	4982349	4983259	1073685	1073759	153483	75	911	12.1467	235.528	3.54883	0.0730289	0.736788	0.663759	0.0223271	hyper
1462	chr4	131374694	131375617	619073	619126	125476	54	924	17.1111	233.798	5.49503	0.117254	0.72933	0.612077	0.0318464	hyper
59	chr13	34838661	34839280	23449	23504	45870	56	620	11.0714	231.82	5.13097	0.111719	0.907754	0.796035	0.027108	hyper
2373	chr5	136707534	136708115	956903	956954	140516	52	582	11.1923	229.083	5.89603	0.232561	0.413751	0.18119	0.0264791	hyper
5210	chr2	154377677	154378700	2009993	2010046	104751	54	1024	18.963	226.332	4.7412	0.265206	0.513895	0.248689	0.0429034	hyper
2277	chr5	122278177	122278757	927934	927971	138560	38	581	15.2895	225.306	9.57915	0.122504	0.322191	0.199687	0.0226147	hyper
2007	chr5	23336836	23337454	821650	821706	130750	57	619	10.8596	224.543	4.55129	0.112059	0.465986	0.353927	0.0241876	hyper
941	chr1	36325890	36326718	382818	382875	1394	58	829	14.2931	223.73	5.83439	0.140723	0.453866	0.313144	0.0267516	hyper
5673	chr9	106128008	106129071	2165201	2165252	183402	52	1064	20.4615	218.518	4.72818	0.0943106	0.296015	0.201705	0.0233731	hyper
3863	chr12	36218798	36219866	1499006	1499056	37943	51	1069	20.9608	215.505	4.72426	0.0521341	0.0821946	0.0300605	0.0438614	hyper
5804	chr19	5893678	5894405	2208841	2208882	89079	42	728	17.3333	215.448	5.97069	0.0790448	0.211982	0.132938	0.036983	hyper
5329	chr2	174152611	174153429	2050806	2050876	107481	71	819	11.5352	215.174	3.37047	0.0814099	0.515849	0.434439	0.0355691	hyper
2013	chr5	23988238	23989449	823723	823769	130879	47	1212	25.7872	214.911	5.16404	0.112174	0.612933	0.500759	0.028545	hyper
1666	chr6	8159543	8160185	689582	689619	143147	38	643	16.9211	213.726	5.77922	0.34441	0.51939	0.17498	0.0956381	hyper
4148	chr11	43494661	43495493	1614221	1614251	25095	31	833	26.871	213.671	7.4918	0.0534699	0.112396	0.0589262	0.0484685	hyper
4031	chr12	112509102	112510332	1568586	1568657	43126	72	1231	17.0972	212.063	3.45052	0.062782	0.229407	0.166625	0.0283371	hyper
4800	chr2	4524518	4525250	1867496	1867550	94364	55	733	13.3273	206.842	4.52395	0.0928129	0.895803	0.80299	0.0237802	hyper
3049	chr7	121706016	121706889	1191534	1191583	161813	50	874	17.48	203.413	4.80577	0.142731	0.398792	0.256061	0.0539741	hyper
4768	chr16	91561406	91562820	1855599	1855641	73552	43	1415	32.907	198.243	5.21528	0.159521	0.854864	0.695343	0.0301247	hyper
322	chr8	20019837	20020829	123474	123541	166138	68	993	14.6029	197.146	5.25795	0.0546737	0.175745	0.121072	0.0220643	hyper
2408	chr5	140449094	140449623	967753	967789	141174	37	530	14.3243	193.623	6.73518	0.170476	0.757267	0.586791	0.0284383	hyper
2814	chr7	30977401	30978625	1111362	1111390	155707	29	1225	42.2414	193.256	9.46488	0.162924	0.491817	0.328893	0.0245225	hyper
4932	chr2	37648602	37649078	1913840	1913894	97462	55	477	8.67273	192.476	4.13522	0.140823	0.530368	0.389545	0.0405254	hyper
702	chr15	35084535	35085749	270550	270594	61628	45	1215	27	192.152	4.49108	0.151188	0.225458	0.0742695	0.0753014	hyper
5843	chr19	8845162	8845906	2217465	2217501	89515	37	745	20.1351	188.119	5.46861	0.182829	0.49133	0.3085	0.0366573	hyper
5221	chr2	155456080	155456894	2012139	2012182	104887	44	815	18.5227	188.077	5.42446	0.106193	0.209571	0.103378	0.0249638	hyper
2833	chr7	36017805	36019303	1118515	1118550	156172	36	1499	41.6389	187.632	6.66618	0.126929	0.4715	0.344571	0.0302998	hyper
2100	chr5	52759562	52760100	851667	851716	132900	50	539	10.78	187.377	4.28577	0.161652	0.49198	0.330328	0.0527727	hyper
438	chr8	73985249	73985806	165986	166033	169159	48	558	11.625	187.266	4.19259	0.189976	0.807799	0.617823	0.0367395	hyper
457	chr8	74844576	74845610	170181	170216	169375	36	1035	28.75	185.279	6.35902	0.113969	0.731736	0.617768	0.0243792	hyper
5397	chr9	21992203	21992789	2074825	2074859	176439	35	587	16.7714	183.462	6.18264	0.0819918	0.594146	0.512155	0.023972	hyper
4565	chr11	119873243	119873584	1780760	1780787	35454	28	342	12.2143	178.413	6.62401	0.228432	0.655877	0.427445	0.03259	hyper
3328	chr3	94976120	94976702	1295410	1295462	113193	53	583	11	177.606	3.87024	0.131921	0.342443	0.210522	0.0224814	hyper
3842	chr12	22685801	22686301	1489048	1489094	37120	47	501	10.6596	177.171	4.64912	0.0593829	0.271392	0.212009	0.0508558	hyper
6004	chr19	61301469	61302224	2284825	2284884	94223	60	756	12.6	176.56	3.35971	0.113461	0.210552	0.0970912	0.0266111	hyper
363	chr8	36653024	36653544	137762	137787	167196	26	521	20.0385	175.911	8.98004	0.121327	0.883422	0.762095	0.0275763	hyper
6260	chr10	80750480	80752686	2418117	2418160	18276	44	2207	50.1591	175.847	5.30806	0.0897248	0.425843	0.336119	0.0226581	hyper
1836	chr6	93628256	93629040	757965	758014	148608	50	785	15.7	171.504	3.91999	0.127174	0.638921	0.511747	0.0308206	hyper
413	chr8	72855008	72855774	159447	159502	168916	56	767	13.6964	170.24	3.34005	0.0770335	0.621352	0.544319	0.0240676	hyper
241	chr13	100283191	100284313	91291	91310	51306	20	1123	56.15	168.628	9.22331	0.232538	0.553078	0.32054	0.0252952	hyper
1275	chr4	57003234	57003684	551333	551358	120241	26	451	17.3462	167.614	6.79337	0.169388	0.355775	0.186387	0.0606976	hyper
2586	chr18	62482846	62483662	1041105	1041131	86546	27	817	30.2593	167.096	10.9467	0.118624	0.570882	0.452257	0.0284424	hyper
2836	chr7	39006475	39006888	1122417	1122445	156438	29	414	14.2759	166.582	6.19457	0.307212	0.793989	0.486777	0.0428284	hyper
2244	chr5	116893734	116894878	915398	915436	137710	39	1145	29.359	165.165	4.59473	0.0851849	0.684168	0.598984	0.0214299	hyper
2420	chr5	143513660	143514559	971579	971600	141480	22	900	40.9091	165.122	8.57518	0.11631	0.685174	0.568864	0.0291714	hyper
5330	chr2	174154476	174154933	2050937	2050980	107481	44	458	10.4091	164.897	4.43623	0.0843457	0.366426	0.28208	0.0281036	hyper
4481	chr11	103193962	103194902	1740136	1740177	32942	42	941	22.4048	164.524	4.78515	0.133135	0.399862	0.266727	0.0330986	hyper
1879	chr6	116123648	116124111	774929	774965	150094	37	464	12.5405	164.486	4.51025	0.114877	0.811227	0.69635	0.0226032	hyper
488	chr8	86654487	86655141	180603	180647	170238	45	655	14.5556	163.945	4.13877	0.0921786	0.536136	0.443958	0.0238075	hyper
1344	chr4	114494064	114494622	584898	584938	123276	41	559	13.6341	163.817	4.4565	0.113483	0.162151	0.0486679	0.0317905	hyper
1147	chr1	174255469	174256142	490388	490432	10374	45	674	14.9778	163.342	4.25306	0.108061	0.404487	0.296426	0.0293203	hyper
3005	chr7	107685122	107686366	1177806	1177847	160679	42	1245	29.6429	161.981	4.10142	0.27633	0.547729	0.271399	0.0654871	hyper
6212	chr10	79284967	79285605	2405669	2405693	17822	25	639	25.56	161.726	6.54321	0.159151	0.460672	0.301521	0.0290763	hyper
997	chr1	74414500	74415165	410621	410653	3756	33	666	20.1818	160.307	5.1083	0.181199	0.378872	0.197673	0.0345491	hyper
1915	chr6	125311644	125312489	789977	790012	151170	36	846	23.5	160.239	5.146	0.200926	0.503899	0.302973	0.0351089	hyper
3625	chr17	35107624	35108171	1406870	1406923	78077	54	548	10.1481	160.025	3.44041	0.106863	0.293094	0.186231	0.0284069	hyper
2196	chr5	109985470	109986196	895213	895252	136453	40	727	18.175	159.807	5.29806	0.129522	0.401254	0.271732	0.0213668	hyper
1565	chr4	143002184	143002931	656675	656712	127750	38	748	19.6842	159.435	4.80959	0.205554	0.537671	0.332117	0.0347181	hyper
5645	chr9	98742768	98743410	2156397	2156447	182753	51	643	12.6078	159.208	3.54063	0.0702705	0.438586	0.368316	0.0296813	hyper
1185	chr1	195098389	195099933	514078	514120	12220	43	1545	35.9302	158.414	3.76196	0.170561	0.258029	0.0874686	0.0782415	hyper
4439	chr11	100437223	100438080	1727431	1727464	32344	34	858	25.2353	158.069	6.29681	0.106876	0.687903	0.581027	0.0293972	hyper
3109	chr7	135396155	135396799	1210058	1210095	163117	38	645	16.9737	156.964	5.00838	0.139656	0.372582	0.232926	0.0262017	hyper
6230	chr10	79777724	79778419	2410374	2410422	17988	49	696	14.2041	156.513	3.82877	0.120778	0.463557	0.342778	0.0223825	hyper
6016	chrX	13063091	13063505	2292817	2292867	185978	51	415	8.13725	155.96	3.38918	0.150184	0.576867	0.426683	0.0483141	hyper
3479	chr3	153568420	153569715	1348964	1348997	117211	34	1296	38.1176	155.641	5.30068	0.0955461	0.717359	0.621813	0.0221026	hyper
5251	chr2	158620059	158621141	2020086	2020137	105388	52	1083	20.8269	155.492	3.31002	0.0809013	0.120834	0.0399326	0.0574893	hyper
3511	chr17	23694623	23695131	1368289	1368326	75861	38	509	13.3947	155.377	4.80813	0.181388	0.72782	0.546431	0.0332048	hyper
2795	chr7	30032371	30033502	1108590	1108640	155533	51	1132	22.1961	154.378	4.20285	0.051476	0.168172	0.116696	0.023743	hyper
2746	chr7	26207783	26208267	1097355	1097387	154894	33	485	14.697	153.962	4.98086	0.127138	0.588287	0.461149	0.0239112	hyper
6029	chrX	96665390	96666481	2314398	2314453	188093	56	1092	19.5	153.85	2.81936	0.0628392	0.207352	0.144512	0.0602953	hyper
1957	chr6	145123467	145124847	807719	807753	152749	35	1381	39.4571	153.194	5.4443	0.0788133	0.668445	0.589631	0.0251406	hyper
6266	chr10	80826361	80826926	2419199	2419240	18311	42	566	13.4762	149.547	5.04858	0.0741757	0.220873	0.146697	0.0216095	hyper
5573	chr9	70505194	70505734	2133566	2133584	180913	19	541	28.4737	149.484	8.31041	0.0782167	0.210316	0.132099	0.031699	hyper
3704	chr17	56651296	56651860	1438130	1438174	79970	45	565	12.5556	149.312	4.33493	0.113933	0.49747	0.383537	0.0286599	hyper
1736	chr6	47854880	47855348	714169	714210	145228	42	469	11.1667	149.248	4.39809	0.380036	0.665392	0.285357	0.034779	hyper
1955	chr6	145069158	145070844	807601	807641	152739	41	1687	41.1463	148.902	4.00044	0.0513337	0.484603	0.43327	0.0241657	hyper
3013	chr7	108651987	108653319	1180008	1180053	160840	46	1333	28.9783	148.902	3.95367	0.106817	0.31468	0.207863	0.0278656	hyper
4297	chr11	74991862	74992722	1668560	1668606	28720	47	861	18.3191	148.747	3.91602	0.175821	0.264963	0.0891414	0.0458934	hyper
852	chr15	88953817	88954798	333639	333664	66267	26	982	37.7692	148.706	9.31513	0.121601	0.368148	0.246547	0.0282783	hyper
3133	chr7	147255998	147256609	1224324	1224362	164148	39	612	15.6923	148.299	4.17062	0.129988	0.383833	0.253845	0.0240633	hyper
914	chr1	9837975	9838941	370715	370772	255	58	967	16.6724	148.027	2.6885	0.055959	0.0818465	0.0258875	0.0575287	hyper
6347	chr10	120734060	120734961	2456514	2456547	21234	34	902	26.5294	147.555	4.79375	0.0917702	0.510184	0.418414	0.0221507	hyper
6452	chr14	32474790	32475291	2494565	2494595	54595	31	502	16.1935	145.608	6.24735	0.135736	0.250903	0.115168	0.0313381	hyper
2618	chr18	76304827	76305913	1057077	1057124	87717	48	1087	22.6458	145.576	3.27041	0.112507	0.708501	0.595994	0.0509658	hyper
1376	chr4	119028826	119029407	595741	595768	123932	28	582	20.7857	145.392	6.03843	0.166969	0.491691	0.324722	0.0326881	hyper
2520	chr18	35931687	35932434	1012862	1012892	84574	31	748	24.129	145.108	5.21369	0.0603132	0.110787	0.0504739	0.0517766	hyper
1765	chr6	59158708	59159286	728789	728835	146260	47	579	12.3191	144.364	3.28353	0.10721	0.192607	0.0853966	0.0582206	hyper
4312	chr11	77284957	77285364	1674523	1674558	29094	36	408	11.3333	143.674	5.30927	0.127809	0.881569	0.753761	0.026512	hyper
793	chr15	79377461	79378103	312179	312213	64864	35	643	18.3714	142.96	6.78504	0.0592297	0.363235	0.304005	0.0263841	hyper
2374	chr5	136750818	136751225	957157	957201	140528	45	408	9.06667	142.387	3.53617	0.0651373	0.928186	0.863049	0.0221698	hyper
1377	chr4	119031795	119032670	595769	595800	123933	32	876	27.375	142.244	5.22662	0.12092	0.257295	0.136375	0.0296658	hyper
1847	chr6	100285528	100286436	763340	763361	149151	22	909	41.3182	142.106	6.97403	0.218314	0.325998	0.107684	0.0450977	hyper
4149	chr11	43495971	43496092	1614252	1614270	25096	19	122	6.42105	141.816	7.75524	0.0730635	0.100922	0.0278585	0.0443972	hyper
6241	chr10	80254846	80255464	2413916	2413949	18130	34	619	18.2059	141.54	4.87661	0.106458	0.831547	0.725089	0.0230321	hyper
1081	chr1	136884169	136884723	458007	458050	7658	44	555	12.6136	140.939	3.50974	0.0722437	0.226578	0.154334	0.0496522	hyper
1574	chr4	145722818	145723277	658736	658786	128043	51	460	9.01961	140.694	3.04687	0.076185	0.547745	0.47156	0.0287045	hyper
2613	chr18	75582409	75583612	1055695	1055729	87626	35	1204	34.4	139.677	4.17354	0.0958017	0.725427	0.629625	0.0247718	hyper
14511	chr9	30234548	30235070	2078678	2078723	176844	46	523	11.3696	-139.256	-2.01611	0.0650397	0.0977026	0.0326628	0.0505559	hyper
4162	chr11	48663015	48663346	1618154	1618177	25423	24	332	13.8333	139.12	5.94731	0.164742	0.50851	0.343769	0.0246925	hyper
2884	chr7	53074758	53075316	1135922	1135965	157259	44	559	12.7045	139.083	3.7409	0.0879182	0.408579	0.320661	0.03361	hyper
550	chr8	107816928	107817562	206163	206192	171959	30	635	21.1667	138.717	7.56821	0.102366	0.714104	0.611738	0.0231367	hyper
4404	chr11	96927849	96928920	1713876	1713913	31638	38	1072	28.2105	138.005	3.94608	0.13064	0.575413	0.444773	0.0303156	hyper
5433	chr9	42328707	42329161	2088790	2088825	177653	36	455	12.6389	137.655	4.90148	0.209791	0.273705	0.0639142	0.0513556	hyper
847	chr15	87455897	87456416	331423	331458	66142	36	520	14.4444	137.034	3.93078	0.0715277	0.101934	0.0304063	0.0673241	hyper
225	chr13	96105998	96106541	84374	84411	50816	38	544	14.3158	136.901	4.91589	0.187242	0.815993	0.628751	0.0320499	hyper
4477	chr11	102999506	103000265	1739381	1739418	32894	38	760	20	136.686	4.03592	0.0981992	0.832045	0.733846	0.0261028	hyper
455	chr8	74225236	74226426	168723	168763	169235	41	1191	29.0488	134.733	4.31781	0.105403	0.308097	0.202694	0.0272802	hyper
3117	chr7	137909785	137911125	1212972	1213011	163337	40	1341	33.525	134.371	3.52593	0.0786375	0.825135	0.746497	0.0229696	hyper
5159	chr2	132606609	132608325	1991258	1991303	103334	46	1717	37.3261	133.565	3.27555	0.0526347	0.260207	0.207572	0.0378015	hyper
1098	chr1	140860559	140861056	464033	464067	8098	35	498	14.2286	133.08	3.97106	0.0693401	0.130923	0.0615831	0.0491174	hyper
5149	chr2	130970534	130971267	1988269	1988307	103115	39	734	18.8205	133.017	4.16386	0.112542	0.771202	0.65866	0.0268132	hyper
3014	chr7	108971246	108972394	1180469	1180498	160866	30	1149	38.3	132.546	5.27199	0.104415	0.397669	0.293255	0.0226336	hyper
4744	chr16	75593021	75593600	1845175	1845223	72795	49	580	11.8367	132.506	3.20952	0.0749049	0.127386	0.0524811	0.0630956	hyper
1923	chr6	126799037	126799870	791835	791871	151317	37	834	22.5405	132.166	5.73972	0.0515044	0.237217	0.185713	0.0303282	hyper
773	chr15	78384844	78385509	307196	307226	64631	31	666	21.4839	132.159	5.74158	0.0972351	0.715321	0.618086	0.0262181	hyper
5218	chr2	155212284	155212943	2011580	2011610	104850	31	660	21.2903	131.568	4.35298	0.109935	0.513775	0.40384	0.0262338	hyper
4093	chr11	5872038	5872535	1588840	1588871	22701	32	498	15.5625	130.571	4.77536	0.119089	0.796448	0.677359	0.0321269	hyper
3693	chr17	56263236	56263454	1435976	1435998	79879	23	219	9.52174	130.224	7.72034	0.167889	0.656485	0.488597	0.027034	hyper
5284	chr2	166930195	166930705	2035259	2035290	106390	32	511	15.9688	129.131	4.93878	0.0993207	0.842871	0.743551	0.0219478	hyper
794	chr15	79658956	79659619	313422	313463	64922	42	664	15.8095	128.153	3.2302	0.142849	0.700534	0.557685	0.0443093	hyper
472	chr8	82204104	82205160	175802	175842	169876	41	1057	25.7805	128.016	3.62145	0.141441	0.433948	0.292507	0.0322509	hyper
2913	chr7	71036374	71036724	1145084	1145118	158123	35	351	10.0286	127.891	4.33643	0.157276	0.846924	0.689649	0.0360185	hyper
6205	chr10	79138291	79138900	2404412	2404444	17762	33	610	18.4848	127.638	6.35827	0.101835	0.581793	0.479959	0.0232027	hyper
5790	chr19	5107285	5108677	2204481	2204510	88902	30	1393	46.4333	127.148	6.1654	0.121245	0.715473	0.594229	0.0241201	hyper
1173	chr1	186650555	186651503	504551	504582	11478	32	949	29.6562	127.01	4.75927	0.104411	0.522745	0.418335	0.027063	hyper
5900	chr19	36629377	36629609	2243095	2243118	91606	24	233	9.70833	126.724	5.30717	0.314663	0.450947	0.136284	0.0773249	hyper
2711	chr7	19585690	19586962	1085148	1085174	154299	27	1273	47.1481	126.52	4.97661	0.111941	0.494372	0.382431	0.0224749	hyper
2878	chr7	52887732	52888145	1134507	1134548	157206	42	414	9.85714	126.339	3.42787	0.0821022	0.3167	0.234598	0.0252273	hyper
3243	chr3	58791060	58791659	1264728	1264754	110903	27	600	22.2222	126.071	5.10329	0.150871	0.462535	0.311664	0.0331118	hyper
1004	chr1	75479149	75479697	415604	415634	3961	31	549	17.7097	125.453	4.35035	0.141674	0.50124	0.359566	0.0271879	hyper
1695	chr6	31168893	31170192	701915	701939	144133	25	1300	52	125.001	6.7901	0.0929351	0.445886	0.352951	0.0220918	hyper
2025	chr5	26333494	26334160	826535	826579	131059	45	667	14.8222	124.716	2.94853	0.0645649	0.314	0.249435	0.0267486	hyper
6013	chrX	11384439	11385039	2289683	2289702	185817	20	601	30.05	123.93	6.36259	0.187267	0.284622	0.0973546	0.0507622	hyper
1603	chr4	148938437	148939630	665829	665854	128600	26	1194	45.9231	123.506	5.04411	0.202298	0.734442	0.532144	0.0454864	hyper
2550	chr18	38094706	38095369	1021690	1021726	84910	37	664	17.9459	122.778	3.47369	0.0773025	0.122623	0.045321	0.0381772	hyper
2245	chr5	116896544	116897467	915452	915489	137711	38	924	24.3158	121.705	3.98538	0.0692262	0.403072	0.333846	0.0222316	hyper
4808	chr2	11211785	11212256	1872407	1872441	94773	35	472	13.4857	121.027	3.99681	0.217496	0.890093	0.672597	0.0686904	hyper
4072	chr11	3605306	3605727	1582602	1582631	22297	30	422	14.0667	120.896	4.51107	0.0779849	0.540419	0.462434	0.0332223	hyper
875	chr15	98554711	98555404	348564	348588	67194	25	694	27.76	120.6	6.1425	0.251542	0.644593	0.393051	0.0374356	hyper
632	chr8	125243452	125244884	241255	241290	174207	36	1433	39.8056	120.488	3.50853	0.0798325	0.432288	0.352456	0.0248227	hyper
2050	chr5	33446860	33447428	836199	836235	131768	37	569	15.3784	120.232	3.3109	0.0756343	0.238259	0.162624	0.0259596	hyper
3966	chr12	87645950	87646978	1541269	1541291	41088	23	1029	44.7391	119.855	5.43784	0.275562	0.543485	0.267923	0.0245943	hyper
3664	chr17	45721104	45722557	1420184	1420209	78873	26	1454	55.9231	119.776	5.21083	0.150719	0.473288	0.322569	0.0308482	hyper
1607	chr4	149360719	149361011	667518	667528	128715	11	293	26.6364	119.526	11.2836	0.266035	0.684665	0.41863	0.0235405	hyper
4939	chr2	38527526	38528025	1915110	1915140	97567	31	500	16.129	119.15	4.198	0.178771	0.774613	0.595842	0.0471479	hyper
6397	chr14	6170059	6170969	2473433	2473465	52775	33	911	27.6061	118.836	3.75884	0.0627446	0.29355	0.230805	0.0662963	hyper
3686	chr17	47952205	47952830	1429115	1429133	79333	19	626	32.9474	117.769	6.73228	0.19367	0.74913	0.55546	0.0258565	hyper
4252	chr11	69213319	69213751	1654297	1654331	27894	35	433	12.3714	116.355	4.09593	0.0898221	0.312014	0.222192	0.0278091	hyper
5038	chr2	91767867	91768591	1950980	1951014	100531	35	725	20.7143	116.226	3.76771	0.102564	0.492054	0.38949	0.0277594	hyper
5677	chr9	106549817	106550161	2166654	2166680	183470	27	345	12.7778	116.216	4.66526	0.11837	0.737208	0.618837	0.0230795	hyper
3544	chr17	25519789	25520269	1375333	1375356	76185	24	481	20.0417	116.207	5.47868	0.200236	0.776814	0.576578	0.0410756	hyper
5309	chr2	168719048	168719832	2041358	2041393	106778	36	785	21.8056	116.154	3.48377	0.12206	0.717903	0.595843	0.0276012	hyper
2418	chr5	143193774	143194925	971458	971490	141474	33	1152	34.9091	115.881	4.32154	0.152951	0.659829	0.506877	0.0252417	hyper
6382	chr10	127187100	127187857	2466684	2466713	21832	30	758	25.2667	115.681	4.49506	0.0874141	0.534687	0.447273	0.0213242	hyper
6254	chr10	80616154	80616668	2416797	2416838	18239	42	515	12.2619	115.622	2.94599	0.102634	0.878079	0.775445	0.0276669	hyper
4702	chr16	35022261	35022718	1827979	1828005	71214	27	458	16.963	115.247	4.42862	0.207983	0.36757	0.159586	0.0921392	hyper
3466	chr3	142763745	142764189	1340573	1340609	116534	37	445	12.027	115.209	3.38816	0.224981	0.429717	0.204736	0.122969	hyper
2191	chr5	108116795	108117228	892398	892430	136251	33	434	13.1515	115.189	4.51315	0.0595935	0.282712	0.223119	0.0273578	hyper
2214	chr5	112820163	112820664	901201	901227	136851	27	502	18.5926	114.891	4.57483	0.165803	0.734581	0.568777	0.0359367	hyper
1410	chr4	124796229	124796599	604543	604557	124534	15	371	24.7333	114.736	8.35801	0.153583	0.639041	0.485459	0.0228191	hyper
844	chr15	85862802	85863284	330103	330133	66047	31	483	15.5806	114.191	4.57515	0.0749054	0.565548	0.490642	0.0286002	hyper
5762	chr9	121904580	121905241	2194760	2194799	185248	40	662	16.55	114.097	2.97665	0.0738709	0.141936	0.0680654	0.0689595	hyper
5125	chr2	125607734	125608320	1979650	1979671	102558	22	587	26.6818	113.982	5.77007	0.188029	0.392165	0.204136	0.0749423	hyper
5732	chr9	112138415	112139180	2180138	2180152	184190	15	766	51.0667	113.401	10.7558	0.160383	0.522091	0.361708	0.022383	hyper
2692	chr7	16557589	16558043	1079794	1079818	153952	25	455	18.2	113.222	5.73482	0.176125	0.836178	0.660053	0.0351029	hyper
5853	chr19	10299218	10299985	2220426	2220450	89688	25	768	30.72	112.414	4.64458	0.103264	0.496643	0.393378	0.0243557	hyper
2290	chr5	123213698	123214342	931652	931682	138754	31	645	20.8065	112.331	3.93023	0.0699345	0.810103	0.740168	0.0237278	hyper
5436	chr9	42923593	42924422	2089472	2089502	177718	31	830	26.7742	112.04	5.74326	0.0847468	0.203664	0.118917	0.0402658	hyper
6368	chr10	126675580	126676440	2463675	2463706	21698	32	861	26.9062	111.759	4.33493	0.11612	0.810422	0.694302	0.0248059	hyper
2857	chr7	52153949	52154620	1129387	1129417	157011	31	672	21.6774	111.564	4.9192	0.107564	0.689349	0.581785	0.0267599	hyper
80	chr13	43295722	43296374	32374	32407	46542	34	653	19.2059	111.501	3.62865	0.0569598	0.585587	0.528627	0.0238329	hyper
3159	chr7	150645032	150645593	1231720	1231754	164621	35	562	16.0571	111.478	3.50773	0.0535886	0.244908	0.191319	0.0283149	hyper
348	chr8	28247411	28247812	132282	132291	166745	10	402	40.2	111.446	12.0379	0.510624	0.791278	0.280653	0.034894	hyper
1621	chr4	151406452	151406797	673127	673152	129102	26	346	13.3077	110.334	4.41108	0.133708	0.417246	0.283538	0.0312674	hyper
1858	chr6	108135406	108136439	765793	765821	149425	29	1034	35.6552	109.707	8.56356	0.0571542	0.34587	0.288715	0.0245651	hyper
1294	chr4	73659323	73660207	560006	560044	121162	39	885	22.6923	109.41	3.00392	0.0686819	0.113822	0.0451397	0.126141	hyper
1735	chr6	47854386	47854812	714138	714164	145228	27	427	15.8148	109.161	4.44513	0.319414	0.461894	0.14248	0.0278086	hyper
187	chr13	65480355	65481164	65532	65567	49124	36	810	22.5	108.685	3.1954	0.0528051	0.568386	0.515581	0.0592517	hyper
5773	chr19	3903277	3903977	2199159	2199181	88667	23	701	30.4783	108.423	6.72146	0.100956	0.837778	0.736822	0.0223977	hyper
6362	chr10	126528807	126529572	2462590	2462624	21648	35	766	21.8857	108.394	3.51112	0.0783181	0.202959	0.124641	0.0232827	hyper
2200	chr5	110715284	110715661	896374	896401	136543	28	378	13.5	108.39	4.52891	0.054516	0.112449	0.0579332	0.0384785	hyper
429	chr8	73345160	73345980	163843	163876	169056	34	821	24.1471	107.981	3.50515	0.0526847	0.278436	0.225752	0.0246683	hyper
362	chr8	36652093	36652510	137742	137761	167195	20	418	20.9	107.303	9.85246	0.0829918	0.220402	0.13741	0.0261073	hyper
2333	chr5	129731585	129732114	944911	944939	139650	29	530	18.2759	107.302	3.81165	0.10747	0.764741	0.657271	0.023594	hyper
3824	chr12	19496270	19496565	1485323	1485362	36870	40	296	7.4	107.083	2.87957	0.0555068	0.395793	0.340286	0.0247211	hyper
1512	chr4	135846777	135847000	637116	637135	126487	20	224	11.2	106.686	9.46427	0.253058	0.579394	0.326337	0.0229317	hyper
3366	chr3	102902498	102903001	1309602	1309631	114153	30	504	16.8	106.468	3.73562	0.0517839	0.706058	0.654274	0.0212136	hyper
3757	chr17	80623246	80624093	1457995	1458030	81484	36	848	23.5556	106.404	3.85734	0.0507896	0.115443	0.0646533	0.0519317	hyper
3329	chr3	95044605	95045346	1295816	1295846	113207	31	742	23.9355	105.763	4.26603	0.102298	0.437038	0.33474	0.0298041	hyper
2410	chr5	141087754	141088322	969007	969025	141270	19	569	29.9474	105.58	8.2345	0.130627	0.349614	0.218987	0.0223553	hyper
5980	chr19	53399888	53400786	2272273	2272304	93307	32	899	28.0938	104.336	3.52565	0.0737795	0.435868	0.362088	0.0222642	hyper
5525	chr9	59450840	59451469	2115551	2115584	179570	34	630	18.5294	104.136	3.33126	0.161142	0.649758	0.488616	0.0277229	hyper
1339	chr4	108452220	108453130	582342	582373	123060	32	911	28.4688	103.242	3.35243	0.0739158	0.21508	0.141164	0.0787034	hyper
5220	chr2	155454214	155454839	2012086	2012101	104886	16	626	39.125	103.201	6.88653	0.20047	0.711711	0.511241	0.0302405	hyper
3593	chr17	30065439	30066409	1393082	1393106	77210	25	971	38.84	103.053	4.1658	0.121019	0.527468	0.406449	0.0278072	hyper
5061	chr2	102241144	102241599	1957313	1957346	101000	34	456	13.4118	102.584	3.15718	0.0991851	0.12217	0.0229848	0.0645767	hyper
6231	chr10	79803340	79804249	2410753	2410785	17998	33	910	27.5758	102.525	3.37588	0.0691179	0.271317	0.202199	0.0216857	hyper
4822	chr2	23427049	23427889	1880721	1880757	95480	37	841	22.7297	102.45	2.8595	0.109334	0.43819	0.328856	0.0790307	hyper
1274	chr4	57002230	57002854	551315	551332	120240	18	625	34.7222	102.229	6.64715	0.110164	0.281206	0.171042	0.0606739	hyper
2195	chr5	109089832	109090293	894521	894537	136388	17	462	27.1765	101.574	11.9106	0.124075	0.34653	0.222455	0.0244958	hyper
2678	chr7	13513797	13514200	1077767	1077790	153817	24	404	16.8333	101.551	6.28062	0.071876	0.241806	0.16993	0.0234783	hyper
5060	chr2	102240652	102240823	1957287	1957312	100999	26	172	6.61538	101.389	4.32379	0.14398	0.179521	0.0355404	0.0596368	hyper
4450	chr11	101026657	101027490	1730384	1730403	32479	20	834	41.7	101.24	6.91194	0.148601	0.372774	0.224173	0.0264163	hyper
3128	chr7	146765288	146765809	1222834	1222850	164072	17	522	30.7059	100.844	6.19617	0.169895	0.526944	0.35705	0.0234677	hyper
4854	chr2	26997365	26998209	1888689	1888719	95894	31	845	27.2581	100.824	3.44474	0.0788364	0.22666	0.147823	0.0494405	hyper
1755	chr6	53767757	53768079	724295	724322	145861	28	323	11.5357	100.64	4.15199	0.0720128	0.295734	0.223721	0.0219356	hyper
1560	chr4	141570710	141571728	654759	654794	127596	36	1019	28.3056	100.108	3.34536	0.0528411	0.275701	0.222859	0.0272124	hyper
5801	chr19	5757712	5757970	2207965	2207981	89029	17	259	15.2353	99.5957	8.05472	0.138051	0.757472	0.619421	0.019776	hyper
4667	chr16	26581486	26582326	1816464	1816501	70324	38	841	22.1316	99.5102	2.69879	0.196913	0.229089	0.0321762	0.101098	hyper
5726	chr9	110629440	110629874	2177961	2177999	184054	39	435	11.1538	99.2759	2.62395	0.108858	0.254184	0.145326	0.0266337	hyper
3617	chr17	34816896	34817262	1405560	1405590	78012	31	367	11.8387	99.1716	3.5182	0.12954	0.710017	0.580476	0.0414279	hyper
447	chr8	74103999	74105072	167377	167408	169201	32	1074	33.5625	98.961	3.57079	0.169968	0.54972	0.379753	0.0328567	hyper
3140	chr7	148274458	148274879	1226215	1226240	164279	26	422	16.2308	98.677	3.88486	0.100847	0.235371	0.134524	0.0238256	hyper
5810	chr19	6121355	6122152	2210312	2210335	89128	24	798	33.25	98.6701	4.64428	0.0899086	0.544317	0.454408	0.0199535	hyper
3269	chr3	83993436	83994534	1276168	1276195	111968	28	1099	39.25	98.6401	5.87946	0.107426	0.362612	0.255186	0.025164	hyper
5009	chr2	76510848	76511953	1942160	1942189	99796	30	1106	36.8667	98.6353	3.96565	0.0674522	0.249952	0.1825	0.0454207	hyper
4408	chr11	97198535	97199723	1714990	1715024	31709	35	1189	33.9714	98.5455	3.10254	0.168365	0.821376	0.653011	0.0478311	hyper
768	chr15	76555170	76555622	302990	303024	64317	35	453	12.9429	98.4678	3.31797	0.0749256	0.261531	0.186605	0.027099	hyper
2452	chr5	148220011	148220618	982725	982751	142141	27	608	22.5185	97.6579	7.03634	0.102574	0.551865	0.449291	0.0275249	hyper
2260	chr5	118963601	118964164	920119	920144	138044	26	564	21.6923	97.3621	5.29827	0.062133	0.228273	0.16614	0.0231964	hyper
1097	chr1	140859004	140860088	464011	464032	8097	22	1085	49.3182	96.785	5.04938	0.127305	0.334463	0.207158	0.0489705	hyper
3143	chr7	148450587	148451541	1227104	1227127	164314	24	955	39.7917	96.4321	4.54095	0.0954771	0.551772	0.456294	0.0280842	hyper
4455	chr11	101320695	101321074	1731867	1731878	32550	12	380	31.6667	96.3042	8.47293	0.282646	0.789943	0.507296	0.0292295	hyper
3938	chr12	81269384	81269957	1529517	1529548	40299	32	574	17.9375	96.2486	3.55911	0.0855298	0.263885	0.178356	0.0306182	hyper
5145	chr2	130463718	130464392	1987439	1987463	103062	25	675	27	95.8328	4.08974	0.0954572	0.413244	0.317787	0.0271911	hyper
4643	chr16	17834843	17836125	1804588	1804614	69505	27	1283	47.5185	95.7843	4.04813	0.0664051	0.728541	0.662135	0.0247111	hyper
2145	chr5	77431877	77432170	871110	871126	134390	17	294	17.2941	95.6842	5.82182	0.199529	0.581944	0.382415	0.0275189	hyper
5636	chr9	95460923	95461283	2152545	2152578	182455	34	361	10.6176	95.5931	3.00209	0.0501634	0.383551	0.333387	0.0233642	hyper
2858	chr7	52156305	52157077	1129418	1129442	157012	25	773	30.92	95.5429	4.75474	0.115221	0.470226	0.355005	0.0272577	hyper
2537	chr18	37134924	37135480	1017148	1017180	84776	33	557	16.8788	95.1471	3.18811	0.0743378	0.692555	0.618217	0.0251218	hyper
3787	chr17	91487623	91487887	1472396	1472432	82523	37	265	7.16216	94.9729	2.68554	0.124535	0.641467	0.516932	0.055826	hyper
410	chr8	72710029	72710725	158744	158771	168879	28	697	24.8929	94.8974	3.57571	0.114786	0.841289	0.726503	0.0258363	hyper
1199	chr4	11327381	11327737	520290	520310	117889	21	357	17	94.8883	5.18022	0.139289	0.544841	0.405551	0.0290425	hyper
1585	chr4	147540737	147541176	661736	661757	128364	22	440	20	94.7217	4.74151	0.0978336	0.257112	0.159278	0.0226424	hyper
3268	chr3	83644759	83645592	1275618	1275653	111920	36	834	23.1667	94.7154	2.64197	0.0570076	0.126709	0.0697011	0.0354519	hyper
6245	chr10	80297387	80297696	2414448	2414483	18144	36	310	8.61111	94.4403	2.72469	0.0952131	0.553603	0.45839	0.0280866	hyper
5446	chr9	44076219	44077129	2091987	2092012	177909	26	911	35.0385	94.3352	4.16558	0.17786	0.605421	0.427561	0.0503515	hyper
5819	chr19	6339762	6340555	2211250	2211271	89169	22	794	36.0909	94.1392	4.97915	0.083966	0.8201	0.736134	0.0208599	hyper
1334	chr4	107518685	107519050	580734	580765	122953	32	366	11.4375	94.0335	3.26333	0.165137	0.347524	0.182387	0.0395211	hyper
2680	chr7	13593261	13593860	1078220	1078252	153838	33	600	18.1818	93.9945	3.09455	0.0924747	0.484749	0.392275	0.03159	hyper
2779	chr7	29251582	29251947	1105052	1105079	155332	28	366	13.0714	93.9401	3.80418	0.084486	0.30716	0.222674	0.0227486	hyper
4882	chr2	30549064	30549397	1897079	1897094	96449	16	334	20.875	93.5627	6.03844	0.198297	0.351971	0.153674	0.0334516	hyper
598	chr8	119387060	119387608	224155	224184	173204	30	549	18.3	92.5812	3.33547	0.0734505	0.298713	0.225262	0.0351542	hyper
64	chr13	38172180	38173212	27183	27216	46169	34	1033	30.3824	92.3034	2.88969	0.10296	0.693647	0.590687	0.0235139	hyper
759	chr15	76127571	76127912	299822	299843	64214	22	342	15.5455	92.1769	5.30119	0.148521	0.795603	0.647082	0.0284964	hyper
3774	chr17	87533049	87533816	1468372	1468402	82222	31	768	24.7742	91.608	3.47425	0.143666	0.648038	0.504372	0.0361551	hyper
846	chr15	87454198	87454603	331400	331422	66141	23	406	17.6522	91.2714	4.0275	0.0682075	0.0939391	0.0257316	0.0653781	hyper
4234	chr11	62374154	62374827	1644937	1644971	27260	35	674	19.2571	91.2176	2.68576	0.119933	0.41313	0.293198	0.0405941	hyper
9450	chr6	133054973	133055668	796500	796544	151747	45	696	15.4667	-90.7475	-1.96809	0.0912835	0.137417	0.0461334	0.0487461	hyper
5304	chr2	168032502	168033078	2039067	2039093	106642	27	577	21.3704	90.5816	3.4232	0.185974	0.208059	0.0220851	0.0968212	hyper
5838	chr19	7495771	7496011	2215996	2216013	89400	18	241	13.3889	90.0878	7.55572	0.113534	0.670522	0.556988	0.0201086	hyper
4874	chr2	29700587	29700995	1894075	1894100	96300	26	409	15.7308	89.9074	4.65847	0.093739	0.147155	0.0534159	0.0231462	hyper
4968	chr2	69660188	69660821	1929482	1929510	98995	29	634	21.8621	89.8222	3.26231	0.0890502	0.153553	0.0645031	0.0393694	hyper
3303	chr3	89029441	89030536	1286675	1286696	112602	22	1096	49.8182	89.6942	4.55803	0.0755163	0.240667	0.16515	0.0214268	hyper
5835	chr19	7338976	7341305	2215318	2215346	89366	29	2330	80.3448	89.6479	3.85853	0.0538793	0.246584	0.192705	0.0235804	hyper
4727	chr16	55822864	55823780	1839555	1839577	72223	23	917	39.8696	89.0052	4.52363	0.101754	0.420127	0.318373	0.0253629	hyper
2267	chr5	120851171	120851624	923546	923555	138281	10	454	45.4	88.6877	9.32731	0.113102	0.959221	0.846119	0.0461555	hyper
677	chr15	3532888	3533588	254433	254462	60215	30	701	23.3667	88.5243	3.14153	0.107723	0.500499	0.392776	0.0760508	hyper
609	chr8	123073397	123073869	232643	232670	173762	28	473	16.8929	88.5114	3.49361	0.0926372	0.265283	0.172646	0.0241069	hyper
602	chr8	122156851	122157296	228795	228828	173536	34	446	13.1176	88.497	2.73389	0.0693128	0.549827	0.480514	0.0231331	hyper
5132	chr2	127415812	127416377	1982295	1982312	102734	18	566	31.4444	88.3244	6.92315	0.161711	0.87409	0.712379	0.0334198	hyper
3558	chr17	26576124	26576317	1379331	1379360	76372	30	194	6.46667	87.6746	3.90408	0.111677	0.198685	0.0870081	0.0351146	hyper
2847	chr7	51700686	51701702	1126721	1126743	156896	23	1017	44.2174	87.492	4.50397	0.151561	0.457196	0.305635	0.0320413	hyper
5614	chr9	83341332	83341733	2145306	2145328	181893	23	402	17.4783	87.4821	5.23261	0.19046	0.242933	0.0524729	0.045172	hyper
5567	chr9	69859997	69860456	2132640	2132666	180826	27	460	17.037	87.0761	4.11027	0.0924726	0.128323	0.0358501	0.042361	hyper
5085	chr2	118521311	118522207	1968958	1968980	101956	23	897	39	86.8494	4.13186	0.110361	0.438037	0.327676	0.0221828	hyper
5640	chr9	96659492	96659910	2154553	2154570	182600	18	419	23.2778	86.8354	5.64191	0.230211	0.411909	0.181698	0.0355431	hyper
5094	chr2	119095724	119096210	1971145	1971169	102050	25	487	19.48	86.1659	3.99215	0.0684828	0.711573	0.64309	0.0298641	hyper
2960	chr7	87731999	87732914	1161705	1161731	159390	27	916	33.9259	84.8701	3.61057	0.107381	0.502633	0.395253	0.0281813	hyper
1982	chr6	148895539	148896344	812048	812061	153090	14	806	57.5714	84.8393	11.4084	0.0780795	0.517375	0.439295	0.024164	hyper
102	chr13	49065708	49066329	40404	40421	47166	18	622	34.5556	84.8005	5.39315	0.0849635	0.805934	0.720971	0.0231191	hyper
1169	chr1	183851684	183852433	501344	501368	11245	25	750	30	84.6523	3.68575	0.171895	0.845316	0.67342	0.0295158	hyper
6159	chr10	61732319	61732752	2383374	2383402	16229	29	434	14.9655	84.6411	2.96592	0.0836625	0.782128	0.698465	0.021285	hyper
5039	chr2	91805482	91806354	1951295	1951321	100544	27	873	32.3333	84.628	3.27076	0.05187	0.371184	0.319314	0.0241025	hyper
6069	chr10	20006402	20007412	2348982	2349007	13434	26	1011	38.8846	84.403	4.13959	0.0732314	0.562778	0.489546	0.0438514	hyper
3330	chr3	95231531	95232073	1296369	1296398	113255	30	543	18.1	84.1653	2.98191	0.0799791	0.166979	0.0870001	0.0398567	hyper
384	chr8	64010517	64011316	152227	152249	168345	23	800	34.7826	83.9025	4.92836	0.126199	0.780555	0.654356	0.023716	hyper
2658	chr7	3637160	3637533	1069915	1069938	153283	24	374	15.5833	83.7896	3.69167	0.140214	0.897757	0.757543	0.0297703	hyper
6222	chr10	79476320	79476775	2407543	2407569	17893	27	456	16.8889	83.0946	3.34776	0.0804552	0.366764	0.286309	0.021863	hyper
2704	chr7	17433905	17434294	1082925	1082943	154120	19	390	20.5263	82.795	4.69865	0.165126	0.379455	0.214328	0.0294949	hyper
4914	chr2	32634466	32635201	1905631	1905645	96892	15	736	49.0667	82.648	5.80259	0.151029	0.654963	0.503934	0.0237826	hyper
3527	chr17	24643881	24644370	1371961	1371982	76034	22	490	22.2727	82.4003	4.2113	0.109237	0.491427	0.382191	0.0273661	hyper
4569	chr11	119928891	119929705	1781049	1781074	35468	26	815	31.3462	82.1949	3.27164	0.0798253	0.766076	0.686251	0.0282002	hyper
6093	chr10	34000588	34001435	2358912	2358929	14327	18	848	47.1111	82.0067	5.35156	0.083239	0.406149	0.32291	0.0228161	hyper
4568	chr11	119926735	119927425	1781021	1781048	35467	28	691	24.6786	81.964	3.18635	0.0664652	0.65753	0.591065	0.0278747	hyper
2843	chr7	50930420	50930815	1125002	1125029	156694	28	396	14.1429	81.7523	3.08532	0.0534014	0.951931	0.898529	0.022753	hyper
6215	chr10	79361921	79362249	2406198	2406219	17851	22	329	14.9545	81.7455	3.90932	0.186961	0.677913	0.490951	0.0474899	hyper
3017	chr7	112583189	112583784	1182701	1182730	161090	30	596	19.8667	81.6198	2.89828	0.0572107	0.781982	0.724771	0.0260967	hyper
6505	chr14	55251045	55251292	2512341	2512372	56280	32	248	7.75	81.6122	2.69232	0.0981266	0.892858	0.794731	0.0280295	hyper
1539	chr4	138901836	138902218	645711	645739	127036	29	383	13.2069	81.566	3.2189	0.122607	0.722639	0.600032	0.0290592	hyper
6272	chr10	80883247	80883629	2419836	2419864	18334	29	383	13.2069	81.5414	2.93405	0.0766755	0.748669	0.671993	0.0255604	hyper
3997	chr12	105685948	105686926	1555771	1555795	42313	25	979	39.16	81.2763	3.6002	0.0794902	0.46394	0.38445	0.0240359	hyper
3106	chr7	135153401	135153699	1209722	1209746	163091	25	299	11.96	81.2729	3.62572	0.153394	0.510915	0.357521	0.0433079	hyper
1333	chr4	106295254	106295695	578091	578116	122763	26	442	17	81.2593	3.84522	0.0836516	0.279559	0.195907	0.0240958	hyper
2668	chr7	5004809	5005286	1073952	1073980	153487	29	478	16.4828	81.0387	3.22157	0.0605617	0.167741	0.107179	0.0222315	hyper
3773	chr17	87524746	87525164	1468337	1468361	82220	25	419	16.76	80.7696	3.27723	0.139767	0.468188	0.32842	0.0367437	hyper
6507	chr14	55484915	55486029	2513169	2513178	56333	10	1115	111.5	80.6936	10.0588	0.375637	0.565214	0.189576	0.0362167	hyper
641	chr8	125876883	125877441	243370	243388	174321	19	559	29.4211	80.3311	4.77982	0.0619713	0.695816	0.633845	0.0225694	hyper
5336	chr2	178148099	178148402	2052965	2052989	107774	25	304	12.16	80.1558	3.64945	0.112768	0.536772	0.424004	0.0256628	hyper
4472	chr11	102757048	102757606	1738021	1738032	32848	12	559	46.5833	79.9364	7.28356	0.215089	0.524067	0.308978	0.0346551	hyper
2793	chr7	29957745	29958108	1108163	1108187	155515	25	364	14.56	79.1357	3.66295	0.0866627	0.342972	0.256309	0.0307043	hyper
6067	chr10	18251157	18251655	2346886	2346910	13261	25	499	19.96	78.9538	3.32547	0.0873719	0.595919	0.508547	0.0272829	hyper
5760	chr9	121687491	121687698	2194212	2194233	185212	22	208	9.45455	78.7811	4.21509	0.0889946	0.36999	0.280995	0.0252974	hyper
2103	chr5	53860564	53861691	853019	853042	133008	24	1128	47	78.7057	4.00487	0.0791992	0.576125	0.496926	0.0231556	hyper
5758	chr9	121352710	121353075	2193238	2193258	185169	21	366	17.4286	78.6928	5.90872	0.127816	0.817596	0.689781	0.0205698	hyper
5029	chr2	90908370	90909194	1949075	1949091	100423	17	825	48.5294	78.6874	5.22503	0.100243	0.60451	0.504267	0.0245241	hyper
3996	chr12	104563136	104563484	1554729	1554751	42196	23	349	15.1739	78.6549	3.75612	0.05462	0.447685	0.393065	0.0247441	hyper
1238	chr4	43439861	43440483	536403	536423	119137	21	623	29.6667	78.5106	4.04141	0.133188	0.347325	0.214137	0.0341599	hyper
760	chr15	76186853	76187126	300452	300471	64239	20	274	13.7	78.4368	4.01828	0.204605	0.659986	0.455382	0.0428278	hyper
4485	chr11	103672647	103672965	1741542	1741567	33011	26	319	12.2692	78.4293	3.07913	0.0609258	0.60056	0.539634	0.0242918	hyper
1024	chr1	92950503	92950937	431041	431054	5249	14	435	31.0714	78.403	6.78226	0.147339	0.412755	0.265416	0.0278754	hyper
6278	chr10	80997313	80998097	2420669	2420692	18377	24	785	32.7083	78.2761	3.58399	0.0986258	0.686645	0.588019	0.0218954	hyper
5668	chr9	103937437	103938190	2163155	2163180	183231	26	754	29	77.8887	3.25817	0.0918936	0.619619	0.527726	0.0415316	hyper
4327	chr11	78312796	78313574	1678585	1678609	29307	25	779	31.16	77.416	3.47508	0.0701735	0.574058	0.503885	0.0242517	hyper
3160	chr7	150646777	150647014	1231859	1231884	164621	26	238	9.15385	77.3264	3.12617	0.0911807	0.353777	0.262596	0.0538902	hyper
3673	chr17	46657373	46657954	1423715	1423740	79057	26	582	22.3846	77.0751	3.24912	0.128409	0.597405	0.468996	0.0330555	hyper
2123	chr5	72593200	72594187	863237	863259	133834	23	988	42.9565	76.645	3.88744	0.0832328	0.553599	0.470366	0.0302441	hyper
1529	chr4	137274573	137275365	640854	640872	126742	19	793	41.7368	76.6384	5.20153	0.13243	0.393983	0.261553	0.0245268	hyper
1509	chr4	135737177	135737793	636438	636453	126459	16	617	38.5625	76.5779	6.41873	0.119982	0.380717	0.260735	0.0227071	hyper
2263	chr5	120564474	120564766	922871	922881	138235	11	293	26.6364	76.5179	8.35095	0.18162	0.862389	0.680769	0.0282218	hyper
5235	chr2	156530063	156530613	2014833	2014857	105052	25	551	22.04	76.415	3.1807	0.0820634	0.675085	0.593021	0.022276	hyper
5391	chr9	21785662	21786086	2073760	2073789	176382	30	425	14.1667	76.4066	2.71946	0.0929824	0.853727	0.760745	0.0254167	hyper
3305	chr3	89081431	89082393	1287151	1287170	112618	20	963	48.15	76.2758	4.75822	0.0807013	0.450024	0.369322	0.0242698	hyper
5549	chr9	64970256	64970604	2125456	2125474	180328	19	349	18.3684	76.2297	4.58186	0.117712	0.281464	0.163752	0.0230937	hyper
2938	chr7	80760970	80761859	1153514	1153535	158805	22	890	40.4545	76.0004	4.15351	0.0837079	0.502822	0.419114	0.0265145	hyper
6267	chr10	80827058	80827567	2419249	2419278	18311	30	510	17	75.9583	2.62373	0.0554594	0.176349	0.12089	0.0214403	hyper
4428	chr11	98629511	98629857	1722347	1722372	32066	26	347	13.3462	75.681	3.06251	0.107403	0.430215	0.322813	0.0283132	hyper
4480	chr11	103092002	103092470	1739869	1739888	32922	20	469	23.45	75.5296	3.88079	0.153552	0.734846	0.581294	0.034231	hyper
5899	chr19	36628586	36628903	2243080	2243094	91605	15	318	21.2	75.3969	5.10801	0.296258	0.448967	0.152709	0.076779	hyper
4169	chr11	49714978	49715292	1619806	1619829	25564	24	315	13.125	75.3243	4.23641	0.208938	0.411215	0.202277	0.0526716	hyper
2270	chr5	121055424	121056171	924754	924771	138335	18	748	41.5556	75.1424	7.64188	0.0869364	0.23051	0.143574	0.0225704	hyper
5268	chr2	164312967	164313798	2026982	2026999	105844	18	832	46.2222	74.9304	5.49207	0.0789538	0.647473	0.568519	0.0218453	hyper
2266	chr5	120754031	120754351	923392	923408	138271	17	321	18.8824	74.7593	5.0676	0.131433	0.416756	0.285323	0.0237288	hyper
2415	chr5	142876122	142876622	970499	970515	141412	17	501	29.4706	74.6203	5.20009	0.103373	0.367314	0.263941	0.0291193	hyper
5043	chr2	92271202	92271848	1952445	1952470	100603	26	647	24.8846	74.4913	3.07075	0.0508317	0.622394	0.571562	0.0206768	hyper
2524	chr18	36018192	36018427	1013222	1013241	84593	20	236	11.8	74.4839	4.67086	0.0703727	0.823447	0.753075	0.0233639	hyper
2146	chr5	77836369	77836715	872236	872263	134474	28	347	12.3929	74.4675	2.77307	0.235444	0.443687	0.208243	0.144534	hyper
6144	chr10	60736262	60736791	2380521	2380548	16044	28	530	18.9286	74.3195	2.67218	0.057184	0.280906	0.223722	0.0386654	hyper
5179	chr2	148221611	148221995	2000166	2000190	104072	25	385	15.4	74.1131	3.33019	0.066164	0.391151	0.324987	0.0229258	hyper
6135	chr10	59362198	59363133	2377096	2377118	15788	23	936	40.6957	73.8976	3.32492	0.068496	0.402884	0.334388	0.0233538	hyper
4757	chr16	90291409	90291744	1852261	1852273	73353	13	336	25.8462	73.8135	6.78643	0.182272	0.760929	0.578657	0.02419	hyper
38	chr13	22099749	22100339	11690	11702	45058	13	591	45.4615	73.75	6.20147	0.179955	0.603312	0.423358	0.0218256	hyper
3829	chr12	19960442	19960759	1485938	1485965	36910	28	318	11.3571	73.7018	2.7589	0.0707859	0.434118	0.363332	0.0235894	hyper
891	chr15	102065688	102066594	362145	362169	67942	25	907	36.28	73.6479	3.11733	0.113041	0.571318	0.458277	0.0312016	hyper
5857	chr19	11014692	11014961	2222260	2222275	89815	16	270	16.875	73.3584	5.52754	0.0969098	0.330042	0.233132	0.0256356	hyper
4905	chr2	32436771	32437612	1904422	1904443	96829	22	842	38.2727	73.2988	3.46724	0.0828597	0.42446	0.3416	0.0231868	hyper
4499	chr11	107845032	107845516	1750421	1750436	33630	16	485	30.3125	72.9785	4.67192	0.185231	0.779704	0.594474	0.0428814	hyper
1016	chr1	88983635	88983980	424489	424508	4743	20	346	17.3	72.9081	4.12438	0.175031	0.804014	0.628983	0.030823	hyper
2671	chr7	6084414	6084682	1074730	1074750	153543	21	269	12.8095	72.713	4.34607	0.144445	0.839208	0.694763	0.0257725	hyper
2691	chr7	16556095	16556435	1079772	1079793	153951	22	341	15.5	72.6879	4.08346	0.122165	0.742578	0.620414	0.0330437	hyper
3674	chr17	46685869	46686638	1423913	1423935	79066	23	770	33.4783	72.4678	3.54452	0.111624	0.667861	0.556237	0.0277862	hyper
6106	chr10	41201026	41201426	2363418	2363431	14708	14	401	28.6429	72.4019	6.64542	0.138712	0.684845	0.546133	0.0243536	hyper
66	chr13	38262386	38263214	27471	27486	46182	16	829	51.8125	72.2229	7.22382	0.186542	0.656523	0.469981	0.0263518	hyper
4452	chr11	101029838	101030789	1730438	1730450	32481	13	952	73.2308	72.2145	5.94855	0.164721	0.486809	0.322088	0.0258373	hyper
3414	chr3	120807591	120808340	1322908	1322927	115120	20	750	37.5	72.1817	4.32026	0.11207	0.584008	0.471937	0.0231822	hyper
2476	chr18	7000558	7001083	994027	994045	82914	19	526	27.6842	71.8909	4.58808	0.0894205	0.534889	0.445469	0.0264584	hyper
1505	chr4	135514285	135515224	635139	635161	126408	23	940	40.8696	71.7814	3.4109	0.0850244	0.816148	0.731124	0.0238528	hyper
4396	chr11	95382141	95382599	1706589	1706614	31318	26	459	17.6538	71.2904	2.87975	0.074117	0.234284	0.160167	0.0277208	hyper
6160	chr10	61867688	61868227	2383869	2383891	16255	23	540	23.4783	71.1951	3.24357	0.108493	0.648888	0.540395	0.0279867	hyper
4186	chr11	53278510	53279489	1626833	1626852	26050	20	980	49	71.0961	4.05416	0.099896	0.571296	0.471401	0.0271341	hyper
4775	chr16	93217873	93219082	1859189	1859209	73788	21	1210	57.619	70.9378	3.97679	0.14003	0.826894	0.686863	0.0371393	hyper
1797	chr6	83687055	83687898	742309	742330	147481	22	844	38.3636	70.8052	3.2824	0.0667991	0.500936	0.434137	0.0243994	hyper
1117	chr1	165859295	165859677	478848	478860	9524	13	383	29.4615	70.7767	6.76264	0.137309	0.527504	0.390195	0.0297079	hyper
1655	chr4	155215949	155216193	684422	684440	129728	19	245	12.8947	70.6752	4.6457	0.135782	0.416383	0.280601	0.0296911	hyper
6425	chr14	26137572	26138113	2486493	2486518	53981	26	542	20.8462	70.6031	2.95699	0.108684	0.25181	0.143126	0.0508299	hyper
4288	chr11	72950630	72951169	1665444	1665459	28500	16	540	33.75	70.5132	5.56224	0.132768	0.479849	0.347081	0.0264452	hyper
1530	chr4	137280330	137280989	640910	640931	126744	22	660	30	70.3354	3.43617	0.123554	0.572962	0.449409	0.0271746	hyper
5730	chr9	111192486	111192837	2179411	2179431	184140	21	352	16.7619	70.3157	3.41728	0.107012	0.346662	0.23965	0.0288595	hyper
3833	chr12	20821675	20822052	1486937	1486959	36987	23	378	16.4348	70.2003	3.57247	0.123315	0.359182	0.235867	0.033864	hyper
5727	chr9	110737099	110737721	2178391	2178416	184077	26	623	23.9615	70.1457	2.86466	0.0905928	0.684065	0.593473	0.0254778	hyper
858	chr15	89288023	89288461	335532	335558	66330	27	439	16.2593	70.0953	2.72058	0.0980086	0.889353	0.791344	0.0295212	hyper
906	chr15	103088648	103089387	367041	367061	68167	21	740	35.2381	70.0825	3.59086	0.129698	0.495037	0.365339	0.0510724	hyper
5806	chr19	6016166	6016614	2209351	2209365	89098	15	449	29.9333	69.9037	6.10955	0.136487	0.304013	0.167526	0.0313675	hyper
988	chr1	66910203	66911331	406240	406250	3344	11	1129	102.636	69.7774	9.61025	0.150991	0.317203	0.166212	0.0382215	hyper
2853	chr7	51888634	51889050	1128041	1128060	156951	20	417	20.85	69.5876	3.92114	0.0812041	0.431362	0.350158	0.029118	hyper
769	chr15	77173428	77174127	304490	304514	64434	25	700	28	69.2531	2.93504	0.0776041	0.366804	0.2892	0.036785	hyper
4597	chr16	4418588	4419143	1789967	1789986	68372	20	556	27.8	69.1456	3.90907	0.0640064	0.528631	0.464625	0.0222298	hyper
6149	chr10	61088775	61089075	2381495	2381515	16107	21	301	14.3333	69.0366	3.7638	0.0505214	0.234329	0.183807	0.0227614	hyper
92	chr13	45589368	45589953	35514	35533	46800	20	586	29.3	68.8561	3.81976	0.12372	0.546948	0.423228	0.0277476	hyper
698	chr15	31298174	31299145	268097	268117	61387	21	972	46.2857	68.7852	3.77496	0.0627948	0.202327	0.139532	0.0298056	hyper
2144	chr5	77430339	77430560	871094	871109	134389	16	222	13.875	68.7076	4.35321	0.162552	0.603626	0.441074	0.0275189	hyper
2754	chr7	28106997	28107428	1099937	1099954	155110	18	432	24	68.6539	4.95242	0.108994	0.35909	0.250096	0.0286742	hyper
2802	chr7	30603879	30604716	1110159	1110176	155634	18	838	46.5556	68.3584	4.88241	0.152706	0.562932	0.410226	0.0368874	hyper
549	chr8	107807128	107807652	205990	206013	171957	24	525	21.875	68.3363	3.33706	0.077685	0.465767	0.388082	0.0226304	hyper
4207	chr11	58948098	58948391	1635538	1635562	26728	25	294	11.76	68.2676	2.83919	0.067994	0.185153	0.117159	0.0249487	hyper
775	chr15	78629542	78629837	308013	308031	64682	19	296	15.5789	68.2392	4.28873	0.0960754	0.801633	0.705558	0.0368989	hyper
5934	chr19	43957367	43957727	2255465	2255479	92398	15	361	24.0667	68.1431	4.82276	0.115518	0.626304	0.510786	0.0228072	hyper
3624	chr17	35106993	35107325	1406820	1406843	78077	24	333	13.875	67.6512	3.19346	0.10189	0.432261	0.330371	0.0276645	hyper
6233	chr10	79811885	79812176	2411001	2411017	17999	17	292	17.1765	67.3901	4.73355	0.102799	0.375436	0.272637	0.0217312	hyper
4518	chr11	115131406	115132023	1760393	1760410	34366	18	618	34.3333	67.2627	5.30299	0.0984215	0.358275	0.259854	0.0244854	hyper
3741	chr17	71658504	71659140	1450824	1450842	80916	19	637	33.5263	67.2603	3.82531	0.0694342	0.36212	0.292685	0.0259305	hyper
1550	chr4	140804951	140805336	651685	651703	127418	19	386	20.3158	67.0275	3.93012	0.105966	0.410957	0.30499	0.0279452	hyper
5277	chr2	165223457	165224337	2030748	2030768	106041	21	881	41.9524	66.9203	3.40543	0.0780902	0.606259	0.528169	0.0209628	hyper
2301	chr5	123600252	123601248	933693	933711	138838	19	997	52.4737	66.794	4.58897	0.109005	0.424866	0.315861	0.0267691	hyper
579	chr8	113251199	113251719	217957	217979	172679	23	521	22.6522	66.792	3.01979	0.0647061	0.816457	0.751751	0.0245535	hyper
623	chr8	124420191	124420599	237644	237661	174021	18	409	22.7222	66.5175	4.39003	0.13967	0.701725	0.562055	0.0293991	hyper
4782	chr16	94346437	94346861	1861597	1861613	73960	17	425	25	66.4579	4.94931	0.066602	0.376995	0.310393	0.024468	hyper
4052	chr12	114108877	114109477	1574960	1574982	43479	23	601	26.1304	66.3505	3.05639	0.0952847	0.585988	0.490704	0.0276949	hyper
1035	chr1	95532654	95533165	435357	435370	5537	14	512	36.5714	66.0646	6.02712	0.0917834	0.396776	0.304993	0.027752	hyper
3914	chr12	71884293	71885232	1516529	1516551	39354	23	940	40.8696	65.9924	2.91602	0.117371	0.321689	0.204318	0.0261332	hyper
2818	chr7	31456289	31456641	1114173	1114184	155830	12	353	29.4167	65.8766	7.43409	0.212406	0.653337	0.440931	0.0415763	hyper
4532	chr11	116083342	116083655	1765822	1765843	34607	22	314	14.2727	65.8335	3.17466	0.0960877	0.222488	0.1264	0.026136	hyper
5470	chr9	50500192	50501136	2102144	2102163	178654	20	945	47.25	65.4621	3.605	0.134877	0.537208	0.402331	0.0216728	hyper
6359	chr10	126468299	126469034	2461872	2461882	21630	11	736	66.9091	65.4518	7.3194	0.265575	0.790907	0.525332	0.041023	hyper
4220	chr11	60389338	60389626	1640313	1640329	26985	17	289	17	65.4496	4.68069	0.516201	0.916311	0.400111	0.0759235	hyper
1825	chr6	90259535	90259734	753955	753978	148264	24	200	8.33333	65.3722	2.88601	0.10427	0.817625	0.713355	0.0296044	hyper
508	chr8	87615382	87615894	186381	186403	170471	23	513	22.3043	65.1981	3.04549	0.125411	0.293228	0.167817	0.0223768	hyper
1662	chr6	5373583	5374051	687809	687826	142994	18	469	26.0556	65.1617	4.79536	0.551875	0.823528	0.271652	0.0517009	hyper
2413	chr5	141178590	141179296	969309	969328	141291	20	707	35.35	65.1531	3.87754	0.0712263	0.638056	0.56683	0.0213838	hyper
4923	chr2	34816847	34817333	1910315	1910336	97195	22	487	22.1364	64.7829	3.30445	0.0948788	0.457874	0.362995	0.0294615	hyper
3907	chr12	70329177	70329564	1513811	1513821	39183	11	388	35.2727	64.5888	8.21688	0.217132	0.673413	0.456281	0.0350527	hyper
2784	chr7	29651044	29651564	1106622	1106644	155421	23	521	22.6522	64.4589	3.99155	0.082597	0.277467	0.19487	0.0396925	hyper
6620	chr14	122626295	122626786	2560584	2560603	60029	20	492	24.6	63.4643	3.29912	0.0814066	0.331565	0.250158	0.0233105	hyper
1191	chr4	6380380	6380812	516864	516885	117607	22	433	19.6818	63.304	3.00376	0.0709716	0.240793	0.169821	0.0472177	hyper
6276	chr10	80962049	80962334	2420463	2420480	18364	18	286	15.8889	63.1964	4.37871	0.0776367	0.809364	0.731728	0.0254253	hyper
2783	chr7	29540939	29541582	1106026	1106049	155394	24	644	26.8333	63.1629	2.78121	0.0559645	0.277234	0.22127	0.0266964	hyper
1499	chr4	134499692	134500111	631329	631343	126180	15	420	28	63.1514	6.59805	0.193543	0.721986	0.528443	0.0366391	hyper
4648	chr16	18394950	18396080	1806341	1806356	69604	16	1131	70.6875	63.0762	5.04383	0.0877798	0.397369	0.309589	0.025226	hyper
234	chr13	98974623	98975522	88608	88622	51141	15	900	60	63.028	6.32226	0.0685667	0.499906	0.431339	0.0247399	hyper
5390	chr9	21747970	21748476	2073401	2073422	176373	22	507	23.0455	62.9606	3.28544	0.0748651	0.537096	0.462231	0.024422	hyper
5883	chr19	29590243	29590929	2237236	2237253	91049	18	687	38.1667	62.7967	4.66259	0.091935	0.815007	0.723072	0.0229945	hyper
2582	chr18	61665082	61665887	1039082	1039103	86401	22	806	36.6364	62.7325	2.96934	0.111943	0.424656	0.312714	0.0278812	hyper
386	chr8	69010476	69010880	153852	153865	168529	14	405	28.9286	62.6493	8.50495	0.12052	0.210355	0.0898343	0.0279634	hyper
4412	chr11	97311066	97311838	1715604	1715623	31748	20	773	38.65	62.5933	3.23563	0.0849823	0.560734	0.475751	0.0293805	hyper
4023	chr12	110850880	110851253	1564954	1564977	42919	24	374	15.5833	62.4972	2.85271	0.0691658	0.483026	0.41386	0.0258819	hyper
2875	chr7	52777783	52778885	1133886	1133908	157171	23	1103	47.9565	62.4561	2.92296	0.0672995	0.721753	0.654454	0.0248635	hyper
492	chr8	87083484	87083664	181952	181972	170322	21	181	8.61905	62.3817	3.10852	0.0687219	0.145146	0.0764244	0.028419	hyper
5418	chr9	34984101	34984550	2082423	2082433	177159	11	450	40.9091	62.3767	9.76547	0.172304	0.29311	0.120806	0.0274255	hyper
3830	chr12	20077844	20078042	1486092	1486115	36921	24	199	8.29167	62.3278	2.73203	0.078237	0.467529	0.389292	0.0253398	hyper
6071	chr10	20010097	20010734	2349009	2349022	13436	14	638	45.5714	62.3199	4.52231	0.128167	0.548536	0.420369	0.0390496	hyper
441	chr8	74018655	74019291	166569	166589	169171	21	637	30.3333	62.2256	2.99502	0.0734385	0.417457	0.344018	0.0227705	hyper
3950	chr12	85379165	85379494	1535367	1535385	40748	19	330	17.3684	62.0764	4.14282	0.05026	0.240994	0.190734	0.0221375	hyper
839	chr15	85500081	85500573	328849	328864	65978	16	493	30.8125	62.011	4.62278	0.101456	0.419237	0.317781	0.0284701	hyper
5444	chr9	43915985	43916261	2091503	2091520	177879	18	277	15.3889	61.8354	3.9401	0.136865	0.505388	0.368523	0.0242765	hyper
3443	chr3	130812807	130813001	1332566	1332574	115815	9	195	21.6667	61.8194	6.97305	0.323238	0.330514	0.00727547	0.0474267	hyper
6380	chr10	127156678	127157049	2466437	2466452	21816	16	372	23.25	61.8046	4.24325	0.138939	0.716587	0.577647	0.0327101	hyper
146	chr13	55819179	55819520	52589	52608	47975	20	342	17.1	61.7197	3.2882	0.0886783	0.91415	0.825472	0.0268066	hyper
5633	chr9	95305617	95305851	2151992	2152013	182431	22	235	10.6818	61.69	2.98732	0.0624947	0.635911	0.573416	0.0230545	hyper
1422	chr4	126001813	126002197	607817	607834	124752	18	385	21.3889	61.6551	4.28387	0.118247	0.362019	0.243772	0.0280067	hyper
5701	chr9	108007765	108008138	2171841	2171861	183700	21	374	17.8095	61.5601	3.05878	0.0863553	0.745581	0.659226	0.025215	hyper
448	chr8	74107977	74108184	167409	167427	169202	19	208	10.9474	61.4482	4.24331	0.17055	0.826411	0.655862	0.0330055	hyper
5989	chr19	56850234	56850718	2278551	2278572	93742	22	485	22.0455	61.4352	2.83732	0.0941133	0.302963	0.20885	0.0439787	hyper
2297	chr5	123351087	123351840	932245	932260	138777	16	754	47.125	61.2838	4.5275	0.052184	0.572859	0.520675	0.0225626	hyper
1779	chr6	72546943	72547745	736113	736125	147016	13	803	61.7692	61.2193	6.41114	0.0723351	0.452783	0.380448	0.0262307	hyper
6378	chr10	127090070	127090534	2466012	2466028	21796	17	465	27.3529	61.1587	4.7876	0.161617	0.579267	0.41765	0.0213534	hyper
3475	chr3	151927822	151928088	1347046	1347057	117018	12	267	22.25	61.1411	5.5359	0.0873915	0.373311	0.285919	0.0252328	hyper
5803	chr19	5847819	5849009	2208599	2208619	89065	21	1191	56.7143	61.0033	3.302	0.0532945	0.591486	0.538191	0.0202746	hyper
5413	chr9	31271419	31271904	2080145	2080166	176949	22	486	22.0909	60.9404	2.95276	0.0822161	0.272146	0.18993	0.0348009	hyper
5198	chr2	151919493	151919674	2003888	2003907	104336	20	182	9.1	60.8731	3.34601	0.0712601	0.268762	0.197502	0.0207675	hyper
2462	chr5	150070622	150071070	987322	987340	142471	19	449	23.6316	60.6695	3.26792	0.0602125	0.556937	0.496724	0.0253849	hyper
4843	chr2	26213013	26213456	1886761	1886777	95776	17	444	26.1176	60.5242	3.84551	0.0607475	0.61234	0.551593	0.0220632	hyper
3783	chr17	88928773	88929208	1471605	1471617	82438	13	436	33.5385	60.4255	7.80701	0.0848051	0.225513	0.140708	0.0340585	hyper
5307	chr2	168504666	168505163	2040484	2040505	106730	22	498	22.6364	60.2364	3.02876	0.0584573	0.724756	0.666299	0.0253397	hyper
3805	chr12	11444013	11444718	1479104	1479122	36303	19	706	37.1579	60.0927	3.35613	0.0683006	0.31106	0.24276	0.0239518	hyper
4765	chr16	91466094	91466600	1855242	1855253	73531	12	507	42.25	59.983	6.62257	0.109259	0.59332	0.484061	0.0288122	hyper
2886	chr7	53111953	53112317	1136154	1136166	157265	13	365	28.0769	59.9584	8.93558	0.0866541	0.311845	0.225191	0.0240176	hyper
1361	chr4	116818609	116818977	589878	589895	123540	18	369	20.5	59.8829	3.86451	0.0971237	0.478696	0.381572	0.0234606	hyper
524	chr8	92873700	92874452	192811	192823	170970	13	753	57.9231	59.818	6.37441	0.0648957	0.172847	0.107952	0.0321432	hyper
4629	chr16	16600188	16600533	1801655	1801676	69354	22	346	15.7273	59.792	2.83734	0.198373	0.210895	0.0125224	0.0783146	hyper
6482	chr14	47993836	47994403	2504601	2504618	55670	18	568	31.5556	59.766	4.17427	0.0774317	0.35504	0.277608	0.0303697	hyper
132	chr13	54865726	54866575	49000	49016	47819	17	850	50	59.6349	3.91451	0.0891143	0.47568	0.386565	0.0236575	hyper
1418	chr4	125914287	125914594	607136	607158	124727	23	308	13.3913	59.6089	2.66488	0.143596	0.547215	0.403619	0.0361103	hyper
3906	chr12	70232870	70233401	1513109	1513119	39166	11	532	48.3636	59.5709	8.22216	0.261601	0.64544	0.383839	0.0389875	hyper
2429	chr5	143918825	143919091	973581	973598	141591	18	267	14.8333	59.4996	3.92526	0.0984076	0.215032	0.116624	0.0240429	hyper
289	chr8	9976777	9977359	111830	111848	165223	19	583	30.6842	59.2937	3.7114	0.0676824	0.459909	0.392227	0.0261171	hyper
5267	chr2	164266625	164267512	2026640	2026657	105829	18	888	49.3333	59.2535	3.72918	0.058061	0.381187	0.323126	0.0212094	hyper
5192	chr2	151799675	151800095	2003281	2003300	104304	20	421	21.05	59.1812	3.91769	0.0719841	0.135617	0.0636333	0.0222381	hyper
3604	chr17	34055540	34055963	1401556	1401572	77842	17	424	24.9412	59.1391	4.11016	0.116901	0.604637	0.487736	0.0257552	hyper
1703	chr6	34871956	34872391	704930	704946	144429	17	436	25.6471	58.9366	4.00585	0.091511	0.751956	0.660445	0.0240918	hyper
1657	chr4	155268370	155269185	684836	684851	129737	16	816	51	58.842	4.36485	0.0849242	0.516469	0.431545	0.0245508	hyper
3615	chr17	34808010	34808269	1405371	1405390	78010	20	260	13	58.7081	3.2067	0.108794	0.353301	0.244507	0.0305917	hyper
3897	chr12	56605081	56605449	1507512	1507528	38741	17	369	21.7059	58.7013	3.83324	0.0770065	0.644069	0.567063	0.0222881	hyper
2885	chr7	53087514	53087923	1136040	1136054	157262	15	410	27.3333	58.6313	4.60989	0.0806444	0.344463	0.263819	0.0245016	hyper
4127	chr11	28265573	28265919	1603969	1603984	24173	16	347	21.6875	58.6043	4.41374	0.408943	0.762131	0.353188	0.0973723	hyper
5109	chr2	120965470	120965691	1974982	1974996	102277	15	222	14.8	58.5996	4.30228	0.0959622	0.531758	0.435796	0.0223633	hyper
6474	chr14	46309986	46310917	2502612	2502629	55537	18	932	51.7778	58.397	3.51367	0.154595	0.504517	0.349922	0.0362998	hyper
1632	chr4	151759733	151760170	675705	675722	129215	18	438	24.3333	58.3821	4.1018	0.0894993	0.730359	0.64086	0.0273872	hyper
4577	chr11	120234270	120234807	1783420	1783438	35545	19	538	28.3158	58.3755	3.22057	0.0711689	0.720835	0.649667	0.0267087	hyper
2388	chr5	138229258	138229508	962204	962219	140823	16	251	15.6875	58.3636	4.14781	0.093639	0.425851	0.332212	0.0274163	hyper
3520	chr17	24344121	24344561	1370756	1370766	75988	11	441	40.0909	58.2408	6.73486	0.126636	0.617826	0.491189	0.0256397	hyper
2099	chr5	52502872	52503556	851245	851257	132881	13	685	52.6923	58.1675	4.91617	0.085253	0.604529	0.519276	0.0207221	hyper
2302	chr5	123672666	123673411	933945	933953	138852	9	746	82.8889	58.0044	8.72743	0.30744	0.655164	0.347724	0.0456151	hyper
4840	chr2	25994199	25994717	1885962	1885982	95743	21	519	24.7143	57.9501	2.94904	0.099971	0.836791	0.736821	0.0261096	hyper
3165	chr7	151361572	151361803	1233039	1233059	164727	21	232	11.0476	57.8499	2.89283	0.0572657	0.110633	0.0533676	0.0237228	hyper
1414	chr4	125826730	125827117	606771	606791	124712	21	388	18.4762	57.8255	2.90281	0.0856819	0.439001	0.353319	0.0325569	hyper
5443	chr9	43902174	43902705	2091444	2091464	177878	21	532	25.3333	57.7936	2.9418	0.118481	0.574431	0.45595	0.0234695	hyper
4038	chr12	112681963	112682859	1569718	1569732	43168	15	897	59.8	57.7365	4.8183	0.100006	0.27535	0.175343	0.0239336	hyper
5749	chr9	118836378	118837105	2187408	2187422	184769	15	728	48.5333	57.6503	4.71317	0.0558365	0.573212	0.517376	0.0234583	hyper
6310	chr10	93002383	93002895	2433952	2433968	19433	17	513	30.1765	57.6074	3.88243	0.109771	0.32492	0.215149	0.0351535	hyper
4511	chr11	113647901	113648828	1756876	1756895	34124	20	928	46.4	57.5315	3.23689	0.0873344	0.692746	0.605411	0.0378826	hyper
788	chr15	79092679	79093076	310697	310712	64788	16	398	24.875	57.3917	3.87237	0.0781471	0.340576	0.262429	0.0347227	hyper
4051	chr12	114107894	114108418	1574941	1574959	43478	19	525	27.6316	57.3231	3.17071	0.0932335	0.40399	0.310756	0.025622	hyper
2637	chr18	80907877	80908299	1062944	1062953	88088	10	423	42.3	57.2763	8.72817	0.143872	0.341779	0.197907	0.0229386	hyper
5547	chr9	64766248	64766641	2124872	2124892	180287	21	394	18.7619	57.1231	3.1672	0.128916	0.692047	0.563131	0.023291	hyper
848	chr15	88581128	88581607	332110	332122	66211	13	480	36.9231	56.992	5.93723	0.0694136	0.299284	0.22987	0.0324958	hyper
6216	chr10	79382950	79383510	2406457	2406474	17861	18	561	31.1667	56.9621	3.46575	0.0713523	0.276449	0.205097	0.0210073	hyper
1454	chr4	129943819	129944336	617115	617126	125288	12	518	43.1667	56.6688	5.74084	0.297523	0.512021	0.214498	0.046429	hyper
5816	chr19	6306657	6306897	2211023	2211044	89162	22	241	10.9545	56.6308	2.61974	0.0590294	0.141235	0.0822057	0.0547732	hyper
2604	chr18	69954341	69954937	1050856	1050875	87256	20	597	29.85	56.4429	3.05172	0.0557297	0.461739	0.40601	0.0317189	hyper
3234	chr3	51811414	51811950	1259046	1259065	110481	20	537	26.85	56.4032	2.97288	0.0591558	0.258113	0.198957	0.0390579	hyper
5942	chr19	44724364	44724637	2257759	2257776	92543	18	274	15.2222	56.3343	3.83536	0.129888	0.348407	0.218519	0.0354186	hyper
5490	chr9	56009133	56009604	2108515	2108522	179094	8	472	59	56.2939	9.2954	0.0995433	0.603781	0.504238	0.0209927	hyper
34	chr13	21974757	21975658	10879	10895	45030	17	902	53.0588	56.2617	4.6985	0.0692467	0.197667	0.12842	0.0261494	hyper
6572	chr14	70908359	70908821	2535938	2535954	57869	17	463	27.2353	56.1857	3.71374	0.224328	0.784552	0.560225	0.0282817	hyper
4417	chr11	97636520	97637018	1717798	1717819	31847	22	499	22.6818	56.1314	2.84051	0.0830646	0.68585	0.602785	0.0330499	hyper
2761	chr7	28440684	28441036	1102053	1102066	155191	14	353	25.2143	56.0338	5.77229	0.163657	0.708789	0.545133	0.0410299	hyper
4449	chr11	100999747	101000568	1730207	1730227	32473	21	822	39.1429	56.0007	2.79175	0.102939	0.586347	0.483407	0.0347985	hyper
4688	chr16	31943884	31944587	1822754	1822772	70807	19	704	37.0526	55.9567	3.23753	0.0658483	0.524789	0.458941	0.0231949	hyper
6589	chr14	75041506	75042126	2538635	2538652	58073	18	621	34.5	55.9123	3.66347	0.0579629	0.360701	0.302738	0.0370078	hyper
2080	chr5	37087702	37088399	843613	843624	132233	12	698	58.1667	55.8945	5.50165	0.149136	0.642805	0.49367	0.0374557	hyper
3572	chr17	27690971	27691821	1383262	1383276	76613	15	851	56.7333	55.7656	4.8525	0.0940291	0.492083	0.398054	0.0304	hyper
6084	chr10	25034061	25034385	2355381	2355395	13944	15	325	21.6667	55.7332	3.76337	0.0741728	0.234889	0.160717	0.0292995	hyper
1348	chr4	114768093	114768587	585965	585984	123313	20	495	24.75	55.6973	3.12389	0.0650517	0.211337	0.146285	0.0275969	hyper
1134	chr1	173040462	173040887	487220	487229	10151	10	426	42.6	55.641	7.52608	0.219342	0.608906	0.389564	0.0440475	hyper
6462	chr14	35175517	35176133	2497695	2497706	54866	12	617	51.4167	55.6168	5.56366	0.112173	0.539529	0.427355	0.025925	hyper
1920	chr6	126592164	126592650	791346	791361	151295	16	487	30.4375	55.5445	4.04382	0.0944104	0.623975	0.529565	0.0244334	hyper
1914	chr6	125310805	125311264	789964	789976	151169	13	460	35.3846	55.4905	5.3215	0.174776	0.631278	0.456502	0.0316852	hyper
3468	chr3	145311136	145311599	1342379	1342396	116681	18	464	25.7778	55.4757	3.43123	0.0831379	0.434773	0.351635	0.0223745	hyper
763	chr15	76346947	76347326	301134	301149	64264	16	380	23.75	55.2501	3.68584	0.0857448	0.538998	0.453253	0.0269031	hyper
6558	chr14	67256531	67256966	2530417	2530436	57540	20	436	21.8	55.2022	2.93073	0.0578313	0.160911	0.103079	0.024259	hyper
4463	chr11	102170764	102171192	1735427	1735443	32735	17	429	25.2353	55.0868	3.94471	0.0940096	0.460532	0.366523	0.0297203	hyper
1845	chr6	99661532	99661982	762583	762595	149065	13	451	34.6923	55.0468	4.47931	0.123356	0.711477	0.588121	0.0278014	hyper
3235	chr3	52000338	52000707	1259465	1259484	110503	20	370	18.5	54.9944	2.82382	0.126285	0.158653	0.0323682	0.0571817	hyper
6301	chr10	88897624	88898140	2430530	2430545	19148	16	517	32.3125	54.9009	4.19052	0.162118	0.748176	0.586058	0.0303054	hyper
4106	chr11	11925558	11925647	1593790	1593804	23167	15	90	6	54.8816	4.89023	0.260791	0.504549	0.243759	0.0422172	hyper
3895	chr12	56521038	56521325	1507125	1507142	38720	18	288	16	54.7346	3.80226	0.0679561	0.924251	0.856295	0.0227676	hyper
5241	chr2	156866225	156866548	2015893	2015912	105119	20	324	16.2	54.7255	2.88307	0.060885	0.886258	0.825373	0.02125	hyper
3729	chr17	66582828	66583418	1445558	1445573	80548	16	591	36.9375	54.7085	3.69181	0.139731	0.627669	0.487938	0.0302577	hyper
2981	chr7	97609105	97609597	1169328	1169342	160011	15	493	32.8667	54.6528	3.73453	0.05208	0.506959	0.454879	0.0224021	hyper
5860	chr19	12077362	12077804	2223278	2223292	89897	15	443	29.5333	54.5642	3.96352	0.0971423	0.507686	0.410544	0.0248105	hyper
2862	chr7	52227650	52227867	1129690	1129693	157024	4	218	54.5	54.4787	14.7856	0.444635	0.811896	0.367261	0.0306628	hyper
5923	chr19	41338966	41339305	2249249	2249260	92027	12	340	28.3333	54.4634	5.815	0.0959932	0.616485	0.520491	0.0214165	hyper
4042	chr12	112931495	112932322	1570700	1570716	43220	17	828	48.7059	54.3997	3.69438	0.121994	0.498145	0.376152	0.0257445	hyper
4845	chr2	26265465	26266284	1886970	1886979	95783	10	820	82	54.3604	6.59902	0.0521545	0.799347	0.747192	0.025907	hyper
3859	chr12	33064382	33064518	1497006	1497027	37780	22	137	6.22727	54.3119	2.53493	0.108013	0.123904	0.0158906	0.0823641	hyper
4898	chr2	31938063	31938345	1901943	1901957	96715	15	283	18.8667	54.239	4.33926	0.0696273	0.244986	0.175359	0.0206768	hyper
840	chr15	85502455	85502796	328939	328956	65979	18	342	19	54.1145	3.83586	0.0686807	0.26332	0.19464	0.0256298	hyper
493	chr8	87141021	87141334	182259	182277	170336	19	314	16.5263	54.1088	3.35084	0.158533	0.508634	0.350101	0.0261123	hyper
3717	chr17	57075111	57075311	1439981	1440000	80066	20	201	10.05	53.985	2.87339	0.0554389	0.0791356	0.0236967	0.0361265	hyper
4704	chr16	35156881	35157165	1828271	1828288	71232	18	285	15.8333	53.9726	3.2001	0.0581942	0.695978	0.637784	0.025609	hyper
1235	chr4	43034347	43034711	535476	535494	119073	19	365	19.2105	53.8944	3.14154	0.0889194	0.804935	0.716015	0.028362	hyper
5312	chr2	168806453	168807211	2041859	2041873	106807	15	759	50.6	53.8379	3.88399	0.147465	0.671416	0.523951	0.0248398	hyper
2202	chr5	110791817	110791997	896499	896506	136548	8	181	22.625	53.8285	13.747	0.168187	0.298357	0.13017	0.0221938	hyper
4013	chr12	109208981	109209539	1560939	1560957	42696	19	559	29.4211	53.8137	3.00956	0.0774186	0.64908	0.571662	0.0230241	hyper
3010	chr7	108146702	108147072	1178958	1178978	160766	21	371	17.6667	53.7264	2.59347	0.0652112	0.856254	0.791043	0.0237636	hyper
503	chr8	87436270	87436508	184453	184466	170425	14	239	17.0714	53.6718	5.92272	0.092302	0.283623	0.191321	0.0223702	hyper
4219	chr11	60291584	60291906	1639897	1639914	26970	18	323	17.9444	53.5959	3.21	0.115933	0.48632	0.370387	0.0390064	hyper
4652	chr16	18625474	18626021	1807326	1807338	69641	13	548	42.1538	53.5391	5.20651	0.129211	0.31167	0.182459	0.0215131	hyper
372	chr8	46443830	46444201	142682	142702	167598	21	372	17.7143	53.4302	2.64594	0.101451	0.487116	0.385665	0.057475	hyper
6270	chr10	80863455	80864119	2419566	2419580	18322	15	665	44.3333	53.3245	4.77164	0.165337	0.391987	0.22665	0.0240865	hyper
1170	chr1	183853708	183854074	501397	501416	11245	20	367	18.35	53.1791	2.8559	0.124571	0.885315	0.760744	0.0278691	hyper
2786	chr7	29671576	29671851	1106711	1106723	155427	13	276	21.2308	53.1687	4.4736	0.110796	0.445747	0.334951	0.0273482	hyper
2775	chr7	29162967	29163282	1104510	1104529	155310	20	316	15.8	53.1401	2.77291	0.0733041	0.607912	0.534607	0.0299071	hyper
3977	chr12	99971787	99972177	1547749	1547763	41704	15	391	26.0667	53.058	3.97993	0.093066	0.435795	0.342729	0.0279321	hyper
656	chr8	126143279	126143497	245416	245431	174422	16	219	13.6875	52.9394	3.8311	0.232739	0.681066	0.448327	0.0396826	hyper
2820	chr7	31644893	31645475	1114609	1114625	155871	17	583	34.2941	52.9249	3.35449	0.0840457	0.464744	0.380698	0.027273	hyper
932	chr1	34068811	34069352	379993	380009	1149	17	542	31.8824	52.869	3.34005	0.0929762	0.502326	0.40935	0.0315319	hyper
3942	chr12	82128844	82129510	1531771	1531785	40476	15	667	44.4667	52.8623	4.21357	0.0619659	0.503524	0.441558	0.0231822	hyper
1594	chr4	148431568	148431958	664528	664543	128526	16	391	24.4375	52.8569	3.33704	0.0974849	0.517159	0.419674	0.0237557	hyper
5275	chr2	164967589	164967854	2029788	2029807	105986	20	266	13.3	52.844	2.68201	0.0812111	0.551103	0.469892	0.0295254	hyper
3875	chr12	53099402	53100127	1504002	1504017	38459	16	726	45.375	52.7567	3.91369	0.083941	0.873364	0.789423	0.035466	hyper
6041	chrX	138739994	138740346	2327246	2327266	189482	21	353	16.8095	52.72	2.63157	0.109701	0.454745	0.345044	0.0516422	hyper
407	chr8	72635291	72635617	158300	158315	168855	16	327	20.4375	52.6072	3.80851	0.081319	0.452562	0.371243	0.028222	hyper
6189	chr10	76483947	76484693	2399254	2399271	17439	18	747	41.5	52.4561	3.15888	0.0639509	0.47769	0.413739	0.0342145	hyper
717	chr15	44579191	44579955	278720	278739	62419	20	765	38.25	52.4551	2.88619	0.20171	0.340067	0.138357	0.0842559	hyper
2712	chr7	19703365	19703587	1085958	1085971	154328	14	223	15.9286	52.411	4.41924	0.134469	0.521414	0.386945	0.0231571	hyper
5171	chr2	144351316	144351884	1996256	1996269	103809	14	569	40.6429	52.3864	4.18369	0.10586	0.745724	0.639864	0.0206768	hyper
2764	chr7	28475508	28476001	1102301	1102313	155196	13	494	38	52.3778	4.5802	0.0714365	0.765726	0.69429	0.026122	hyper
5516	chr9	58404095	58404747	2114155	2114163	179452	9	653	72.5556	52.2393	10.1783	0.0848607	0.544453	0.459592	0.0246778	hyper
4707	chr16	35872172	35872676	1829537	1829553	71315	17	505	29.7059	52.2216	3.33993	0.0731486	0.27409	0.200942	0.0233779	hyper
1901	chr6	122778275	122778627	785112	785124	150869	13	353	27.1538	52.0829	4.95486	0.117197	0.645505	0.528308	0.0245889	hyper
1941	chr6	135014661	135015066	799106	799118	151949	13	406	31.2308	52.0171	4.62366	0.111513	0.422015	0.310501	0.0353225	hyper
5952	chr19	46111914	46112557	2263271	2263279	92770	9	644	71.5556	51.8513	7.40233	0.189858	0.542759	0.352901	0.0307753	hyper
5466	chr9	46142971	46143299	2097925	2097942	178288	18	329	18.2778	51.8398	3.11897	0.0894517	0.337346	0.247895	0.0220475	hyper
5372	chr9	20776384	20776984	2068716	2068734	176077	19	601	31.6316	51.7312	3.08374	0.0859127	0.502669	0.416756	0.0299367	hyper
6574	chr14	70930744	70931444	2536031	2536043	57875	13	701	53.9231	51.5233	4.39955	0.114425	0.425898	0.311472	0.0265699	hyper
4188	chr11	53332493	53332927	1627186	1627201	26065	16	435	27.1875	51.3665	3.71363	0.0690936	0.367718	0.298624	0.0283319	hyper
4571	chr11	120044927	120045593	1781629	1781647	35498	19	667	35.1053	51.3613	2.83498	0.06843	0.380216	0.311786	0.0283235	hyper
3346	chr3	96440240	96440657	1301978	1301986	113554	9	418	46.4444	51.3464	6.51983	0.179556	0.645564	0.466007	0.0304191	hyper
5392	chr9	21796203	21796375	2073898	2073907	176385	10	173	17.3	51.3202	6.78902	0.175892	0.617684	0.441792	0.0229367	hyper
5359	chr9	14555401	14555636	2064720	2064738	175695	19	236	12.4211	51.2552	2.82406	0.0936759	0.720475	0.6268	0.0317104	hyper
1445	chr4	129374579	129374782	615327	615333	125182	7	204	29.1429	51.255	7.71221	0.353508	0.785961	0.432453	0.0498817	hyper
859	chr15	89377930	89378163	335972	335982	66356	11	234	21.2727	51.1363	6.07611	0.125838	0.56225	0.436412	0.0273294	hyper
6294	chr10	83854931	83855289	2424819	2424832	18687	14	359	25.6429	51.0513	3.7755	0.0734185	0.601825	0.528407	0.0284113	hyper
2312	chr5	124573439	124573719	936980	936997	139008	18	281	15.6111	51.0391	3.41178	0.0741093	0.836374	0.762264	0.0256927	hyper
2841	chr7	50753749	50753837	1124700	1124703	156672	4	89	22.25	51.0088	12.9905	0.376854	0.630962	0.254108	0.0233561	hyper
2395	chr5	138721765	138722021	963262	963274	140892	13	257	19.7692	50.9005	5.6837	0.0830946	0.406592	0.323498	0.0243443	hyper
316	chr8	19784424	19784720	122656	122673	166019	18	297	16.5	50.8469	3.17801	0.053255	0.253927	0.200672	0.0227034	hyper
6246	chr10	80298615	80298786	2414551	2414568	18144	18	172	9.55556	50.8129	2.89954	0.123692	0.732471	0.608779	0.0333032	hyper
4852	chr2	26789688	26790452	1888297	1888308	95863	12	765	63.75	50.4652	5.2924	0.171337	0.677949	0.506612	0.0335605	hyper
1752	chr6	52590429	52590947	723275	723286	145752	12	519	43.25	50.4606	6.77688	0.0878089	0.228209	0.1404	0.0241825	hyper
2996	chr7	106299566	106300544	1174859	1174876	160464	18	979	54.3889	50.4012	2.83215	0.0879363	0.344722	0.256786	0.022293	hyper
6297	chr10	86966684	86966947	2429104	2429112	19000	9	264	29.3333	50.3811	14.8124	0.127565	0.245509	0.117944	0.0230728	hyper
583	chr8	113557241	113557491	218848	218861	172740	14	251	17.9286	50.2141	3.88753	0.065953	0.671464	0.605511	0.0233002	hyper
4142	chr11	43306127	43306585	1613848	1613857	25066	10	459	45.9	50.165	5.44611	0.169382	0.73393	0.564548	0.0466131	hyper
3957	chr12	85934042	85934463	1537473	1537488	40850	16	422	26.375	50.0823	3.57694	0.100191	0.75946	0.659269	0.0263435	hyper
592	chr8	114437080	114437479	221151	221165	172894	15	400	26.6667	50.029	4.0368	0.0716149	0.573508	0.501893	0.0260364	hyper
2923	chr7	73254262	73254360	1147922	1147937	158360	16	99	6.1875	49.9746	3.14044	0.050077	0.0690525	0.0189754	0.0590106	hyper
2459	chr5	149697477	149698108	985971	985989	142390	19	632	33.2632	49.8741	2.74546	0.0783323	0.521686	0.443353	0.0249808	hyper
2792	chr7	29871144	29871522	1107708	1107726	155489	19	379	19.9474	49.8036	2.88196	0.0545976	0.815605	0.761007	0.0232627	hyper
1387	chr4	120401750	120402007	597644	597650	124078	7	258	36.8571	49.7542	7.23695	0.211388	0.727848	0.516459	0.031896	hyper
9185	chr6	56518591	56518909	727289	727312	146102	24	319	13.2917	-49.5487	-1.97253	0.0810416	0.35818	0.277138	0.0607712	hyper
1446	chr4	129638287	129638849	616075	616089	125225	15	563	37.5333	49.4923	3.70794	0.0574249	0.56673	0.509305	0.0232503	hyper
569	chr8	109639940	109640443	212586	212597	172308	12	504	42	49.4634	4.15565	0.0714778	0.420328	0.34885	0.0229936	hyper
1712	chr6	38643501	38644052	708295	708306	144727	12	552	46	49.3634	4.16812	0.065761	0.742393	0.676632	0.0225538	hyper
2426	chr5	143687620	143688445	972837	972851	141536	15	826	55.0667	49.3539	3.96058	0.0560721	0.22602	0.169948	0.0222775	hyper
3188	chr3	9606097	9606459	1237853	1237859	108545	7	363	51.8571	49.129	8.43924	0.162252	0.57617	0.413918	0.0237337	hyper
5457	chr9	44848818	44849692	2095160	2095175	178076	16	875	54.6875	49.0604	3.43931	0.0737025	0.223813	0.150111	0.0289762	hyper
4155	chr11	44499205	44499637	1615336	1615352	25174	17	433	25.4706	49.0512	3.50576	0.0521403	0.59196	0.53982	0.0304775	hyper
1437	chr4	128900994	128901205	613263	613281	125086	19	212	11.1579	48.8616	2.64993	0.0700603	0.320195	0.250135	0.0320633	hyper
5796	chr19	5503713	5503861	2206215	2206229	88972	15	149	9.93333	48.8311	3.84245	0.119274	0.605191	0.485917	0.0360991	hyper
2043	chr5	31504985	31505293	833609	833617	131541	9	309	34.3333	48.7375	6.57101	0.129497	0.54816	0.418662	0.0268097	hyper
1010	chr1	84281738	84282586	420206	420219	4374	14	849	60.6429	48.6011	3.70383	0.103616	0.498862	0.395246	0.0611336	hyper
1689	chr6	29934334	29934850	699329	699338	143970	10	517	51.7	48.5499	6.12582	0.193642	0.739337	0.545695	0.0489667	hyper
3979	chr12	100883748	100883863	1549255	1549267	41815	13	116	8.92308	48.5399	4.05616	0.103787	0.783681	0.679895	0.0300893	hyper
4419	chr11	97863866	97864318	1718981	1718994	31910	14	453	32.3571	48.2941	4.40091	0.122901	0.23371	0.110809	0.0292614	hyper
2303	chr5	123677046	123677514	933954	933959	138853	6	469	78.1667	48.1519	9.89299	0.364783	0.728176	0.363393	0.049389	hyper
2236	chr5	115932922	115933210	912359	912374	137533	16	289	18.0625	48.1121	3.65669	0.0824967	0.258562	0.176065	0.0303571	hyper
33	chr13	21922508	21922915	10720	10727	45023	8	408	51	48.0343	7.74477	0.189569	0.675327	0.485758	0.0352701	hyper
3516	chr17	23879021	23879239	1369356	1369372	75913	17	219	12.8824	47.9488	3.11022	0.0667035	0.279833	0.21313	0.0279606	hyper
5786	chr19	4906809	4907281	2203144	2203152	88852	9	473	52.5556	47.9091	7.50108	0.280455	0.48483	0.204375	0.0472513	hyper
5785	chr19	4854345	4854909	2202866	2202876	88843	11	565	51.3636	47.8739	5.07888	0.0743494	0.48862	0.414271	0.0296342	hyper
2386	chr5	138126479	138126958	961612	961621	140791	10	480	48	47.8731	5.69805	0.0936969	0.7378	0.644104	0.0226154	hyper
3569	chr17	27639768	27639980	1382996	1383012	76597	17	213	12.5294	47.8637	3.15668	0.115208	0.451762	0.336554	0.0365237	hyper
4500	chr11	108203093	108203751	1750795	1750806	33677	12	659	54.9167	47.8411	4.29533	0.0773734	0.570201	0.492827	0.0239666	hyper
5410	chr9	30836972	30837295	2079146	2079157	176883	12	324	27	47.7849	4.74551	0.0749087	0.260468	0.185559	0.0209714	hyper
4671	chr16	28927071	28927907	1817235	1817249	70412	15	837	55.8	47.7451	3.46776	0.0713309	0.412603	0.341272	0.0243496	hyper
4253	chr11	69214625	69214994	1654353	1654368	27894	16	370	23.125	47.4757	3.32325	0.0763508	0.439724	0.363374	0.0264308	hyper
6011	chrX	11379986	11380857	2289660	2289673	185815	14	872	62.2857	47.4633	4.40701	0.0661834	0.300983	0.2348	0.0502016	hyper
658	chr8	126167049	126167497	245610	245623	174431	14	449	32.0714	47.4266	4.46096	0.0784978	0.12249	0.0439919	0.0229748	hyper
1617	chr4	151368065	151368462	672558	672567	129091	10	398	39.8	47.3574	5.44884	0.120677	0.483655	0.362978	0.0337297	hyper
5696	chr9	107804220	107804775	2170713	2170723	183655	11	556	50.5455	47.3416	5.74926	0.105547	0.582446	0.476898	0.0218316	hyper
4751	chr16	87454482	87454855	1849211	1849223	73175	13	374	28.7692	47.3416	4.49932	0.0785036	0.428139	0.349635	0.0249209	hyper
1262	chr4	48062826	48063552	546264	546273	119766	10	727	72.7	47.334	5.4437	0.10703	0.398769	0.291739	0.0225846	hyper
1224	chr4	34830625	34831205	529494	529509	118669	16	581	36.3125	47.3327	4.70101	0.0954738	0.557641	0.462167	0.0288238	hyper
2949	chr7	86887386	86887694	1158769	1158784	159210	16	309	19.3125	47.3059	3.356	0.0935228	0.15654	0.063017	0.0274543	hyper
969	chr1	55419445	55419612	397037	397053	2611	17	168	9.88235	47.2888	2.86558	0.0965068	0.524003	0.427497	0.0325125	hyper
1483	chr4	133125798	133125925	625665	625670	125875	6	128	21.3333	47.2579	8.39267	0.36176	0.755351	0.393591	0.0326631	hyper
3769	chr17	85857224	85857640	1464597	1464612	82014	16	417	26.0625	47.2344	3.52364	0.261755	0.797356	0.535601	0.0502735	hyper
3156	chr7	150623236	150623695	1231558	1231563	164617	6	460	76.6667	47.2138	13.2904	0.146532	0.294496	0.147963	0.0326325	hyper
5594	chr9	75160696	75161287	2138931	2138937	181413	7	592	84.5714	47.1871	8.10772	0.193698	0.669831	0.476133	0.0368315	hyper
3786	chr17	91487427	91487572	1472370	1472388	82523	19	146	7.68421	47.1689	2.5594	0.0952052	0.720437	0.625232	0.0433456	hyper
2102	chr5	53858914	53859740	853006	853018	133007	13	827	63.6154	47.1396	4.1218	0.0854727	0.702051	0.616579	0.0237798	hyper
2032	chr5	30452525	30452649	830489	830491	131379	3	125	41.6667	46.9886	16.3099	0.788029	0.961365	0.173336	0.0252233	hyper
3960	chr12	86630140	86630622	1539178	1539189	40950	12	483	40.25	46.9824	5.18699	0.13442	0.564271	0.429851	0.0287862	hyper
5938	chr19	44017850	44018373	2255686	2255698	92418	13	524	40.3077	46.7964	4.81832	0.16299	0.514177	0.351186	0.0504861	hyper
5604	chr9	78275399	78275695	2142478	2142495	181694	18	297	16.5	46.7751	2.69037	0.103865	0.340317	0.236452	0.031931	hyper
5589	chr9	72911188	72911936	2136906	2136923	181252	18	749	41.6111	46.7345	2.60889	0.0907827	0.381782	0.290999	0.0223273	hyper
2709	chr7	19477388	19477689	1084542	1084554	154274	13	302	23.2308	46.7122	4.24292	0.106277	0.449549	0.343272	0.032876	hyper
4022	chr12	110780928	110781316	1564848	1564864	42910	17	389	22.8824	46.6995	2.85921	0.0794005	0.452267	0.372866	0.027974	hyper
2558	chr18	42544757	42545152	1025848	1025854	85254	7	396	56.5714	46.6207	6.84375	0.452621	0.840898	0.388278	0.0600217	hyper
168	chr13	62114553	62114711	61001	61010	48658	10	159	15.9	46.5186	4.72146	0.231396	0.729082	0.497687	0.0474942	hyper
1698	chr6	31610575	31611291	702751	702764	144202	14	717	51.2143	46.4054	3.37441	0.0608419	0.515725	0.454883	0.0309804	hyper
5254	chr2	160712921	160713052	2021534	2021540	105499	7	132	18.8571	46.3758	7.75631	0.268021	0.377046	0.109025	0.0351322	hyper
4774	chr16	92822224	92822577	1858796	1858807	73735	12	354	29.5	46.3753	5.54989	0.069837	0.677906	0.608069	0.0241108	hyper
3278	chr3	87560546	87560778	1280487	1280500	112323	14	233	16.6429	46.355	4.25507	0.141816	0.47832	0.336505	0.0305536	hyper
4333	chr11	79788299	79788543	1681934	1681944	29592	11	245	22.2727	46.3265	5.08323	0.133458	0.490408	0.356951	0.0312981	hyper
1833	chr6	92021191	92021569	757099	757111	148505	13	379	29.1538	46.1078	3.70696	0.119277	0.593749	0.474472	0.0222665	hyper
4361	chr11	86808071	86808673	1693547	1693559	30443	13	603	46.3846	46.0988	4.42427	0.0531349	0.420556	0.367421	0.0253396	hyper
6447	chr14	31763982	31764374	2492824	2492834	54497	11	393	35.7273	46.0887	5.95369	0.0532083	0.306337	0.253129	0.0232577	hyper
4445	chr11	100940338	100940581	1729753	1729766	32458	14	244	17.4286	46.0668	3.53322	0.117412	0.347514	0.230102	0.0286553	hyper
4143	chr11	43307464	43308038	1613858	1613866	25067	9	575	63.8889	46.023	5.50013	0.170475	0.680327	0.509852	0.0465008	hyper
3411	chr3	116044214	116044787	1320912	1320924	114933	13	574	44.1538	45.9773	4.80769	0.107749	0.636275	0.528526	0.0264476	hyper
5784	chr19	4828639	4828979	2202738	2202748	88837	11	341	31	45.8628	4.46188	0.135956	0.742193	0.606236	0.0206863	hyper
4734	chr16	57391709	57391933	1841358	1841368	72350	11	225	20.4545	45.7496	7.8377	0.249217	0.674378	0.425161	0.0545013	hyper
4053	chr12	114111974	114112315	1574997	1575006	43480	10	342	34.2	45.7251	5.2634	0.132558	0.448648	0.316091	0.0274974	hyper
3845	chr12	25178428	25178536	1490925	1490942	37275	18	109	6.05556	45.6509	2.62889	0.103775	0.51257	0.408795	0.0305091	hyper
2737	chr7	25786040	25786263	1094882	1094896	154787	15	224	14.9333	45.6319	3.35653	0.0610517	0.761026	0.699974	0.022916	hyper
6461	chr14	34752312	34752862	2497094	2497107	54803	14	551	39.3571	45.5162	3.83584	0.0805591	0.64898	0.568421	0.0272951	hyper
2789	chr7	29829495	29829926	1107415	1107428	155476	14	432	30.8571	45.4443	3.57345	0.121579	0.54295	0.421371	0.0245552	hyper
1780	chr6	72548937	72549387	736167	736177	147016	11	451	41	45.3954	5.52361	0.0513756	0.329553	0.278177	0.0275002	hyper
2912	chr7	69521468	69521949	1144314	1144331	158046	18	482	26.7778	45.2709	2.5969	0.0676209	0.310686	0.243065	0.0488698	hyper
81	chr13	43396907	43397698	32635	32649	46563	15	792	52.8	45.1356	3.56198	0.0755549	0.470365	0.39481	0.0219671	hyper
6183	chr10	75300388	75300897	2397177	2397190	17295	14	510	36.4286	44.9929	3.54104	0.0656703	0.229877	0.164207	0.0247856	hyper
1456	chr4	130027820	130028319	617459	617469	125308	11	500	45.4545	44.9246	5.33818	0.172608	0.827997	0.655389	0.0375883	hyper
1450	chr4	129684682	129684968	616410	616423	125239	14	287	20.5	44.8517	3.53971	0.138629	0.682097	0.543468	0.0423524	hyper
4918	chr2	33284760	33285693	1907038	1907051	96996	14	934	66.7143	44.8059	3.61598	0.127968	0.625065	0.497097	0.0364343	hyper
232	chr13	98219362	98219587	87848	87855	51062	8	226	28.25	44.7526	5.77516	0.154833	0.733803	0.578971	0.0263079	hyper
2093	chr5	43628450	43628909	848343	848356	132575	14	460	32.8571	44.7438	3.94686	0.0768857	0.826934	0.750049	0.0214114	hyper
2639	chr18	81172987	81173397	1063381	1063389	88109	9	411	45.6667	44.7351	6.29954	0.133191	0.617423	0.484232	0.0240297	hyper
2531	chr18	36486542	36486846	1014798	1014808	84672	11	305	27.7273	44.7306	5.46829	0.0895471	0.64161	0.552062	0.0273342	hyper
4867	chr2	28554082	28554512	1891517	1891523	96125	7	431	61.5714	44.7	7.87223	0.244735	0.827209	0.582474	0.0314008	hyper
1412	chr4	125735095	125735476	606277	606291	124688	15	382	25.4667	44.6228	3.2221	0.0954326	0.209703	0.114271	0.0375667	hyper
3287	chr3	88287643	88288181	1283656	1283668	112470	13	539	41.4615	44.5884	3.71737	0.109134	0.422566	0.313432	0.0279166	hyper
2147	chr5	77837058	77837327	872264	872280	134475	17	270	15.8824	44.5822	2.7234	0.209148	0.341422	0.132274	0.140533	hyper
6162	chr10	62382523	62382757	2385201	2385212	16342	12	235	19.5833	44.49	4.10728	0.0712128	0.334846	0.263633	0.0255209	hyper
1028	chr1	93241278	93241502	431564	431580	5291	17	225	13.2353	44.3357	2.70571	0.0728911	0.312485	0.239594	0.0349468	hyper
1240	chr4	43441763	43442169	536430	536438	119139	9	407	45.2222	44.3346	4.96476	0.166927	0.371509	0.204582	0.0339888	hyper
766	chr15	76497368	76497531	302309	302326	64301	18	164	9.11111	44.3152	2.47518	0.0865844	0.339247	0.252663	0.0306965	hyper
2791	chr7	29857475	29858146	1107622	1107638	155485	17	672	39.5294	44.2667	2.72269	0.0757496	0.586169	0.51042	0.0259885	hyper
6376	chr10	126957540	126957754	2465044	2465054	21752	11	215	19.5455	44.2362	4.75859	0.11677	0.909403	0.792633	0.0226021	hyper
3989	chr12	103196870	103197312	1552180	1552189	42022	10	443	44.3	44.1758	5.4944	0.190301	0.666704	0.476403	0.0499275	hyper
2670	chr7	5077586	5077914	1074501	1074515	153505	15	329	21.9333	44.1617	3.595	0.125761	0.349863	0.224103	0.0391878	hyper
4355	chr11	85649328	85649416	1691190	1691196	30287	7	89	12.7143	44.1451	6.47283	0.27712	0.284028	0.00690769	0.0379666	hyper
4465	chr11	102238536	102239032	1735832	1735846	32756	15	497	33.1333	44.1425	3.07514	0.144738	0.657524	0.512786	0.0352746	hyper
1318	chr4	98786358	98787093	571289	571301	122228	13	736	56.6154	44.0417	3.5287	0.139145	0.544078	0.404933	0.0579866	hyper
2336	chr5	130235265	130235335	945908	945912	139724	5	71	14.2	43.9803	9.79776	0.288079	0.855482	0.567403	0.023993	hyper
4330	chr11	79403102	79403705	1680813	1680820	29508	8	604	75.5	43.9255	7.31664	0.142939	0.780065	0.637126	0.0308733	hyper
3275	chr3	85913925	85914389	1278632	1278642	112169	11	465	42.2727	43.9172	4.13409	0.0939121	0.540373	0.446461	0.0226312	hyper
3410	chr3	115953917	115954258	1320698	1320707	114923	10	342	34.2	43.9108	5.24324	0.0959174	0.535421	0.439504	0.0229179	hyper
2361	chr5	136210358	136210476	954837	954847	140395	11	119	10.8182	43.7674	5.39259	0.0991669	0.919495	0.820328	0.0269689	hyper
1907	chr6	124808300	124808564	787486	787498	151052	13	265	20.3846	43.7154	4.05406	0.0624489	0.299881	0.237432	0.0227843	hyper
3374	chr3	104592798	104593116	1312318	1312330	114342	13	319	24.5385	43.535	3.75216	0.0744995	0.459473	0.384974	0.0223317	hyper
2816	chr7	31220044	31220700	1112642	1112656	155767	15	657	43.8	43.5158	3.1262	0.0857515	0.363293	0.277541	0.029097	hyper
4049	chr12	113918059	113918327	1574000	1574010	43418	11	269	24.4545	43.4965	4.54736	0.104219	0.575762	0.471543	0.0229356	hyper
1647	chr4	154525317	154525743	681431	681442	129603	12	427	35.5833	43.4834	4.55476	0.0553731	0.443896	0.388523	0.0235558	hyper
1157	chr1	180298730	180299226	494884	494900	10779	17	497	29.2353	43.4374	2.65932	0.0580395	0.158719	0.100679	0.0415995	hyper
186	chr13	65360922	65361230	65271	65286	49106	16	309	19.3125	43.3948	2.83876	0.0918579	0.717782	0.625924	0.0326204	hyper
110	chr13	51297994	51298140	42536	42550	47373	15	147	9.8	43.2241	3.13172	0.0950916	0.308095	0.213003	0.0250566	hyper
2686	chr7	13629864	13630058	1078824	1078829	153849	6	195	32.5	43.2053	11.0651	0.169862	0.398049	0.228187	0.0247242	hyper
4338	chr11	80291431	80291664	1683264	1683277	29678	14	234	16.7143	43.1883	3.32152	0.0793936	0.531298	0.451904	0.0249611	hyper
6146	chr10	60844281	60844843	2380771	2380780	16065	10	563	56.3	43.1628	4.85435	0.0566526	0.291121	0.234468	0.0214445	hyper
6370	chr10	126692927	126693556	2463743	2463752	21702	10	630	63	43.1552	4.41353	0.111706	0.406263	0.294557	0.02157	hyper
2056	chr5	33786052	33786244	837214	837224	131815	11	193	17.5455	42.9417	5.48148	0.0565986	0.181501	0.124902	0.0243113	hyper
1276	chr4	57153958	57154407	551609	551621	120263	13	450	34.6154	42.9216	3.5164	0.0782492	0.338787	0.260538	0.0250104	hyper
4021	chr12	110698258	110698497	1564581	1564591	42895	11	240	21.8182	42.8904	4.62354	0.167315	0.491891	0.324576	0.0337766	hyper
5704	chr9	108062459	108062733	2172095	2172111	183716	17	275	16.1765	42.8864	2.7006	0.0857399	0.63916	0.55342	0.0246423	hyper
691	chr15	25643352	25643673	264089	264103	61084	15	322	21.4667	42.8303	4.02647	0.233891	0.789142	0.555251	0.0306867	hyper
65	chr13	38241852	38242407	27287	27300	46178	14	556	39.7143	42.7952	3.7887	0.0668833	0.754367	0.687484	0.0217561	hyper
2127	chr5	72971140	72971618	863666	863678	133856	13	479	36.8462	42.6948	4.39337	0.0646014	0.327192	0.26259	0.0219302	hyper
4692	chr16	32164527	32164963	1823376	1823389	70837	14	437	31.2143	42.6798	3.2646	0.0598314	0.561615	0.501784	0.0262803	hyper
1724	chr6	47698484	47698654	713164	713179	145189	16	171	10.6875	42.6005	2.72485	0.199582	0.336316	0.136734	0.0537018	hyper
5507	chr9	57352763	57353300	2111324	2111336	179281	13	538	41.3846	42.5861	3.88179	0.0813735	0.438493	0.35712	0.0226372	hyper
2548	chr18	37978656	37979616	1021368	1021384	84886	17	961	56.5294	42.5844	2.55079	0.0898301	0.45456	0.36473	0.02386	hyper
358	chr8	35171786	35171928	135896	135906	167059	11	143	13	42.5823	5.0645	0.2029	0.421988	0.219088	0.0355376	hyper
6250	chr10	80461343	80461827	2415715	2415728	18199	14	485	34.6429	42.5492	3.49271	0.0778845	0.413149	0.335265	0.0234949	hyper
4777	chr16	93831898	93832089	1860423	1860431	73892	9	192	21.3333	42.4866	5.65448	0.127388	0.598811	0.471423	0.0254181	hyper
2167	chr5	93472569	93472720	878592	878599	135107	8	152	19	42.4859	6.58605	0.146055	0.399929	0.253875	0.0301307	hyper
4204	chr11	58728210	58728846	1634447	1634461	26673	15	637	42.4667	42.4801	2.9753	0.0809401	0.426714	0.345774	0.0251178	hyper
1453	chr4	129877920	129878107	616993	617001	125278	9	188	20.8889	42.4025	4.79615	0.122303	0.280033	0.15773	0.027506	hyper
4374	chr11	87983110	87983350	1696845	1696859	30628	15	241	16.0667	42.382	3.25782	0.080219	0.231501	0.151282	0.0330953	hyper
6182	chr10	75294768	75295323	2397080	2397090	17291	11	556	50.5455	42.3398	4.7046	0.0793629	0.711899	0.632536	0.0221243	hyper
439	chr8	74005116	74005532	166350	166362	169167	13	417	32.0769	42.3314	3.95061	0.145975	0.792943	0.646968	0.0312152	hyper
6511	chr14	55732605	55732820	2514390	2514405	56399	16	216	13.5	42.2691	2.74349	0.13088	0.510437	0.379557	0.0440933	hyper
4835	chr2	25354100	25354516	1884334	1884345	95666	12	417	34.75	42.2307	4.26551	0.0665548	0.651881	0.585326	0.0240607	hyper
4078	chr11	4957134	4957632	1586185	1586199	22537	15	499	33.2667	42.2294	2.91133	0.0593173	0.44094	0.381623	0.0255794	hyper
2317	chr5	125001974	125002276	938343	938351	139094	9	303	33.6667	42.211	5.70592	0.0940965	0.327227	0.233131	0.0214695	hyper
1916	chr6	125327617	125327969	790103	790113	151175	11	353	32.0909	42.2003	4.74378	0.149678	0.393934	0.244256	0.0333277	hyper
1999	chr5	21241601	21241813	819839	819845	130579	7	213	30.4286	42.1688	7.03987	0.142721	0.458269	0.315548	0.0275386	hyper
6055	chr10	5960193	5960334	2339076	2339084	12510	9	142	15.7778	42.1127	7.37352	0.0797653	0.233213	0.153448	0.0214989	hyper
2215	chr5	113054544	113054841	901752	901766	136891	15	298	19.8667	42.0549	3.08677	0.131164	0.511521	0.380356	0.0314645	hyper
1805	chr6	85427833	85428324	745311	745322	147682	12	492	41	42.0237	3.90187	0.0753451	0.548942	0.473597	0.0239258	hyper
1243	chr4	43645108	43645275	537459	537470	119180	12	168	14	41.9939	4.05582	0.120565	0.393401	0.272836	0.0254296	hyper
1364	chr4	117061888	117062350	590836	590849	123604	14	463	33.0714	41.9736	3.06499	0.0700279	0.874103	0.804076	0.0289276	hyper
1956	chr6	145122145	145122398	807711	807718	152748	8	254	31.75	41.8593	5.31677	0.0847169	0.682014	0.597297	0.0230507	hyper
833	chr15	84493581	84493705	326327	326343	65809	17	125	7.35294	41.8443	2.49219	0.0704254	0.168838	0.0984123	0.0357056	hyper
649	chr8	126070357	126070518	244400	244412	174366	13	162	12.4615	41.8358	4.1393	0.223351	0.641347	0.417996	0.0350489	hyper
4464	chr11	102172160	102172377	1735471	1735483	32735	13	218	16.7692	41.8329	3.71649	0.0912774	0.55568	0.464402	0.0294218	hyper
3568	chr17	27326631	27327248	1382357	1382368	76536	12	618	51.5	41.4135	4.89759	0.173357	0.601815	0.428458	0.0364027	hyper
2811	chr7	30876321	30876790	1111025	1111032	155686	8	470	58.75	41.4044	5.84016	0.149285	0.467173	0.317888	0.0260977	hyper
331	chr8	24169216	24169510	125949	125957	166331	9	295	32.7778	41.3517	4.97443	0.0539083	0.126655	0.0727463	0.0273805	hyper
625	chr8	124437441	124437811	237855	237868	174030	14	371	26.5	41.3431	3.28035	0.136146	0.839377	0.703231	0.0309386	hyper
4240	chr11	67740139	67740601	1649833	1649842	27663	10	463	46.3	41.2985	4.32503	0.158093	0.614925	0.456832	0.0383794	hyper
2217	chr5	113508655	113509044	902301	902314	136937	14	390	27.8571	41.2646	3.42263	0.0704177	0.428399	0.357981	0.025968	hyper
4508	chr11	113512492	113513003	1756185	1756200	34090	16	512	32	41.2616	2.66729	0.0503613	0.78485	0.734488	0.027068	hyper
581	chr8	113446951	113447154	218405	218419	172715	15	204	13.6	41.2571	2.87201	0.0607395	0.943044	0.882305	0.0236717	hyper
3659	chr17	41114939	41115088	1416574	1416580	78587	7	150	21.4286	41.1221	6.37801	0.50445	0.746274	0.241824	0.0449046	hyper
1535	chr4	138470104	138470192	644249	644254	126954	6	89	14.8333	41.0865	11.0049	0.172419	0.249911	0.0774919	0.0249448	hyper
4642	chr16	17832920	17833356	1804529	1804538	69504	10	437	43.7	41.0396	5.65627	0.0760719	0.23945	0.163378	0.0262988	hyper
557	chr8	108226089	108226259	208088	208099	172045	12	171	14.25	40.8901	4.07727	0.0868994	0.505243	0.418344	0.0229599	hyper
3730	chr17	66713903	66714311	1445904	1445918	80569	15	409	27.2667	40.8655	2.96452	0.0818003	0.912926	0.831126	0.0264992	hyper
533	chr8	96733983	96734082	197602	197611	171342	10	100	10	40.8536	4.13737	0.289254	0.880072	0.590818	0.0537777	hyper
4666	chr16	23983687	23983841	1815358	1815366	70210	9	155	17.2222	40.7376	5.21004	0.104931	0.256745	0.151813	0.0239368	hyper
4917	chr2	32838674	32839056	1906533	1906540	96940	8	383	47.875	40.6833	8.71789	0.0987221	0.277302	0.17858	0.0217156	hyper
5842	chr19	8815469	8815699	2217275	2217286	89511	12	231	19.25	40.6688	4.04955	0.0612248	0.62985	0.568626	0.0216152	hyper
6601	chr14	79130403	79130970	2543616	2543626	58470	11	568	51.6364	40.6074	4.09063	0.0797371	0.66431	0.584573	0.0267109	hyper
5136	chr2	128906729	128907291	1984542	1984557	102874	16	563	35.1875	40.5694	2.53992	0.140983	0.781788	0.640805	0.0235083	hyper
5713	chr9	108977217	108977563	2175404	2175412	183860	9	347	38.5556	40.5326	5.56523	0.0777337	0.511804	0.434071	0.0229831	hyper
5117	chr2	122200326	122200886	1977663	1977674	102430	12	561	46.75	40.5042	3.77823	0.0614945	0.540561	0.479067	0.0207381	hyper
418	chr8	73025888	73026262	160475	160490	168951	16	375	23.4375	40.45	2.60905	0.0775159	0.252598	0.175082	0.0245148	hyper
6156	chr10	61435236	61435281	2382611	2382618	16174	8	46	5.75	40.4355	5.06139	0.182438	0.618699	0.436261	0.0355	hyper
6289	chr10	82996030	82996354	2424079	2424093	18616	15	325	21.6667	40.3371	2.81059	0.0529519	0.344924	0.291972	0.0212139	hyper
2562	chr18	46501957	46502674	1028326	1028335	85450	10	718	71.8	40.2392	4.0895	0.103101	0.938257	0.835157	0.0348203	hyper
6494	chr14	52623748	52624456	2508920	2508933	56028	14	709	50.6429	40.2224	3.10574	0.0747231	0.626324	0.551601	0.0222202	hyper
4735	chr16	57549038	57549291	1841506	1841521	72370	16	254	15.875	40.1644	2.74105	0.0879367	0.291922	0.203985	0.0491029	hyper
3065	chr7	125842491	125842906	1194870	1194878	162116	9	416	46.2222	40.1053	6.12665	0.12899	0.850104	0.721114	0.0255284	hyper
3793	chr12	4133947	4134259	1474787	1474797	35967	11	313	28.4545	40.0477	4.42708	0.0610546	0.563224	0.502169	0.0228459	hyper
744	chr15	75538300	75538794	295924	295937	64074	14	495	35.3571	40.0199	2.97021	0.112371	0.525033	0.412662	0.0335458	hyper
2347	chr5	134969908	134970320	950628	950641	140140	14	413	29.5	40.0005	3.08044	0.123522	0.587508	0.463986	0.0297258	hyper
4679	chr16	30389715	30390108	1819661	1819670	70575	10	394	39.4	39.8148	4.42309	0.0765108	0.491298	0.414788	0.0228044	hyper
741	chr15	74318041	74318205	293852	293867	63887	16	165	10.3125	39.8051	2.53162	0.0544695	0.205467	0.150998	0.0557522	hyper
1905	chr6	124729975	124730258	786999	787009	151034	11	284	25.8182	39.8047	4.07932	0.0618845	0.155855	0.0939707	0.0285699	hyper
1642	chr4	154358357	154358565	680824	680837	129570	14	209	14.9286	39.8019	3.24901	0.102929	0.496416	0.393487	0.0356397	hyper
453	chr8	74208833	74209156	168365	168379	169230	15	324	21.6	39.7632	2.77176	0.102075	0.271789	0.169713	0.0246633	hyper
2557	chr18	39646301	39646755	1024978	1024987	85146	10	455	45.5	39.7559	4.93818	0.0947406	0.692468	0.597727	0.0247926	hyper
1282	chr4	59797146	59797306	555152	555156	120572	5	161	32.2	39.6792	9.62232	0.208033	0.37555	0.167517	0.0279049	hyper
2633	chr18	80519891	80520169	1061987	1061996	88043	10	279	27.9	39.6636	4.48619	0.112412	0.556022	0.443611	0.0271411	hyper
2555	chr18	38578278	38578656	1023371	1023381	85003	11	379	34.4545	39.6228	4.04905	0.0613742	0.215589	0.154215	0.0261347	hyper
738	chr15	73343836	73344142	292705	292715	63767	11	307	27.9091	39.589	4.32322	0.0822321	0.331495	0.249263	0.0266956	hyper
172	chr13	63371480	63372074	62492	62506	48875	15	595	39.6667	39.5378	2.79962	0.0555193	0.217141	0.161622	0.0214471	hyper
4517	chr11	115119115	115119240	1760260	1760271	34364	12	126	10.5	39.4884	3.78682	0.0998739	0.510247	0.410373	0.0297632	hyper
5236	chr2	156607469	156608594	2015246	2015255	105074	10	1126	112.6	39.4709	4.40296	0.0914443	0.681186	0.589742	0.0253981	hyper
4620	chr16	13754165	13754352	1799338	1799345	69162	8	188	23.5	39.4136	5.50689	0.0953179	0.731021	0.635703	0.0239854	hyper
3098	chr7	134592973	134593344	1207304	1207311	162976	8	372	46.5	39.4018	6.67949	0.113052	0.512642	0.39959	0.0227643	hyper
2241	chr5	116738058	116738405	915081	915092	137685	12	348	29	39.387	3.55082	0.240513	0.648324	0.407812	0.0761372	hyper
1726	chr6	47723002	47723241	713565	713569	145202	5	240	48	39.3843	8.43391	0.234202	0.50677	0.272568	0.0256582	hyper
2231	chr5	115430313	115430733	909797	909808	137388	12	421	35.0833	39.3429	3.90668	0.0668566	0.269527	0.20267	0.0231706	hyper
6116	chr10	43724774	43725348	2369006	2369015	15049	10	575	57.5	39.2859	5.98593	0.0867314	0.436118	0.349386	0.0224754	hyper
3155	chr7	150253865	150254554	1231067	1231078	164580	12	690	57.5	39.2189	3.61807	0.0542376	0.710616	0.656379	0.0227358	hyper
5754	chr9	120478941	120479328	2191386	2191397	185024	12	388	32.3333	39.1369	3.35213	0.0941696	0.693233	0.599064	0.0249987	hyper
6318	chr10	106710050	106710497	2442614	2442626	20161	13	448	34.4615	39.112	3.29908	0.0536346	0.310838	0.257203	0.0223151	hyper
4050	chr12	113961986	113962504	1574284	1574291	43430	8	519	64.875	39.098	5.46895	0.0974391	0.723052	0.625613	0.0242306	hyper
5615	chr9	83698203	83698584	2145601	2145614	181922	14	382	27.2857	39.0716	3.0084	0.0674163	0.632148	0.564732	0.0228878	hyper
68	chr13	39049594	39050489	28515	28528	46242	14	896	64	39.0294	2.93877	0.16568	0.771978	0.606298	0.049833	hyper
151	chr13	56803559	56803957	54854	54864	48113	11	399	36.2727	38.9648	4.80431	0.0634712	0.297772	0.234301	0.0213596	hyper
1643	chr4	154392554	154393195	680897	680911	129575	15	642	42.8	38.902	2.7271	0.0783578	0.403703	0.325345	0.0386149	hyper
5558	chr9	65973395	65974112	2128064	2128073	180488	10	718	71.8	38.8819	6.69739	0.082825	0.565459	0.482634	0.0210067	hyper
2690	chr7	16542742	16542897	1079663	1079677	153947	15	156	10.4	38.8731	2.79165	0.0793803	0.659767	0.580386	0.0321473	hyper
1913	chr6	125306070	125306542	789939	789950	151167	12	473	39.4167	38.8387	3.70873	0.106452	0.522898	0.416446	0.0263492	hyper
2299	chr5	123584557	123584815	933396	933407	138830	12	259	21.5833	38.7848	3.32458	0.0751409	0.403982	0.328841	0.0217315	hyper
3688	chr17	49753515	49754019	1432129	1432134	79550	6	505	84.1667	38.7708	10.4014	0.28113	0.472321	0.191191	0.0453067	hyper
2892	chr7	53653568	53653746	1137411	1137425	157338	15	179	11.9333	38.7077	2.68093	0.0681281	0.345884	0.277756	0.0279014	hyper
5706	chr9	108411120	108411531	2173303	2173312	183773	10	412	41.2	38.6772	4.37833	0.144812	0.561068	0.416256	0.0440015	hyper
451	chr8	74154159	74154478	167890	167902	169212	13	320	24.6154	38.6065	3.38092	0.0592523	0.508342	0.44909	0.0221925	hyper
1256	chr4	46554565	46554957	543782	543786	119598	5	393	78.6	38.6009	7.75095	0.246996	0.684881	0.437885	0.0259252	hyper
1605	chr4	149033861	149034158	666275	666288	128629	14	298	21.2857	38.5718	2.89388	0.0836782	0.791358	0.70768	0.0239481	hyper
204	chr13	74199222	74199514	73529	73541	49832	13	293	22.5385	38.5514	3.87971	0.177242	0.23022	0.0529782	0.0333485	hyper
3643	chr17	36133969	36134282	1413038	1413048	78330	11	314	28.5455	38.3872	3.8637	0.116475	0.398023	0.281548	0.0355992	hyper
1884	chr6	116621126	116621812	775691	775698	150149	8	687	85.875	38.3542	5.26387	0.106077	0.579841	0.473764	0.0265762	hyper
4834	chr2	25280963	25281132	1884102	1884113	95651	12	170	14.1667	38.2303	3.73195	0.167788	0.576438	0.408651	0.0328802	hyper
56	chr13	34028842	34029269	22065	22072	45766	8	428	53.5	38.2126	6.01798	0.159127	0.409486	0.25036	0.0373709	hyper
6365	chr10	126604091	126604836	2462995	2463006	21670	12	746	62.1667	38.1877	3.87406	0.0916806	0.399085	0.307405	0.0241406	hyper
1725	chr6	47722019	47722131	713553	713564	145201	12	113	9.41667	38.0696	3.57712	0.11752	0.592441	0.474921	0.0261891	hyper
6262	chr10	80785492	80785547	2418598	2418602	18290	5	56	11.2	38.0687	7.65857	0.331506	0.98487	0.653363	0.0362447	hyper
5378	chr9	20936717	20937082	2069846	2069855	176123	10	366	36.6	38.0432	4.41542	0.195321	0.674932	0.479611	0.0399184	hyper
2209	chr5	111850041	111850260	899103	899115	136702	13	220	16.9231	37.9853	3.03293	0.0766079	0.466559	0.389952	0.0253295	hyper
3461	chr3	138869473	138869942	1339276	1339278	116384	3	470	156.667	37.9728	15.2862	0.130035	0.638074	0.508039	0.0304188	hyper
2497	chr18	25939394	25939479	1005526	1005532	84015	7	86	12.2857	37.9588	5.52662	0.104997	0.954263	0.849266	0.0317284	hyper
4425	chr11	98579115	98579616	1722001	1722014	32048	14	502	35.8571	37.9431	2.7847	0.0760997	0.364626	0.288526	0.0237132	hyper
4862	chr2	28370143	28370546	1890919	1890930	96076	12	404	33.6667	37.9173	3.53618	0.0862727	0.494967	0.408694	0.0298183	hyper
2393	chr5	138635190	138635275	962849	962856	140874	8	86	10.75	37.9081	5.19578	0.101773	0.496494	0.394721	0.0208434	hyper
3775	chr17	87662590	87663084	1468560	1468568	82235	9	495	55	37.9069	4.52178	0.25023	0.889379	0.639149	0.0510213	hyper
5783	chr19	4713167	4713760	2202217	2202228	88816	12	594	49.5	37.887	3.43855	0.0584629	0.550283	0.49182	0.0198685	hyper
3797	chr12	4481606	4482047	1475101	1475111	36004	11	442	40.1818	37.8536	3.97951	0.0831442	0.672877	0.589732	0.0223063	hyper
2601	chr18	69356763	69357412	1050011	1050022	87193	12	650	54.1667	37.8172	3.49812	0.105347	0.529136	0.423789	0.0236421	hyper
3288	chr3	88288483	88288674	1283669	1283683	112471	15	192	12.8	37.7955	2.58107	0.0777342	0.193369	0.115635	0.0259731	hyper
3613	chr17	34723095	34723273	1404566	1404575	77987	10	179	17.9	37.7895	4.1942	0.134676	0.350331	0.215656	0.0405784	hyper
5282	chr2	166630188	166630724	2034523	2034531	106337	9	537	59.6667	37.7596	5.1412	0.130544	0.613036	0.482492	0.0416541	hyper
5139	chr2	128955997	128956323	1984700	1984710	102881	11	327	29.7273	37.7272	3.92967	0.0934514	0.431933	0.338482	0.0246137	hyper
6199	chr10	77632940	77633076	2402350	2402356	17648	7	137	19.5714	37.6614	6.27635	0.122413	0.564034	0.441622	0.0210569	hyper
1119	chr1	167167620	167168072	480461	480471	9637	11	453	41.1818	37.6178	4.34878	0.0924359	0.583484	0.491048	0.0277035	hyper
1482	chr4	133055050	133055477	625463	625474	125860	12	428	35.6667	37.5977	3.33184	0.0896393	0.434744	0.345105	0.0283174	hyper
4654	chr16	18682231	18682673	1807526	1807539	69648	14	443	31.6429	37.5927	3.23079	0.0843633	0.720558	0.636194	0.0240642	hyper
3958	chr12	86040842	86041166	1537753	1537759	40869	7	325	46.4286	37.5896	5.89371	0.414819	0.503263	0.0884445	0.0569503	hyper
3271	chr3	84036221	84036910	1276363	1276374	111982	12	690	57.5	37.5799	3.44926	0.080696	0.806897	0.7262	0.0340239	hyper
2224	chr5	114553431	114553519	906035	906039	137179	5	89	17.8	37.5243	7.53065	0.32831	0.966105	0.637795	0.0373179	hyper
2861	chr7	52222167	52222462	1129621	1129633	157022	13	296	22.7692	37.4906	3.15356	0.107095	0.71058	0.603485	0.0273914	hyper
2450	chr5	147759179	147759485	980706	980713	142061	8	307	38.375	37.4591	6.29613	0.128991	0.945748	0.816757	0.0251592	hyper
729	chr15	64145055	64145549	288756	288765	63387	10	495	49.5	37.4259	4.14679	0.0705661	0.480171	0.409605	0.0284254	hyper
589	chr8	114404366	114404398	220932	220941	172885	10	33	3.3	37.3761	3.73829	0.0891233	0.898945	0.809822	0.0274737	hyper
4100	chr11	6448434	6448604	1590298	1590300	22806	3	171	57	37.1999	13.552	0.40608	0.757743	0.351662	0.0294708	hyper
2066	chr5	34668993	34669645	839471	839484	131927	14	653	46.6429	37.1388	2.90912	0.055632	0.367107	0.311475	0.0218118	hyper
2961	chr7	87834278	87834390	1161928	1161934	159403	7	113	16.1429	37.11	5.8095	0.133282	0.641134	0.507852	0.025507	hyper
5111	chr2	121132868	121133018	1975506	1975517	102296	12	151	12.5833	37.0662	3.29658	0.159015	0.814261	0.655246	0.029467	hyper
6426	chr14	26139181	26139778	2486519	2486529	53982	11	598	54.3636	37.0433	3.38731	0.163394	0.276355	0.112961	0.0502569	hyper
3956	chr12	85790673	85791099	1537134	1537143	40831	10	427	42.7	37.0008	3.96606	0.0630055	0.56415	0.501145	0.0236313	hyper
3293	chr3	88481514	88481697	1284822	1284829	112525	8	184	23	36.9729	6.11547	0.239163	0.367556	0.128394	0.0282836	hyper
2642	chr18	82860900	82861193	1065078	1065090	88243	13	294	22.6154	36.8827	3.00277	0.0703218	0.113456	0.0431337	0.0355021	hyper
628	chr8	125075875	125075971	240306	240312	174161	7	97	13.8571	36.8788	6.10034	0.172414	0.606801	0.434388	0.0292797	hyper
4514	chr11	114647095	114647263	1758731	1758739	34275	9	169	18.7778	36.751	4.63978	0.228202	0.734898	0.506695	0.0318762	hyper
6273	chr10	80895327	80895505	2420009	2420021	18342	13	179	13.7692	36.7294	3.18921	0.118204	0.631888	0.513684	0.033058	hyper
2889	chr7	53177740	53177995	1136491	1136500	157279	10	256	25.6	36.7214	3.90346	0.0814933	0.718317	0.636824	0.0222315	hyper
2655	chr7	3330383	3330544	1069098	1069109	153232	12	162	13.5	36.6987	3.81783	0.0567898	0.137328	0.0805386	0.0230688	hyper
2225	chr5	114649939	114650409	906563	906576	137203	14	471	33.6429	36.6973	2.80302	0.0816374	0.814641	0.733003	0.0247367	hyper
4803	chr2	5004508	5004659	1868194	1868206	94423	13	152	11.6923	36.6842	2.92792	0.0726689	0.73618	0.663511	0.0281874	hyper
3226	chr3	38782507	38782915	1253716	1253725	110056	10	409	40.9	36.6794	3.99233	0.0964653	0.450241	0.353775	0.0263832	hyper
5158	chr2	131969314	131969540	1990244	1990248	103247	5	227	45.4	36.6131	7.99089	0.282235	0.662748	0.380514	0.0373344	hyper
1356	chr4	116691400	116691615	589342	589345	123516	4	216	54	36.5499	11.1055	0.37102	0.525447	0.154426	0.0321301	hyper
5553	chr9	65281895	65282577	2126577	2126587	180395	11	683	62.0909	36.399	3.50785	0.181014	0.885951	0.704937	0.0817745	hyper
5967	chr19	47091424	47092147	2267442	2267449	92979	8	724	90.5	36.3962	6.17771	0.0809787	0.506721	0.425742	0.0217857	hyper
4486	chr11	104435795	104436285	1743370	1743377	33130	8	491	61.375	36.392	5.11633	0.190257	0.619371	0.429113	0.0370829	hyper
5922	chr19	40968608	40968724	2248618	2248629	91987	12	117	9.75	36.3623	3.16757	0.0835321	0.635837	0.552305	0.0279496	hyper
1328	chr4	104783711	104784232	576471	576475	122637	5	522	104.4	36.3556	8.69472	0.212672	0.750632	0.53796	0.0347161	hyper
5876	chr19	26684013	26684520	2234158	2234163	90774	6	508	84.6667	36.3521	6.58978	0.117251	0.470178	0.352927	0.0202151	hyper
1038	chr1	97561171	97561846	436475	436486	5653	12	676	56.3333	36.3397	3.45158	0.0698534	0.302798	0.232944	0.0266078	hyper
5990	chr19	56900919	56901042	2278799	2278811	93754	13	124	9.53846	36.2958	3.32553	0.180915	0.68235	0.501436	0.0355811	hyper
3267	chr3	83571990	83572473	1275472	1275482	111910	11	484	44	36.2651	4.35039	0.0544655	0.472144	0.417679	0.0217238	hyper
5914	chr19	38198151	38198524	2246396	2246407	91813	12	374	31.1667	36.2462	3.25247	0.067045	0.474947	0.407902	0.0400699	hyper
166	chr13	60598638	60599023	60089	60097	48519	9	386	42.8889	36.1776	7.46346	0.0991735	0.525986	0.426813	0.0305495	hyper
5902	chr19	37248041	37248321	2244067	2244073	91682	7	281	40.1429	36.1178	6.34184	0.129074	0.55375	0.424676	0.0198148	hyper
3791	chr12	3870789	3871242	1474096	1474108	35926	13	454	34.9231	36.1163	3.12191	0.060017	0.286252	0.226235	0.0248424	hyper
3543	chr17	25519011	25519398	1375323	1375332	76184	10	388	38.8	36.0856	4.41681	0.158693	0.731756	0.573063	0.043953	hyper
6177	chr10	70811613	70811881	2394242	2394250	17042	9	269	29.8889	36.0076	4.45383	0.057237	0.514947	0.45771	0.0218292	hyper
5226	chr2	155770657	155771042	2012883	2012894	104932	12	386	32.1667	35.9852	3.79799	0.0773272	0.682935	0.605607	0.0238053	hyper
5757	chr9	121312209	121312595	2193154	2193165	185164	12	387	32.25	35.9025	3.72405	0.110602	0.641058	0.530456	0.0261511	hyper
3734	chr17	69507864	69508181	1447883	1447891	80713	9	318	35.3333	35.852	4.6594	0.177943	0.836991	0.659048	0.0440043	hyper
3657	chr17	41019076	41019456	1416462	1416468	78579	7	381	54.4286	35.8226	5.24276	0.435419	0.880644	0.445225	0.0411936	hyper
5435	chr9	42749555	42750301	2089189	2089200	177696	12	747	62.25	35.799	3.30536	0.0626625	0.778142	0.715479	0.0273233	hyper
4414	chr11	97397613	97397740	1716162	1716173	31769	12	128	10.6667	35.7555	3.3138	0.0679108	0.206825	0.138914	0.0240349	hyper
4224	chr11	60740916	60741410	1641325	1641334	27050	10	495	49.5	35.6826	5.03682	0.137036	0.282754	0.145718	0.0309974	hyper
1127	chr1	169199512	169199840	483296	483307	9861	12	329	27.4167	35.6013	4.03382	0.10026	0.448133	0.347873	0.0264254	hyper
3682	chr17	47025384	47025716	1425904	1425911	79154	8	333	41.625	35.5701	4.97103	0.111137	0.712796	0.601659	0.0257969	hyper
6118	chr10	43985556	43986128	2369284	2369291	15079	8	573	71.625	35.539	7.97032	0.105796	0.778639	0.672843	0.0270968	hyper
6319	chr10	107736015	107736718	2443183	2443191	20213	9	704	78.2222	35.4872	5.52899	0.0534338	0.790374	0.73694	0.0234078	hyper
251	chr13	104712166	104712488	95427	95435	51665	9	323	35.8889	35.4793	4.60702	0.0656618	0.434547	0.368885	0.023683	hyper
3094	chr7	134416698	134416862	1206486	1206496	162939	11	165	15	35.4771	3.4309	0.103755	0.721086	0.617331	0.0343054	hyper
3182	chr3	8919982	8920348	1236766	1236774	108458	9	367	40.7778	35.471	4.18813	0.243648	0.925322	0.681674	0.0439894	hyper
5030	chr2	91104651	91104952	1949804	1949812	100458	9	302	33.5556	35.4469	4.82935	0.0749198	0.435119	0.360199	0.0242327	hyper
1996	chr5	20878982	20879400	819177	819188	130534	12	419	34.9167	35.4384	3.33071	0.0637878	0.471363	0.407575	0.0261876	hyper
1648	chr4	154843922	154844224	682524	682536	129663	13	303	23.3077	35.4095	2.81436	0.119477	0.838472	0.718995	0.0384859	hyper
3062	chr7	125592361	125592657	1194405	1194413	162082	9	297	33	35.409	5.43118	0.0874441	0.308013	0.220569	0.0314055	hyper
452	chr8	74206134	74206319	168339	168351	169228	13	186	14.3077	35.366	2.85754	0.104936	0.47898	0.374045	0.0246633	hyper
2380	chr5	137942816	137943059	960442	960452	140737	11	244	22.1818	35.3625	3.73952	0.0635453	0.373611	0.310066	0.0246654	hyper
4686	chr16	31510286	31510632	1822131	1822139	70755	9	347	38.5556	35.3186	4.83705	0.292494	0.7188	0.426306	0.0415505	hyper
5805	chr19	5937190	5937479	2209076	2209085	89084	10	290	29	35.3145	4.01739	0.148122	0.835026	0.686904	0.0294739	hyper
3951	chr12	85625329	85625561	1536652	1536661	40808	10	233	23.3	35.228	3.77539	0.181743	0.823232	0.641489	0.0547709	hyper
5692	chr9	107587852	107588508	2170208	2170218	183634	11	657	59.7273	35.1896	4.05744	0.07247	0.625787	0.553317	0.0243398	hyper
3923	chr12	73926392	73926774	1519767	1519775	39578	9	383	42.5556	35.1677	4.3207	0.129727	0.613408	0.483681	0.024144	hyper
5126	chr2	125608638	125609049	1979672	1979679	102559	8	412	51.5	35.1534	5.22016	0.133939	0.413661	0.279721	0.0800107	hyper
4262	chr11	69750271	69750507	1658030	1658038	28036	9	237	26.3333	35.1037	4.43693	0.0880031	0.455308	0.367305	0.0262961	hyper
646	chr8	126062374	126062509	244252	244259	174361	8	136	17	35.048	4.74482	0.262741	0.692201	0.429459	0.0562863	hyper
1434	chr4	128389589	128390112	611387	611398	124982	12	524	43.6667	35.0414	3.292	0.0562861	0.557754	0.501468	0.0262171	hyper
1209	chr4	19638046	19638225	523401	523405	118192	5	180	36	35.0394	7.44498	0.417388	0.846495	0.429107	0.0463669	hyper
2184	chr5	105843665	105843753	888992	888996	136000	5	89	17.8	35.0381	7.7701	0.392867	0.870461	0.477594	0.0529551	hyper
1114	chr1	159389990	159390096	475047	475050	9155	4	107	26.75	35.0364	8.9598	0.361106	0.794135	0.433029	0.0424777	hyper
897	chr15	102503397	102503990	363928	363937	68039	10	594	59.4	35.0002	4.00816	0.0992998	0.327453	0.228153	0.0294108	hyper
2453	chr5	148244530	148244873	982848	982855	142148	8	344	43	34.9278	4.57204	0.159135	0.924419	0.765284	0.033174	hyper
6244	chr10	80270780	80271204	2414229	2414239	18137	11	425	38.6364	34.9169	3.51214	0.0875982	0.3126	0.225002	0.0246979	hyper
1533	chr4	138106499	138107071	643536	643546	126894	11	573	52.0909	34.8461	3.30065	0.116457	0.590239	0.473782	0.0314363	hyper
1340	chr4	108453604	108453969	582374	582384	123061	11	366	33.2727	34.8184	3.28535	0.0687209	0.233553	0.164832	0.0744909	hyper
3716	chr17	57022549	57022808	1439841	1439854	80058	14	260	18.5714	34.8093	2.5275	0.0852791	0.715603	0.630324	0.0317758	hyper
6354	chr10	126330285	126330575	2461261	2461265	21595	5	291	58.2	34.7546	7.37728	0.278745	0.961411	0.682666	0.0285951	hyper
6211	chr10	79230760	79231008	2405208	2405218	17795	11	249	22.6364	34.6926	3.6358	0.0817583	0.489548	0.407789	0.0243052	hyper
3813	chr12	16835460	16835877	1481986	1481994	36571	9	418	46.4444	34.5989	4.39031	0.493623	0.852277	0.358654	0.0490362	hyper
4935	chr2	38231441	38231910	1914537	1914547	97510	11	470	42.7273	34.5052	3.48583	0.0874819	0.300971	0.213489	0.0283075	hyper
1521	chr4	136396832	136397089	638675	638681	126591	7	258	36.8571	34.5028	6.49633	0.0653052	0.424287	0.358982	0.0237906	hyper
2378	chr5	137736226	137736303	959751	959756	140689	6	78	13	34.4888	8.46728	0.166956	0.24746	0.0805039	0.0251331	hyper
430	chr8	73393682	73393927	164385	164396	169076	12	246	20.5	34.4821	3.14254	0.0813278	0.684021	0.602693	0.0232193	hyper
6113	chr10	42740589	42740767	2367039	2367045	14920	7	179	25.5714	34.4197	5.89365	0.236763	0.469478	0.232715	0.0300835	hyper
2288	chr5	123156703	123156945	931471	931476	138747	6	243	40.5	34.3852	6.51159	0.253417	0.879519	0.626102	0.039498	hyper
4397	chr11	95508859	95509191	1707077	1707087	31345	11	333	30.2727	34.3566	3.50037	0.160349	0.584836	0.424487	0.0419346	hyper
2694	chr7	16848432	16848677	1080775	1080779	154014	5	246	49.2	34.3067	7.16215	0.285039	0.401427	0.116389	0.0313585	hyper
1536	chr4	138629984	138630101	644633	644642	126977	10	118	11.8	34.2896	4.08821	0.0958109	0.473069	0.377258	0.0277369	hyper
4899	chr2	31944052	31944191	1902083	1902093	96718	11	140	12.7273	34.2884	3.93579	0.0754318	0.294148	0.218716	0.0296245	hyper
4660	chr16	20619622	20619691	1809411	1809414	69782	4	70	17.5	34.2816	10.3116	0.192684	0.563163	0.370479	0.0218942	hyper
559	chr8	108383539	108383936	208746	208755	172080	10	398	39.8	34.2774	4.01503	0.0601323	0.715151	0.655018	0.0223409	hyper
4167	chr11	49526939	49527202	1619411	1619421	25523	11	264	24	34.1969	3.47815	0.0770127	0.320208	0.243195	0.0263561	hyper
651	chr8	126109838	126110102	244894	244906	174395	13	265	20.3846	34.1745	2.66007	0.244436	0.390147	0.145711	0.0470321	hyper
1162	chr1	182780063	182780384	499213	499222	11081	10	322	32.2	34.1592	3.97029	0.0762791	0.595165	0.518886	0.0280701	hyper
285	chr8	4250609	4251151	109734	109746	165035	13	543	41.7692	34.1176	2.77896	0.0792941	0.493577	0.414283	0.0367591	hyper
2805	chr7	30691832	30692008	1110381	1110388	155648	8	177	22.125	34.0517	4.38821	0.0955612	0.435316	0.339755	0.0226882	hyper
2479	chr18	10052471	10052658	995678	995690	83066	13	188	14.4615	34.0441	2.75824	0.160574	0.631858	0.471284	0.0395919	hyper
231	chr13	97968656	97968767	87127	87132	51016	6	112	18.6667	33.9964	7.8413	0.168219	0.438425	0.270207	0.028667	hyper
5610	chr9	79608414	79608469	2143880	2143882	181766	3	56	18.6667	33.9542	12.2368	0.358006	0.556989	0.198983	0.0284716	hyper
3283	chr3	88136799	88136987	1283053	1283065	112434	13	189	14.5385	33.9433	2.77241	0.0886111	0.765242	0.676631	0.0245414	hyper
1463	chr4	131392007	131392176	619189	619195	125483	7	170	24.2857	33.9036	8.7181	0.110519	0.274361	0.163842	0.0275619	hyper
2356	chr5	135725178	135725269	953343	953348	140297	6	92	15.3333	33.845	5.87345	0.105494	0.845705	0.740211	0.0248981	hyper
630	chr8	125101083	125101274	240611	240618	174168	8	192	24	33.7763	5.42536	0.107053	0.542532	0.435479	0.0256633	hyper
3162	chr7	150649838	150650313	1231913	1231923	164623	11	476	43.2727	33.7642	3.48931	0.105375	0.451486	0.346111	0.0576026	hyper
4267	chr11	69840797	69841081	1658964	1658974	28061	11	285	25.9091	33.7435	3.28184	0.102119	0.424998	0.322879	0.0308672	hyper
5752	chr9	119822750	119823025	2189723	2189727	184915	5	276	55.2	33.7287	10.7228	0.450201	0.676932	0.226732	0.0289114	hyper
4420	chr11	97880841	97881055	1719064	1719076	31913	13	215	16.5385	33.7228	2.62589	0.153396	0.522435	0.36904	0.0396812	hyper
5048	chr2	93039722	93040111	1953873	1953885	100708	13	390	30	33.7168	2.65171	0.0636282	0.621929	0.5583	0.0234013	hyper
3312	chr3	89757533	89757610	1289941	1289944	112772	4	78	19.5	33.7065	8.5057	0.25403	0.419453	0.165424	0.0258153	hyper
5708	chr9	108481450	108481619	2173875	2173885	183786	11	170	15.4545	33.6796	3.36011	0.0680829	0.265984	0.197901	0.0275903	hyper
5596	chr9	75457577	75458026	2139586	2139595	181462	10	450	45	33.6677	4.23249	0.10539	0.436317	0.330927	0.0313566	hyper
5438	chr9	43088682	43089129	2090035	2090046	177757	12	448	37.3333	33.6281	2.88553	0.163001	0.387227	0.224225	0.0284933	hyper
784	chr15	79023335	79023701	310243	310254	64772	12	367	30.5833	33.6063	3.06434	0.133325	0.505095	0.37177	0.0342262	hyper
5197	chr2	151916916	151917360	2003776	2003786	104335	11	445	40.4545	33.5989	3.44654	0.0891298	0.571706	0.482576	0.0297559	hyper
374	chr8	47297306	47297862	143680	143689	167658	10	557	55.7	33.5833	3.96707	0.104259	0.447102	0.342843	0.0219051	hyper
5828	chr19	7001822	7002277	2213401	2213409	89283	9	456	50.6667	33.5182	3.86557	0.117329	0.275382	0.158053	0.0205592	hyper
940	chr1	36312857	36313113	382788	382799	1391	12	257	21.4167	33.5119	3.21032	0.120716	0.321068	0.200352	0.0266352	hyper
3680	chr17	46908764	46908833	1425282	1425292	79111	11	70	6.36364	33.436	3.38905	0.0866313	0.681268	0.594637	0.0259431	hyper
4413	chr11	97324837	97325012	1715668	1715680	31752	13	176	13.5385	33.3891	2.70741	0.153949	0.581189	0.42724	0.0342621	hyper
5663	chr9	103104550	103104826	2162167	2162173	183146	7	277	39.5714	33.3836	6.71852	0.0514699	0.320797	0.269328	0.0235512	hyper
5084	chr2	118369741	118370244	1968488	1968500	101931	13	504	38.7692	33.3789	3.03247	0.0579879	0.328123	0.270135	0.0229028	hyper
5772	chr19	3325925	3326240	2197893	2197902	88579	10	316	31.6	33.3496	3.90247	0.0547439	0.438021	0.383277	0.0207948	hyper
6271	chr10	80866903	80867299	2419609	2419618	18323	10	397	39.7	33.3357	3.39625	0.155535	0.370357	0.214822	0.0232292	hyper
2020	chr5	24408469	24408897	825117	825122	130944	6	429	71.5	33.3166	5.79981	0.074135	0.628969	0.554834	0.021158	hyper
2070	chr5	35290372	35290549	840563	840565	131997	3	178	59.3333	33.2648	11.1392	0.628189	0.737963	0.109774	0.0511771	hyper
4218	chr11	59954873	59955272	1638823	1638832	26901	10	400	40	33.2363	4.07463	0.0590418	0.210092	0.15105	0.0278394	hyper
3626	chr17	35136911	35137094	1407265	1407276	78088	12	184	15.3333	33.1935	2.89445	0.077158	0.482022	0.404864	0.0258483	hyper
1057	chr1	132992558	132992951	448427	448437	6977	11	394	35.8182	33.1518	3.23913	0.0688978	0.421856	0.352959	0.0264254	hyper
5965	chr19	46607183	46607438	2265537	2265546	92865	10	256	25.6	33.1399	3.68359	0.0925224	0.378189	0.285667	0.021511	hyper
5327	chr2	174111966	174112277	2050443	2050455	107470	13	312	24	33.1138	2.60464	0.0864319	0.53192	0.445488	0.0586378	hyper
5296	chr2	167600323	167600646	2037808	2037817	106563	10	324	32.4	33.0914	3.4548	0.0641267	0.416096	0.35197	0.0222389	hyper
487	chr8	86651649	86651897	180592	180602	170237	11	249	22.6364	32.954	3.4354	0.069089	0.484157	0.415068	0.0223818	hyper
4037	chr12	112679684	112680225	1569647	1569655	43168	9	542	60.2222	32.886	5.20761	0.0762643	0.645662	0.569398	0.0223654	hyper
1567	chr4	145053327	145053487	657603	657615	127892	13	161	12.3846	32.8757	2.56722	0.0547029	0.573197	0.518495	0.0226156	hyper
1848	chr6	100286942	100287322	763362	763366	149152	5	381	76.2	32.8326	6.67196	0.203603	0.230544	0.0269408	0.0413187	hyper
51	chr13	29080771	29081233	18558	18568	45480	11	463	42.0909	32.8122	3.35387	0.210718	0.437146	0.226428	0.0451567	hyper
2134	chr5	73751588	73752010	865458	865469	133993	12	423	35.25	32.7624	3.06206	0.0509465	0.311154	0.260208	0.0289544	hyper
5822	chr19	6513729	6514065	2212347	2212358	89217	12	337	28.0833	32.761	3.21335	0.0547042	0.200629	0.145925	0.0235265	hyper
5953	chr19	46113653	46113709	2263280	2263284	92771	5	57	11.4	32.6463	6.59979	0.211107	0.395426	0.184319	0.0306412	hyper
3110	chr7	135448296	135448651	1210210	1210215	163125	6	356	59.3333	32.6068	6.74378	0.497819	0.691608	0.193789	0.053936	hyper
2638	chr18	81131529	81132041	1063246	1063254	88103	9	513	57	32.5785	3.68808	0.464704	0.910726	0.446022	0.0834049	hyper
6251	chr10	80504127	80504602	2416025	2416032	18213	8	476	59.5	32.4898	4.36674	0.20239	0.665851	0.463461	0.0342038	hyper
5316	chr2	170009058	170009379	2043420	2043427	106965	8	322	40.25	32.481	4.94161	0.238248	0.715968	0.47772	0.0542187	hyper
3086	chr7	133919562	133920218	1203863	1203873	162805	11	657	59.7273	32.4339	3.35601	0.0726559	0.321326	0.24867	0.0222968	hyper
2705	chr7	17443387	17443679	1082961	1082970	154122	10	293	29.3	32.4254	3.78178	0.193487	0.747081	0.553594	0.0481581	hyper
5595	chr9	75429787	75430355	2139575	2139582	181461	8	569	71.125	32.4101	4.79607	0.48817	0.683767	0.195596	0.0290192	hyper
4522	chr11	115473106	115473312	1762474	1762482	34445	9	207	23	32.3828	4.15415	0.103662	0.525757	0.422095	0.0277194	hyper
427	chr8	73311480	73311638	163350	163358	169044	9	159	17.6667	32.3482	4.76763	0.154726	0.388433	0.233707	0.0292979	hyper
4405	chr11	97010150	97010475	1714353	1714363	31664	11	326	29.6364	32.3361	3.14251	0.0706673	0.156184	0.0855162	0.0237194	hyper
4036	chr12	112665903	112666110	1569582	1569588	43161	7	208	29.7143	32.3138	4.79112	0.102848	0.333316	0.230468	0.0221474	hyper
1627	chr4	151513012	151513286	673982	673994	129139	13	275	21.1538	32.2261	2.52368	0.073062	0.196706	0.123644	0.0378566	hyper
5086	chr2	118522760	118522958	1968981	1968985	101957	5	199	39.8	32.1508	6.68929	0.168494	0.604578	0.436084	0.0221828	hyper
300	chr8	13891631	13891991	119140	119146	165667	7	361	51.5714	32.1394	5.76981	0.151065	0.836047	0.684982	0.0400425	hyper
4969	chr2	69661368	69661532	1929511	1929520	98996	10	165	16.5	32.0887	3.31478	0.0982929	0.30196	0.203667	0.0412324	hyper
968	chr1	55187243	55187672	396639	396647	2584	9	430	47.7778	32.0723	4.69102	0.0641777	0.749986	0.685809	0.0338982	hyper
5590	chr9	74799523	74799820	2138244	2138248	181355	5	298	59.6	32.0603	8.61808	0.124097	0.64351	0.519413	0.0222356	hyper
2956	chr7	87470435	87470649	1160901	1160909	159334	9	215	23.8889	32.0064	4.5718	0.0577717	0.926989	0.869218	0.0242021	hyper
1059	chr1	133035479	133035977	448693	448702	6990	10	499	49.9	31.995	3.96989	0.0939696	0.426783	0.332814	0.0329072	hyper
277	chr8	3450483	3451174	107958	107967	164945	10	692	69.2	31.9897	3.48659	0.084945	0.841183	0.756238	0.0390066	hyper
6573	chr14	70922481	70922684	2536015	2536023	57873	9	204	22.6667	31.9541	3.9049	0.0967377	0.69465	0.597912	0.0263329	hyper
2222	chr5	114419356	114419802	905650	905660	137149	11	447	40.6364	31.8765	3.27371	0.0721353	0.841055	0.76892	0.0238977	hyper
40	chr13	23399920	23400497	12526	12537	45124	12	578	48.1667	31.8649	2.79576	0.0788937	0.468577	0.389683	0.0243008	hyper
5245	chr2	157384922	157385220	2017142	2017149	105200	8	299	37.375	31.8638	5.44707	0.0903578	0.666681	0.576323	0.0268842	hyper
1659	chr4	155483264	155483488	685523	685529	129766	7	225	32.1429	31.8488	5.4153	0.171924	0.283946	0.112021	0.0310929	hyper
5108	chr2	120803762	120804053	1974812	1974819	102259	8	292	36.5	31.8212	4.7589	0.134585	0.406117	0.271532	0.038895	hyper
2943	chr7	86609590	86609755	1157327	1157338	159150	12	166	13.8333	31.7801	2.78377	0.0591903	0.454165	0.394975	0.0250841	hyper
6510	chr14	55712626	55712855	2514192	2514199	56390	8	230	28.75	31.7603	4.7139	0.0882891	0.705073	0.616784	0.0258805	hyper
1899	chr6	122578424	122578675	784174	784184	150815	11	252	22.9091	31.7205	2.98825	0.101581	0.384555	0.282974	0.0339738	hyper
2071	chr5	35290888	35291243	840566	840570	131998	5	356	71.2	31.7017	10.3935	0.405976	0.510634	0.104658	0.0545405	hyper
1541	chr4	139192678	139192912	646825	646831	127096	7	235	33.5714	31.6417	5.59083	0.169161	0.671311	0.502149	0.0329203	hyper
920	chr1	13095213	13095662	372548	372559	423	12	450	37.5	31.6101	2.67586	0.111101	0.703618	0.592517	0.0465731	hyper
5931	chr19	43736609	43736960	2254681	2254691	92359	11	352	32	31.5642	3.25615	0.0680488	0.405935	0.337886	0.0220768	hyper
933	chr1	34489200	34489454	380679	380689	1211	11	255	23.1818	31.5582	2.995	0.0960926	0.482441	0.386349	0.0293358	hyper
6417	chr14	21894128	21894741	2483380	2483389	53677	10	614	61.4	31.5355	3.60061	0.0567744	0.457458	0.400683	0.0230021	hyper
2978	chr7	97277385	97277723	1168905	1168911	159993	7	339	48.4286	31.5323	5.12793	0.0528579	0.732309	0.679451	0.0259421	hyper
6575	chr14	70951523	70951747	2536141	2536147	57880	7	225	32.1429	31.4828	4.75368	0.111517	0.489634	0.378117	0.0264083	hyper
5940	chr19	44588059	44588599	2257421	2257431	92529	11	541	49.1818	31.4785	3.04259	0.0542594	0.21702	0.162761	0.0233951	hyper
5823	chr19	6514657	6515162	2212359	2212368	89218	10	506	50.6	31.4755	3.77935	0.0628423	0.397467	0.334625	0.0235266	hyper
2574	chr18	53410050	53410512	1031620	1031630	85759	11	463	42.0909	31.461	3.2832	0.0977089	0.380724	0.283015	0.0391049	hyper
2337	chr5	130363588	130363906	946281	946290	139743	10	319	31.9	31.4504	3.70105	0.0515452	0.263402	0.211857	0.0253736	hyper
2493	chr18	24363202	24363573	1003622	1003629	83888	8	372	46.5	31.4482	5.33534	0.102104	0.257742	0.155639	0.0369303	hyper
774	chr15	78502805	78502928	307549	307560	64657	12	124	10.3333	31.4251	2.67241	0.0851681	0.431676	0.346508	0.0408995	hyper
1350	chr4	115575367	115575854	586690	586697	123369	8	488	61	31.3905	4.63955	0.135923	0.384083	0.24816	0.0311166	hyper
2796	chr7	30075057	30075278	1108851	1108857	155539	7	222	31.7143	31.3867	4.73872	0.216838	0.859848	0.64301	0.0511822	hyper
1880	chr6	116145425	116145633	775029	775032	150098	4	209	52.25	31.3823	8.10995	0.158631	0.782383	0.623753	0.0233279	hyper
1921	chr6	126689118	126689344	791583	791592	151301	10	227	22.7	31.342	3.75281	0.0896635	0.377427	0.287764	0.0285544	hyper
4544	chr11	117169120	117169477	1771363	1771372	34908	10	358	35.8	31.2921	3.44523	0.0948887	0.480839	0.38595	0.0277653	hyper
1924	chr6	127064642	127064888	792205	792214	151343	10	247	24.7	31.2282	3.91825	0.0985838	0.563401	0.464817	0.0280296	hyper
5813	chr19	6127012	6127400	2210338	2210346	89131	9	389	43.2222	31.1683	3.76812	0.0736469	0.753178	0.679531	0.0213276	hyper
1205	chr4	15072432	15073029	522324	522331	118064	8	598	74.75	31.1468	5.26764	0.191929	0.49216	0.300231	0.0365858	hyper
1236	chr4	43393654	43394212	536039	536048	119123	10	559	55.9	31.1087	3.46583	0.121863	0.518239	0.396375	0.0363396	hyper
3452	chr3	135099969	135100348	1335377	1335385	116061	9	380	42.2222	31.0814	4.00247	0.0623223	0.543107	0.480784	0.0217892	hyper
2902	chr7	56693139	56693438	1140469	1140480	157617	12	300	25	31.0397	2.79956	0.0588516	0.75524	0.696388	0.0226194	hyper
4154	chr11	44498355	44498560	1615328	1615335	25173	8	206	25.75	31.0255	3.94195	0.0752038	0.589533	0.514329	0.0277699	hyper
1163	chr1	182841852	182842037	499660	499669	11098	10	186	18.6	31.0234	3.67334	0.100106	0.528168	0.428062	0.028886	hyper
650	chr8	126092940	126093121	244646	244654	174383	9	182	20.2222	31.0169	3.54514	0.190791	0.487232	0.296441	0.0328769	hyper
112	chr13	51739366	51739566	43172	43177	47422	6	201	33.5	31.0035	5.59737	0.0976781	0.873095	0.775417	0.0215011	hyper
631	chr8	125142083	125142767	240716	240724	174173	9	685	76.1111	30.9147	4.52263	0.111822	0.574928	0.463106	0.0295424	hyper
4865	chr2	28468312	28468401	1891294	1891299	96104	6	90	15	30.9103	5.24446	0.101454	0.555961	0.454507	0.0208762	hyper
3913	chr12	71211217	71211510	1515556	1515564	39285	9	294	32.6667	30.8982	3.84585	0.0737429	0.541863	0.46812	0.0259787	hyper
3063	chr7	125740188	125740751	1194774	1194784	162103	11	564	51.2727	30.8906	2.97654	0.0830196	0.481424	0.398404	0.0333664	hyper
1633	chr4	151808927	151809398	675808	675819	129224	12	472	39.3333	30.8876	2.66702	0.107241	0.430096	0.322855	0.0414054	hyper
5191	chr2	151796313	151796465	2003218	2003228	104303	11	153	13.9091	30.8828	2.98815	0.109252	0.505554	0.396301	0.0306953	hyper
2037	chr5	31223420	31223556	832259	832269	131494	11	137	12.4545	30.8663	2.90019	0.0719141	0.444016	0.372102	0.0250253	hyper
6374	chr10	126764927	126765152	2464378	2464385	21725	8	226	28.25	30.8486	4.12993	0.0905679	0.630927	0.54036	0.0302941	hyper
414	chr8	72956736	72957073	159936	159943	168935	8	338	42.25	30.8404	4.07259	0.217716	0.923356	0.70564	0.0411456	hyper
4534	chr11	116168954	116169257	1766383	1766390	34628	8	304	38	30.8221	5.75354	0.0853449	0.856838	0.771493	0.0251026	hyper
1473	chr4	132061442	132061844	621504	621515	125623	12	403	33.5833	30.7926	2.74414	0.0655325	0.517669	0.452137	0.0241675	hyper
2151	chr5	88995674	88995908	873860	873865	134704	6	235	39.1667	30.7474	7.04136	0.286922	0.596994	0.310072	0.033416	hyper
1943	chr6	136415954	136416304	800421	800431	152078	11	351	31.9091	30.6769	2.98058	0.166233	0.48151	0.315278	0.0407793	hyper
1573	chr4	145427263	145427366	658301	658311	127979	11	104	9.45455	30.655	3.08321	0.147182	0.742066	0.594883	0.0479849	hyper
6388	chr10	128239875	128240248	2470494	2470501	22036	8	374	46.75	30.6486	4.27688	0.0918781	0.747165	0.655287	0.0224796	hyper
4619	chr16	13449355	13449838	1798950	1798960	69114	11	484	44	30.6471	2.9405	0.0872802	0.264565	0.177285	0.0258573	hyper
4440	chr11	100495911	100496491	1727717	1727724	32358	8	581	72.625	30.6385	6.72673	0.121779	0.650967	0.529189	0.0274478	hyper
1131	chr1	172965671	172966566	486366	486374	10121	9	896	99.5556	30.5977	3.80548	0.103295	0.419007	0.315712	0.0284702	hyper
556	chr8	108146612	108147410	207683	207694	172033	12	799	66.5833	30.5952	2.6046	0.054861	0.299052	0.244191	0.0242472	hyper
1862	chr6	113143250	113143794	768465	768473	149667	9	545	60.5556	30.5779	3.93809	0.0615896	0.70976	0.648171	0.0221338	hyper
4524	chr11	115762890	115763631	1764075	1764085	34529	11	742	67.4545	30.5709	2.93735	0.0770459	0.899636	0.82259	0.0247157	hyper
2021	chr5	24728236	24728544	825765	825769	130994	5	309	61.8	30.5154	7.85694	0.0941594	0.60982	0.515661	0.0261713	hyper
2883	chr7	53056740	53057060	1135819	1135830	157254	12	321	26.75	30.4403	2.6121	0.0715176	0.211142	0.139625	0.0261997	hyper
2456	chr5	149153493	149153687	984691	984702	142289	12	195	16.25	30.426	2.6465	0.171139	0.438184	0.267046	0.046352	hyper
3241	chr3	57715566	57716095	1263806	1263813	110824	8	530	66.25	30.3824	4.23577	0.115314	0.407063	0.291749	0.023918	hyper
1150	chr1	174440790	174441199	491184	491194	10413	11	410	37.2727	30.3448	2.78864	0.056264	0.341968	0.285704	0.0293722	hyper
1871	chr6	113698189	113698491	770500	770511	149763	12	303	25.25	30.324	2.58743	0.0725282	0.394493	0.321965	0.0295233	hyper
4925	chr2	35109469	35109733	1910824	1910828	97235	5	265	53	30.2947	6.48582	0.226302	0.851104	0.624802	0.0367867	hyper
3319	chr3	93358042	93358610	1293003	1293012	113008	10	569	56.9	30.2699	3.25462	0.078213	0.462975	0.384762	0.0244265	hyper
5939	chr19	44323388	44323656	2256457	2256464	92470	8	269	33.625	30.2632	4.77139	0.0708554	0.781618	0.710763	0.0205021	hyper
6228	chr10	79689951	79690205	2409644	2409652	17965	9	255	28.3333	30.2619	4.06815	0.274794	0.342398	0.0676034	0.062245	hyper
5050	chr2	93303473	93303518	1954239	1954242	100735	4	46	11.5	30.2458	8.40586	0.228102	0.400665	0.172563	0.0283044	hyper
6258	chr10	80714797	80715162	2417686	2417696	18264	11	366	33.2727	30.1348	2.95916	0.0649905	0.437091	0.372101	0.026905	hyper
6057	chr10	7678953	7679269	2341100	2341105	12685	6	317	52.8333	30.1224	6.52869	0.248339	0.669769	0.42143	0.0368026	hyper
378	chr8	52002978	52003391	148081	148088	167987	8	414	51.75	30.0833	3.95173	0.379163	0.587419	0.208256	0.0557753	hyper
491	chr8	86781433	86781588	181400	181406	170268	7	156	22.2857	30.0717	6.07923	0.101642	0.34108	0.239438	0.0270652	hyper
2114	chr5	67525482	67525605	861178	861182	133679	5	124	24.8	29.984	6.10362	0.173889	0.804112	0.630224	0.0223455	hyper
6597	chr14	76551413	76551567	2540914	2540920	58249	7	155	22.1429	29.967	4.45369	0.0917324	0.645522	0.553789	0.0254361	hyper
3291	chr3	88341026	88341504	1284212	1284216	112490	5	479	95.8	29.7684	10.2227	0.185118	0.555343	0.370225	0.0303448	hyper
1478	chr4	132612150	132612622	623498	623507	125744	10	473	47.3	29.7295	3.55285	0.0924978	0.392046	0.299549	0.0239864	hyper
2177	chr5	100930207	100930667	883553	883559	135493	7	461	65.8571	29.725	6.45512	0.095733	0.590733	0.495	0.0253346	hyper
5699	chr9	107950506	107950736	2171439	2171447	183688	9	231	25.6667	29.7164	3.60138	0.0838094	0.375397	0.291587	0.0236007	hyper
1926	chr6	128094661	128095289	793887	793892	151471	6	629	104.833	29.7075	6.21073	0.109837	0.674331	0.564493	0.0272113	hyper
5869	chr19	23211355	23211560	2229471	2229476	90480	6	206	34.3333	29.6969	6.94668	0.077443	0.254798	0.177355	0.0205451	hyper
3841	chr12	22685469	22685493	1489042	1489047	37119	6	25	4.16667	29.6905	4.99853	0.0905711	0.223985	0.133414	0.0401693	hyper
3224	chr3	37538141	37538533	1252602	1252609	109960	8	393	49.125	29.6653	4.55174	0.0846076	0.517743	0.433136	0.0241566	hyper
3975	chr12	93115863	93116616	1546807	1546816	41574	10	754	75.4	29.6322	3.37915	0.0684917	0.620265	0.551773	0.0249651	hyper
5119	chr2	122455828	122456110	1977968	1977976	102442	9	283	31.4444	29.6106	3.59891	0.0810968	0.53485	0.453753	0.0355716	hyper
5429	chr9	41742117	41742484	2087901	2087907	177589	7	368	52.5714	29.6086	4.84249	0.147435	0.648142	0.500707	0.0276591	hyper
4242	chr11	68231377	68231899	1650596	1650606	27714	11	523	47.5455	29.5951	2.74113	0.177557	0.244612	0.0670553	0.0450632	hyper
265	chr13	113784924	113785151	103256	103263	52317	8	228	28.5	29.5808	4.21195	0.0724474	0.482954	0.410506	0.021413	hyper
6517	chr14	56363776	56364186	2516146	2516154	56493	9	411	45.6667	29.5696	4.07573	0.0741855	0.514905	0.440719	0.023741	hyper
6252	chr10	80599833	80599911	2416531	2416541	18231	11	79	7.18182	29.5514	2.77628	0.0570649	0.080038	0.0229732	0.0240482	hyper
3280	chr3	87690004	87690314	1280922	1280930	112344	9	311	34.5556	29.5494	3.84513	0.0649787	0.199564	0.134585	0.0258391	hyper
3039	chr7	118171799	118171972	1187692	1187697	161486	6	174	29	29.5163	6.91206	0.111857	0.508594	0.396738	0.0231799	hyper
4468	chr11	102300260	102300525	1736495	1736502	32770	8	266	33.25	29.4709	4.46026	0.108894	0.504997	0.396103	0.0259187	hyper
1319	chr4	98787824	98787958	571302	571312	122229	11	135	12.2727	29.4599	2.7678	0.0989881	0.566875	0.467886	0.0576255	hyper
1559	chr4	141438754	141439040	654547	654553	127576	7	287	41	29.4492	5.11529	0.171327	0.559868	0.388542	0.0309057	hyper
721	chr15	54904280	54904498	281485	281489	62758	5	219	43.8	29.4431	7.8001	0.254066	0.688083	0.434017	0.0374344	hyper
6566	chr14	70173900	70174299	2534010	2534018	57763	9	400	44.4444	29.4147	3.49925	0.0797673	0.485292	0.405524	0.0238733	hyper
4479	chr11	103061321	103061642	1739773	1739781	32912	9	322	35.7778	29.4048	3.82375	0.0596084	0.669427	0.609818	0.0255891	hyper
6357	chr10	126367617	126367950	2461459	2461468	21605	10	334	33.4	29.3673	2.99527	0.0703002	0.5666	0.496299	0.0234192	hyper
6353	chr10	124825155	124825400	2460325	2460332	21498	8	246	30.75	29.3594	3.84382	0.0652077	0.383211	0.318004	0.0224271	hyper
2443	chr5	145983838	145984427	978899	978907	141904	9	590	65.5556	29.3381	4.75598	0.054385	0.794655	0.74027	0.0220123	hyper
4323	chr11	78157827	78158566	1677983	1677992	29266	10	740	74	29.3342	3.15734	0.0893299	0.5262	0.43687	0.0367222	hyper
2927	chr7	73593945	73594311	1148482	1148492	158399	11	367	33.3636	29.308	2.75966	0.0731002	0.64507	0.57197	0.0447711	hyper
5370	chr9	20671770	20672260	2068146	2068154	176049	9	491	54.5556	29.2574	3.60779	0.188324	0.883804	0.69548	0.054937	hyper
3116	chr7	137835102	137835573	1212734	1212739	163324	6	472	78.6667	29.2305	5.57931	0.129314	0.713276	0.583962	0.0277427	hyper
2628	chr18	80242881	80243333	1060781	1060788	87993	8	453	56.625	29.2088	4.14504	0.083967	0.510992	0.427025	0.0245195	hyper
2068	chr5	34990021	34990426	840248	840252	131969	5	406	81.2	29.1982	6.80536	0.275978	0.530292	0.254313	0.0263259	hyper
3446	chr3	131151407	131151690	1333323	1333329	115864	7	284	40.5714	28.9883	4.89936	0.0758935	0.684991	0.609098	0.0227881	hyper
2776	chr7	29165701	29166037	1104614	1104623	155311	10	337	33.7	28.962	3.3946	0.0637723	0.408246	0.344474	0.0228579	hyper
3953	chr12	85697161	85697519	1536853	1536862	40815	10	359	35.9	28.9257	3.76794	0.100059	0.916358	0.816299	0.0235979	hyper
862	chr15	93342678	93342992	338758	338766	66580	9	315	35	28.893	3.48353	0.0988147	0.345211	0.246397	0.0280756	hyper
1179	chr1	192850917	192851293	510063	510071	11912	9	377	41.8889	28.888	3.56539	0.0634454	0.436321	0.372876	0.0289448	hyper
708	chr15	37064602	37065030	273506	273515	61897	10	429	42.9	28.8527	2.99391	0.0935114	0.513486	0.419975	0.051627	hyper
4818	chr2	19295353	19295492	1877914	1877918	95215	5	140	28	28.8469	5.81499	0.156029	0.660696	0.504666	0.0296923	hyper
772	chr15	78241061	78241246	306775	306784	64597	10	186	18.6	28.8208	3.16172	0.0985746	0.400717	0.302142	0.0322495	hyper
4034	chr12	112514389	112514590	1568855	1568862	43127	8	202	25.25	28.8124	3.9622	0.0607714	0.487547	0.426776	0.0239155	hyper
5905	chr19	37603074	37603685	2245077	2245086	91736	10	612	61.2	28.796	3.08945	0.0716146	0.643326	0.571712	0.0361228	hyper
4593	chr11	121691333	121691522	1788455	1788465	35800	11	190	17.2727	28.7908	2.9914	0.166883	0.614415	0.447532	0.0293884	hyper
2879	chr7	52971023	52971299	1135343	1135348	157228	6	277	46.1667	28.7268	8.06727	0.123547	0.496241	0.372695	0.0267693	hyper
4749	chr16	84702673	84702835	1847543	1847547	73077	5	163	32.6	28.6901	9.46061	0.115247	0.345316	0.230068	0.0265784	hyper
1519	chr4	136304732	136305088	638249	638255	126566	7	357	51	28.6877	5.42076	0.132499	0.446086	0.313586	0.0255995	hyper
383	chr8	63368453	63368528	151288	151290	168275	3	76	25.3333	28.6697	10.3363	0.361562	0.651979	0.290417	0.0385448	hyper
2607	chr18	74221273	74221794	1052856	1052865	87438	10	522	52.2	28.6353	3.26809	0.0788737	0.319895	0.241021	0.0244711	hyper
2129	chr5	72977213	72977492	863774	863782	133858	9	280	31.1111	28.6337	4.31119	0.0802928	0.576067	0.495774	0.0243604	hyper
2354	chr5	135647044	135647053	953167	953170	140287	4	10	2.5	28.613	7.22449	0.164236	0.9525	0.788264	0.0233268	hyper
4436	chr11	100222801	100223038	1726366	1726372	32294	7	238	34	28.6095	4.41552	0.117802	0.264224	0.146422	0.0304818	hyper
5577	chr9	71612515	71612636	2134913	2134921	181066	9	122	13.5556	28.543	3.20881	0.0747878	0.557831	0.483043	0.0226178	hyper
5632	chr9	94439743	94440192	2151777	2151786	182395	10	450	45	28.5368	3.01814	0.0525029	0.471871	0.419368	0.0227981	hyper
619	chr8	124353987	124354142	237424	237430	173998	7	156	22.2857	28.5052	4.99826	0.101006	0.417257	0.316251	0.0271227	hyper
4618	chr16	13446497	13446716	1798859	1798868	69114	10	220	22	28.4628	2.94402	0.0756623	0.340889	0.265227	0.0234613	hyper
2243	chr5	116871530	116871879	915299	915308	137704	10	350	35	28.462	2.96411	0.123472	0.57195	0.448478	0.0442457	hyper
5148	chr2	130968772	130968967	1988244	1988252	103114	9	196	21.7778	28.4382	4.07034	0.0959943	0.393355	0.297361	0.0256757	hyper
3621	chr17	35094038	35094198	1406598	1406608	78073	11	161	14.6364	28.423	2.62126	0.0967916	0.303128	0.206336	0.0298648	hyper
4661	chr16	21321524	21321760	1811053	1811061	69883	9	237	26.3333	28.4179	3.99165	0.0759627	0.479074	0.403111	0.0225199	hyper
5494	chr9	56484510	56484916	2109188	2109195	179144	8	407	50.875	28.3612	3.81742	0.0823563	0.568892	0.486536	0.0253506	hyper
145	chr13	55815550	55815814	52528	52534	47973	7	265	37.8571	28.3157	5.33323	0.100766	0.624058	0.523292	0.0237182	hyper
70	chr13	41013818	41014218	30085	30091	46355	7	401	57.2857	28.2975	4.86129	0.102392	0.634609	0.532217	0.0235437	hyper
6163	chr10	62384517	62385140	2385272	2385280	16344	9	624	69.3333	28.2952	3.78997	0.220927	0.833642	0.612715	0.0773495	hyper
5798	chr19	5649138	5649518	2206928	2206937	88998	10	381	38.1	28.2875	3.69755	0.0658359	0.233942	0.168106	0.0266345	hyper
4403	chr11	96901781	96902145	1713752	1713757	31631	6	365	60.8333	28.2777	6.84294	0.121582	0.474936	0.353354	0.0266937	hyper
3948	chr12	84861071	84861179	1534135	1534139	40665	5	109	21.8	28.2747	6.93512	0.137679	0.31256	0.174882	0.0271917	hyper
2463	chr5	150482189	150482541	988465	988473	142563	9	353	39.2222	28.2008	3.52003	0.0623114	0.404443	0.342132	0.0209166	hyper
1937	chr6	134743474	134743854	798074	798082	151899	9	381	42.3333	28.1606	3.49312	0.0986604	0.567724	0.469063	0.0303342	hyper
629	chr8	125098260	125098715	240524	240532	174168	9	456	50.6667	28.1453	4.49016	0.0779553	0.712324	0.634369	0.0249963	hyper
3185	chr3	9076616	9077166	1237193	1237198	108492	6	551	91.8333	28.132	4.84418	0.137287	0.675705	0.538418	0.033007	hyper
4033	chr12	112511555	112512084	1568672	1568678	43127	7	530	75.7143	28.0824	4.90743	0.0816965	0.388709	0.307012	0.0261894	hyper
3999	chr12	106102807	106102929	1556581	1556591	42369	11	123	11.1818	28.0694	2.6191	0.114284	0.416429	0.302145	0.0443339	hyper
2882	chr7	53055928	53056226	1135796	1135806	157254	11	299	27.1818	28.0612	2.602	0.0763666	0.178263	0.101897	0.0264628	hyper
6184	chr10	75355484	75355792	2397392	2397398	17307	7	309	44.1429	28.019	4.69722	0.316072	0.529614	0.213542	0.0458492	hyper
2401	chr5	139960975	139961123	965751	965756	141062	6	149	24.8333	27.9998	5.29003	0.253277	0.874253	0.620976	0.0404135	hyper
5702	chr9	108013131	108013301	2171945	2171953	183703	9	171	19	27.9892	3.54323	0.0989546	0.792007	0.693052	0.029445	hyper
1661	chr4	155507846	155508029	685624	685632	129772	9	184	20.4444	27.9571	3.65904	0.115246	0.511615	0.396369	0.0391641	hyper
2778	chr7	29249949	29250240	1105037	1105044	155331	8	292	36.5	27.9154	4.05186	0.0853408	0.759015	0.673674	0.0227486	hyper
4521	chr11	115335468	115335881	1761765	1761774	34419	10	414	41.4	27.9014	3.45921	0.0606554	0.395179	0.334524	0.0241136	hyper
2926	chr7	73533703	73533903	1148318	1148328	158394	11	201	18.2727	27.8511	2.56689	0.062461	0.307542	0.245081	0.0310701	hyper
1795	chr6	83407975	83408247	741773	741779	147445	7	273	39	27.8502	5.10313	0.128326	0.57447	0.446144	0.0319649	hyper
6035	chrX	126284828	126284955	2322140	2322148	188977	9	128	14.2222	27.83	3.52697	0.0638473	0.219275	0.155428	0.0426657	hyper
3490	chr17	6324815	6324892	1355081	1355091	74701	11	78	7.09091	27.8291	2.60304	0.231677	0.623501	0.391824	0.0646274	hyper
5550	chr9	64976774	64976950	2125544	2125552	180331	9	177	19.6667	27.8234	3.42206	0.106775	0.546715	0.43994	0.0242518	hyper
1753	chr6	52591715	52592082	723287	723290	145753	4	368	92	27.8138	11.1204	0.152337	0.715093	0.562756	0.0241825	hyper
2142	chr5	76568297	76568721	869620	869627	134284	8	425	53.125	27.7799	4.14358	0.0733637	0.51953	0.446166	0.0264835	hyper
5971	chr19	47333919	47334336	2268298	2268305	93026	8	418	52.25	27.7517	3.73874	0.181182	0.403672	0.22249	0.038293	hyper
5004	chr2	75819448	75819648	1941395	1941405	99738	11	201	18.2727	27.7311	2.62021	0.0697882	0.404778	0.33499	0.0267178	hyper
6030	chrX	97963557	97963776	2315128	2315137	188147	10	220	22	27.7028	2.79884	0.0946553	0.433426	0.338771	0.0547022	hyper
5264	chr2	163683857	163683949	2025151	2025158	105752	8	93	11.625	27.6738	4.54327	0.187682	0.4758	0.288118	0.0395335	hyper
4548	chr11	117651512	117651736	1772943	1772953	35024	11	225	20.4545	27.6294	2.58686	0.0853503	0.457524	0.372173	0.0309271	hyper
37	chr13	22096722	22097125	11581	11588	45057	8	404	50.5	27.5887	4.67286	0.149977	0.620107	0.47013	0.0259076	hyper
5514	chr9	58401876	58402118	2114095	2114102	179451	8	243	30.375	27.5396	4.16665	0.055922	0.432587	0.376665	0.0430783	hyper
1551	chr4	140865925	140866455	652262	652269	127446	8	531	66.375	27.5312	3.65406	0.0765894	0.401855	0.325266	0.0235101	hyper
1706	chr6	37249966	37250060	706235	706241	144550	7	95	13.5714	27.5232	3.94387	0.157547	0.388666	0.23112	0.0379638	hyper
2934	chr7	75894618	75895071	1150948	1150955	158601	8	454	56.75	27.5221	4.47379	0.05215	0.675529	0.623379	0.0253626	hyper
1860	chr6	108406597	108406900	766176	766186	149461	11	304	27.6364	27.4909	2.53553	0.105387	0.357712	0.252324	0.0266549	hyper
5574	chr9	71333964	71334067	2134547	2134551	181023	5	104	20.8	27.4822	12.2752	0.179672	0.37995	0.200278	0.0277675	hyper
6550	chr14	65268782	65269355	2527674	2527679	57312	6	574	95.6667	27.4816	5.53964	0.135292	0.420459	0.285166	0.030716	hyper
1091	chr1	138367193	138367681	461915	461920	7908	6	489	81.5	27.4755	6.21277	0.158758	0.391617	0.232859	0.0302241	hyper
4459	chr11	101846875	101847219	1733809	1733816	32652	8	345	43.125	27.4465	3.73289	0.0782703	0.685221	0.60695	0.0237887	hyper
2246	chr5	116898099	116898333	915490	915498	137712	9	235	26.1111	27.3759	3.50034	0.0706187	0.287455	0.216837	0.0235191	hyper
3944	chr12	82720743	82720927	1532269	1532276	40510	8	185	23.125	27.3436	3.87034	0.0671449	0.86148	0.794335	0.0351776	hyper
4624	chr16	15594902	15595183	1800764	1800769	69293	6	282	47	27.3429	6.68657	0.280147	0.558218	0.278072	0.0466268	hyper
1239	chr4	43441228	43441412	536424	536429	119138	6	185	30.8333	27.3242	4.6768	0.157499	0.360846	0.203347	0.0341599	hyper
2009	chr5	23831050	23831222	822531	822541	130826	11	173	15.7273	27.3145	2.51726	0.116023	0.525391	0.409369	0.039047	hyper
5142	chr2	130187249	130187596	1986530	1986537	103019	8	348	43.5	27.2792	4.76045	0.051327	0.296593	0.245266	0.022512	hyper
419	chr8	73027415	73027727	160546	160554	168951	9	313	34.7778	27.2726	3.4272	0.0800174	0.301143	0.221126	0.0223092	hyper
5703	chr9	108017776	108017939	2171998	2172008	183705	11	164	14.9091	27.224	2.51493	0.0723998	0.662756	0.590356	0.0339802	hyper
1898	chr6	122258193	122258360	783404	783407	150752	4	168	42	27.1989	8.26842	0.20738	0.787974	0.580594	0.0330255	hyper
870	chr15	97938102	97938201	346784	346788	67099	5	100	20	27.1783	6.43838	0.213229	0.601662	0.388433	0.0287147	hyper
2257	chr5	118778273	118778418	919416	919422	137989	7	146	20.8571	27.1604	5.86743	0.106744	0.254463	0.147719	0.0283199	hyper
109	chr13	51262213	51262470	42433	42441	47367	9	258	28.6667	27.1517	3.19452	0.132735	0.746346	0.613611	0.0242444	hyper
1971	chr6	146773725	146773939	810249	810257	152952	9	215	23.8889	27.1481	3.93642	0.0550264	0.478374	0.423348	0.0364877	hyper
4269	chr11	70165337	70165462	1659902	1659912	28110	11	126	11.4545	27.1399	2.48286	0.10835	0.509884	0.401534	0.0524148	hyper
5886	chr19	30092675	30092880	2238175	2238181	91133	7	206	29.4286	27.1387	4.02665	0.144213	0.914473	0.77026	0.0222366	hyper
4863	chr2	28439068	28439365	1891131	1891138	96088	8	298	37.25	27.1318	3.86076	0.0678232	0.713491	0.645668	0.0225647	hyper
2097	chr5	48370587	48370901	850319	850323	132770	5	315	63	27.116	6.10462	0.136115	0.626654	0.490539	0.0312789	hyper
873	chr15	98365453	98365550	347682	347687	67149	6	98	16.3333	27.0546	5.80943	0.129236	0.787025	0.657789	0.0258661	hyper
531	chr8	96622804	96623039	197135	197140	171320	6	236	39.3333	27.0423	6.69734	0.118122	0.369098	0.250976	0.0270598	hyper
11	chr13	12354373	12354581	3943	3949	44486	7	209	29.8571	27.0145	4.95262	0.110561	0.859151	0.74859	0.0260909	hyper
4222	chr11	60539842	60540065	1640582	1640590	27007	9	224	24.8889	26.9665	3.3936	0.0565134	0.547822	0.491309	0.0242928	hyper
53	chr13	31904673	31905366	21196	21204	45646	9	694	77.1111	26.9519	4.22797	0.0729032	0.381826	0.308922	0.0217166	hyper
1904	chr6	124717368	124717831	786900	786906	151033	7	464	66.2857	26.9074	6.38115	0.115091	0.424207	0.309116	0.0281861	hyper
1778	chr6	72377863	72378365	735650	735660	146977	11	503	45.7273	26.9051	2.46123	0.0643914	0.607532	0.543141	0.0235728	hyper
3709	chr17	56751845	56752184	1438593	1438602	79989	10	340	34	26.8982	2.80049	0.139604	0.640654	0.50105	0.0415707	hyper
2262	chr5	120250574	120250597	922291	922293	138199	3	24	8	26.8845	9.13808	0.34392	0.354388	0.010468	0.0343054	hyper
297	chr8	13494605	13494852	118325	118332	165617	8	248	31	26.8038	3.74946	0.0512746	0.32308	0.271805	0.0225292	hyper
32	chr13	21876299	21876507	10510	10515	45010	6	209	34.8333	26.8037	5.43103	0.100803	0.333267	0.232463	0.0219347	hyper
661	chr8	126381780	126381939	246339	246344	174482	6	160	26.6667	26.8035	5.02865	0.0768893	0.832775	0.755886	0.0228748	hyper
4851	chr2	26787890	26788118	1888244	1888246	95862	3	229	76.3333	26.7861	12.9754	0.254809	0.544709	0.2899	0.0271661	hyper
5300	chr2	167941520	167941954	2038753	2038756	106618	4	435	108.75	26.6947	7.80583	0.289926	0.754431	0.464505	0.051736	hyper
3163	chr7	150650756	150650874	1231924	1231933	164624	10	119	11.9	26.6907	2.71282	0.0778693	0.26561	0.187741	0.0532895	hyper
5249	chr2	158234843	158235085	2018965	2018972	105337	8	243	30.375	26.6606	4.03008	0.0610423	0.284192	0.223149	0.0238136	hyper
2573	chr18	53335327	53335562	1031477	1031482	85751	6	236	39.3333	26.648	6.05689	0.0912208	0.503372	0.412151	0.0239868	hyper
3145	chr7	148480809	148480929	1227348	1227352	164318	5	121	24.2	26.6448	8.01494	0.1475	0.464186	0.316686	0.0266768	hyper
3601	chr17	33016090	33016335	1399535	1399541	77715	7	246	35.1429	26.643	3.9801	0.133559	0.744105	0.610545	0.03104	hyper
1310	chr4	88435692	88435892	566377	566380	121744	4	201	50.25	26.612	7.17734	0.286177	0.890362	0.604185	0.0350201	hyper
4784	chr16	94510580	94510940	1861972	1861978	73984	7	361	51.5714	26.6084	6.5008	0.343547	0.637671	0.294124	0.0527738	hyper
1866	chr6	113343147	113343229	769210	769215	149702	6	83	13.8333	26.5999	6.72241	0.131339	0.340377	0.209038	0.026478	hyper
120	chr13	54415647	54415990	47460	47466	47745	7	344	49.1429	26.587	4.54349	0.0996785	0.903479	0.803801	0.0268776	hyper
2179	chr5	101340630	101340849	884483	884492	135551	10	220	22	26.518	2.87233	0.0921677	0.740996	0.648828	0.0252463	hyper
5605	chr9	78295583	78295594	2142622	2142625	181697	4	12	3	26.5132	7.09536	0.129371	0.398159	0.268788	0.0204306	hyper
786	chr15	79089153	79089318	310626	310632	64785	7	166	23.7143	26.5091	4.81728	0.10541	0.430713	0.325303	0.0350397	hyper
6221	chr10	79465923	79466166	2407503	2407510	17888	8	244	30.5	26.4999	3.53689	0.0955436	0.506219	0.410676	0.0230601	hyper
972	chr1	57433823	57433986	397981	397986	2676	6	164	27.3333	26.4884	5.1832	0.155859	0.504971	0.349112	0.0384803	hyper
2918	chr7	72300031	72300357	1146707	1146715	158267	9	327	36.3333	26.4672	3.21749	0.0597094	0.412474	0.352764	0.0238899	hyper
4205	chr11	58777325	58777421	1634958	1634964	26691	7	97	13.8571	26.4652	4.92744	0.121082	0.488384	0.367302	0.0287804	hyper
6141	chr10	59813699	59814086	2378741	2378745	15903	5	388	77.6	26.4626	6.23294	0.103199	0.496461	0.393262	0.0284009	hyper
1867	chr6	113408867	113409015	769387	769394	149711	8	149	18.625	26.4228	3.97266	0.126732	0.66366	0.536929	0.0303906	hyper
160	chr13	58489457	58489779	56839	56846	48260	8	323	40.375	26.415	3.60409	0.0552568	0.305273	0.250016	0.0214492	hyper
4401	chr11	96598904	96599416	1711945	1711952	31547	8	513	64.125	26.4111	3.7798	0.0987134	0.489899	0.391185	0.0286311	hyper
4348	chr11	83944207	83944893	1688062	1688068	30054	7	687	98.1429	26.3946	4.3837	0.0969041	0.842873	0.745969	0.0338391	hyper
811	chr15	82038532	82038721	320671	320676	65360	6	190	31.6667	26.3843	5.65954	0.114834	0.499027	0.384193	0.0259043	hyper
3299	chr3	88953603	88953804	1286034	1286043	112581	10	202	20.2	26.3608	2.66828	0.103662	0.790565	0.686902	0.0261118	hyper
4260	chr11	69663109	69663310	1657318	1657322	28011	5	202	40.4	26.3562	5.70136	0.123322	0.774625	0.651303	0.0256812	hyper
3477	chr3	152047156	152047318	1347276	1347283	117034	8	163	20.375	26.3293	3.98967	0.25207	0.808999	0.556929	0.0282797	hyper
2325	chr5	125915700	125915807	941112	941115	139267	4	108	27	26.3135	8.22209	0.135416	0.896242	0.760826	0.0245776	hyper
1792	chr6	83273554	83273896	741337	741344	147424	8	343	42.875	26.2962	3.91951	0.0852006	0.674477	0.589277	0.0233023	hyper
5303	chr2	168030924	168031511	2039059	2039066	106641	8	588	73.5	26.2763	3.48729	0.208584	0.260398	0.0518134	0.0994868	hyper
2201	chr5	110772215	110772423	896466	896472	136545	7	209	29.8571	26.2715	5.85376	0.0753276	0.102891	0.0275632	0.0240867	hyper
621	chr8	124371359	124371668	237445	237450	174002	6	310	51.6667	26.1537	5.27926	0.169061	0.786814	0.617753	0.0271227	hyper
2887	chr7	53117236	53117392	1136217	1136225	157266	9	157	17.4444	26.1512	3.42485	0.0673983	0.699624	0.632226	0.0292638	hyper
5	chr13	6651236	6651307	2024	2026	44233	3	72	24	26.0692	9.37204	0.247091	0.78335	0.53626	0.024043	hyper
695	chr15	27561025	27561344	265892	265899	61216	8	320	40	26.0606	3.84807	0.0927232	0.597511	0.504788	0.033762	hyper
3816	chr12	17182093	17182298	1482314	1482323	36607	10	206	20.6	26.0263	2.75678	0.0864264	0.621251	0.534825	0.0254413	hyper
507	chr8	87558385	87558531	185897	185903	170459	7	147	21	25.9891	5.74863	0.0888878	0.323754	0.234867	0.0258569	hyper
6179	chr10	74497378	74497750	2395312	2395321	17158	10	373	37.3	25.9658	2.62638	0.200589	0.647765	0.447175	0.0640863	hyper
6047	chrX	163935866	163936096	2335886	2335891	190420	6	231	38.5	25.9476	6.47643	0.205307	0.498769	0.293462	0.045851	hyper
1022	chr1	91824630	91824875	429352	429360	5151	9	246	27.3333	25.9264	3.15462	0.0829333	0.257003	0.17407	0.0264254	hyper
5141	chr2	130122397	130122806	1986454	1986461	103012	8	410	51.25	25.926	3.52027	0.0553441	0.506603	0.451259	0.0231175	hyper
3336	chr3	96054874	96055596	1299339	1299346	113443	8	723	90.375	25.891	3.89189	0.117681	0.846176	0.728495	0.0321379	hyper
5293	chr2	167428466	167428881	2037013	2037019	106520	7	416	59.4286	25.8389	3.9254	0.137578	0.439484	0.301905	0.0349364	hyper
1788	chr6	83052750	83052896	740319	740324	147379	6	147	24.5	25.8329	6.44042	0.0967488	0.397474	0.300725	0.026472	hyper
2341	chr5	130639651	130639787	947117	947121	139800	5	137	27.4	25.8317	5.16763	0.324701	0.692431	0.36773	0.0581525	hyper
2065	chr5	34337652	34337881	838799	838807	131894	9	230	25.5556	25.7723	3.09386	0.0698648	0.453037	0.383172	0.0266008	hyper
3941	chr12	82127130	82127265	1531681	1531688	40476	8	136	17	25.7016	3.5355	0.0574206	0.389925	0.332504	0.0238037	hyper
1427	chr4	126422693	126422967	608758	608765	124796	8	275	34.375	25.7004	3.89083	0.0843348	0.408425	0.324091	0.024339	hyper
4574	chr11	120102843	120103069	1782601	1782607	35509	7	227	32.4286	25.6775	4.00258	0.113946	0.548602	0.434656	0.025827	hyper
732	chr15	68141346	68141449	290564	290570	63581	7	104	14.8571	25.6662	3.89308	0.054385	0.935859	0.881474	0.0294741	hyper
4533	chr11	116144790	116144924	1766290	1766299	34622	10	135	13.5	25.6288	2.64308	0.0613566	0.353554	0.292198	0.0305009	hyper
357	chr8	35144078	35144428	135790	135796	167054	7	351	50.1429	25.6283	4.44237	0.115179	0.639783	0.524604	0.030654	hyper
5619	chr9	86588640	86588878	2147068	2147076	182027	9	239	26.5556	25.621	2.95745	0.260774	0.906214	0.64544	0.0658954	hyper
3441	chr3	130394735	130395285	1331848	1331857	115782	10	551	55.1	25.5737	2.58295	0.0536276	0.683314	0.629686	0.0211375	hyper
1828	chr6	91362152	91362257	756001	756008	148422	8	106	13.25	25.4762	3.79331	0.0842257	0.670167	0.585941	0.0248567	hyper
892	chr15	102080335	102080557	362367	362376	67949	10	223	22.3	25.4654	2.62703	0.0985287	0.424995	0.326466	0.0279041	hyper
399	chr8	72414826	72414947	157306	157314	168816	9	122	13.5556	25.4634	3.07075	0.13484	0.342778	0.207938	0.0300475	hyper
1122	chr1	168182605	168182933	482441	482445	9775	5	329	65.8	25.451	5.7446	0.162211	0.725354	0.563143	0.0308287	hyper
799	chr15	80084577	80084934	315455	315461	65036	7	358	51.1429	25.4414	4.13765	0.0665134	0.557971	0.491458	0.029025	hyper
4545	chr11	117191935	117192350	1771505	1771512	34916	8	416	52	25.4326	3.69831	0.0941578	0.507602	0.413444	0.0302846	hyper
5753	chr9	119886008	119886384	2189954	2189963	184929	10	377	37.7	25.4033	2.6069	0.0521627	0.642869	0.590707	0.020622	hyper
3211	chr3	33040980	33041288	1248394	1248402	109625	9	309	34.3333	25.3974	3.09264	0.396083	0.469213	0.07313	0.090171	hyper
4764	chr16	91464658	91464818	1855193	1855198	73531	6	161	26.8333	25.3657	5.84257	0.0800994	0.392551	0.312452	0.0266115	hyper
3051	chr7	123472527	123472674	1192984	1192989	161941	6	148	24.6667	25.353	4.94563	0.133044	0.917664	0.784619	0.0305036	hyper
1079	chr1	136392346	136392629	457012	457017	7589	6	284	47.3333	25.3393	5.60429	0.136368	0.654261	0.517893	0.0298615	hyper
6181	chr10	75068091	75068318	2396477	2396486	17247	10	228	22.8	25.3346	2.68073	0.0689845	0.584285	0.5153	0.0274477	hyper
4881	chr2	30548289	30548458	1897073	1897078	96448	6	170	28.3333	25.323	4.62318	0.146574	0.230193	0.0836191	0.0341871	hyper
3662	chr17	45683911	45684066	1419763	1419772	78853	10	156	15.6	25.2853	2.56007	0.083902	0.619998	0.536096	0.0289278	hyper
2490	chr18	24179817	24179981	1003393	1003398	83858	6	165	27.5	25.2334	6.02493	0.0825721	0.423507	0.340935	0.030482	hyper
5846	chr19	8971790	8972076	2218272	2218280	89542	9	287	31.8889	25.2275	3.16172	0.0755898	0.555499	0.479909	0.020745	hyper
5214	chr2	155101527	155101819	2011298	2011306	104838	9	293	32.5556	25.195	3.34091	0.0617455	0.386867	0.325121	0.0230393	hyper
1027	chr1	93145615	93146044	431289	431295	5277	7	430	61.4286	25.1886	4.70832	0.104475	0.429046	0.324571	0.0295687	hyper
3546	chr17	25947281	25947455	1376819	1376825	76251	7	175	25	25.1519	3.9601	0.106838	0.411449	0.304611	0.0261655	hyper
1212	chr4	21704182	21704345	524202	524207	118255	6	164	27.3333	25.1431	6.55904	0.178876	0.186564	0.00768779	0.0405392	hyper
3660	chr17	43767493	43767581	1417602	1417607	78697	6	89	14.8333	25.1256	5.20438	0.194806	0.520869	0.326064	0.0303177	hyper
5700	chr9	107955523	107955836	2171542	2171548	183690	7	314	44.8571	25.1237	4.89673	0.132614	0.336739	0.204125	0.0264243	hyper
1506	chr4	135516652	135517170	635162	635167	126409	6	519	86.5	25.1148	4.61895	0.102618	0.277941	0.175324	0.0232972	hyper
4703	chr16	35023079	35023505	1828006	1828012	71215	7	427	61	25.1043	3.93777	0.148514	0.364079	0.215565	0.0922994	hyper
3980	chr12	101205370	101205594	1549740	1549747	41837	8	225	28.125	25.0822	3.80389	0.0840034	0.203071	0.119068	0.0279987	hyper
869	chr15	97829844	97830121	346420	346427	67084	8	278	34.75	25.0811	3.95238	0.110191	0.311489	0.201298	0.0256298	hyper
330	chr8	24168582	24168730	125944	125948	166330	5	149	29.8	25.0713	5.29245	0.0682427	0.196923	0.12868	0.0275257	hyper
5163	chr2	139417006	139417628	1993720	1993726	103570	7	623	89	25.0639	4.15019	0.108661	0.196816	0.0881554	0.0367685	hyper
1838	chr6	97099401	97099668	760047	760053	148849	7	268	38.2857	25.0565	3.74424	0.101917	0.739072	0.637156	0.0306989	hyper
4875	chr2	29744476	29744593	1894293	1894298	96308	6	118	19.6667	25.0352	4.77646	0.0922256	0.372369	0.280144	0.0252512	hyper
247	chr13	101546589	101546871	93031	93039	51444	9	283	31.4444	25.0061	2.93752	0.0777819	0.616974	0.539192	0.0273897	hyper
4529	chr11	115988383	115988605	1765246	1765255	34585	10	223	22.3	24.9802	2.55965	0.102806	0.568695	0.46589	0.0259114	hyper
1998	chr5	21164359	21164502	819544	819550	130563	7	144	20.5714	24.9512	4.60271	0.108065	0.58631	0.478245	0.0279162	hyper
5622	chr9	88223052	88223391	2148177	2148185	182101	9	340	37.7778	24.9345	2.94709	0.0674656	0.318057	0.250591	0.0204479	hyper
3598	chr17	32327321	32327546	1398258	1398262	77620	5	226	45.2	24.9272	7.93304	0.181103	0.478533	0.297429	0.0326844	hyper
4088	chr11	5759150	5759370	1588410	1588412	22680	3	221	73.6667	24.9219	8.33074	0.160009	0.731707	0.571698	0.0267626	hyper
3473	chr3	146432950	146433272	1344906	1344913	116834	8	323	40.375	24.9177	3.17067	0.120226	0.711604	0.591377	0.0252239	hyper
694	chr15	26237556	26237570	265133	265138	61152	6	15	2.5	24.9059	4.15832	0.0627266	0.883461	0.820735	0.0267428	hyper
6063	chr10	12723679	12723839	2343840	2343844	12971	5	161	32.2	24.8961	5.77265	0.226354	0.863689	0.637334	0.0394576	hyper
4217	chr11	59922132	59922384	1638636	1638639	26897	4	253	63.25	24.8825	9.72246	0.189543	0.726158	0.536615	0.0278547	hyper
662	chr8	126384080	126384454	246458	246462	174482	5	375	75	24.8747	9.31649	0.0992912	0.397543	0.298252	0.0260954	hyper
2486	chr18	22477753	22478107	1002334	1002338	83780	5	355	71	24.8666	5.56132	0.0914119	0.929521	0.83811	0.0290374	hyper
624	chr8	124433871	124434059	237847	237854	174029	8	189	23.625	24.8624	3.18119	0.123545	0.305742	0.182197	0.0296068	hyper
1591	chr4	148296182	148296281	664135	664144	128502	10	100	10	24.8587	2.53014	0.121809	0.343213	0.221404	0.0389457	hyper
4996	chr2	75446086	75446503	1940502	1940511	99669	10	418	41.8	24.8449	2.53991	0.0777394	0.647113	0.569374	0.0240484	hyper
5587	chr9	72873884	72874341	2136745	2136753	181242	9	458	50.8889	24.8397	2.96024	0.100167	0.175119	0.0749516	0.0225699	hyper
3298	chr3	88638479	88638812	1285295	1285299	112550	5	334	66.8	24.7876	6.81958	0.10436	0.409198	0.304838	0.0219306	hyper
5482	chr9	54710550	54710984	2106662	2106665	178983	4	435	108.75	24.7808	7.53237	0.23922	0.696056	0.456836	0.0388557	hyper
2992	chr7	105637217	105637477	1173560	1173566	160374	7	261	37.2857	24.7538	4.72343	0.0550778	0.871248	0.81617	0.0266927	hyper
2350	chr5	135220056	135220271	951456	951462	140187	7	216	30.8571	24.7435	3.53627	0.0972629	0.218729	0.121466	0.0299381	hyper
2523	chr18	36016997	36017317	1013215	1013221	84592	7	321	45.8571	24.7245	4.32441	0.0693948	0.551775	0.48238	0.024874	hyper
6535	chr14	61257065	61257347	2522067	2522072	56900	6	283	47.1667	24.699	5.846	0.108934	0.605209	0.496274	0.0297769	hyper
1479	chr4	132613556	132613891	623508	623512	125745	5	336	67.2	24.6777	4.98499	0.136978	0.427938	0.290959	0.0238085	hyper
5650	chr9	100936630	100937043	2159781	2159786	182967	6	414	69	24.5941	5.52319	0.0705368	0.936174	0.865637	0.0233532	hyper
1580	chr4	147113213	147113340	660263	660270	128291	8	128	16	24.5925	3.49782	0.124655	0.402441	0.277786	0.0286533	hyper
6242	chr10	80269104	80269267	2414157	2414163	18135	7	164	23.4286	24.5735	4.49961	0.108332	0.412091	0.303759	0.0271197	hyper
5428	chr9	40564413	40564900	2086372	2086379	177484	8	488	61	24.5567	3.43451	0.0703899	0.312057	0.241667	0.0225807	hyper
5973	chr19	47539870	47540094	2269171	2269176	93086	6	225	37.5	24.5265	4.87156	0.09496	0.472788	0.377828	0.0220606	hyper
6248	chr10	80351192	80351276	2414816	2414825	18157	10	85	8.5	24.506	2.46205	0.123464	0.55067	0.427206	0.0370816	hyper
519	chr8	90797155	90797464	190516	190522	170789	7	310	44.2857	24.4826	3.87206	0.122434	0.719759	0.597325	0.0365811	hyper
1732	chr6	47779626	47779787	713869	713872	145219	4	162	40.5	24.472	8.34151	0.144792	0.303852	0.15906	0.0266705	hyper
2832	chr7	35456134	35456303	1117224	1117228	156085	5	170	34	24.4173	5.27238	0.268571	0.615672	0.347101	0.0368779	hyper
3231	chr3	51168465	51168874	1257779	1257785	110393	7	410	58.5714	24.4086	4.54966	0.170782	0.678313	0.507531	0.0385537	hyper
2844	chr7	51036323	51036695	1125139	1125147	156710	9	373	41.4444	24.3968	3.02936	0.113502	0.614423	0.500921	0.035348	hyper
3306	chr3	89124072	89124257	1287568	1287576	112629	9	186	20.6667	24.3885	2.85473	0.0601555	0.162671	0.102516	0.021037	hyper
6322	chr10	110355580	110355699	2444340	2444344	20319	5	120	24	24.3568	6.30501	0.134192	0.451652	0.31746	0.0284336	hyper
3383	chr3	106487788	106487877	1313964	1313972	114470	9	90	10	24.3463	2.78176	0.138219	0.197546	0.0593271	0.0486836	hyper
3081	chr7	132635469	132635743	1201042	1201047	162620	6	275	45.8333	24.296	4.90969	0.179785	0.558669	0.378884	0.0344457	hyper
3799	chr12	4915399	4915485	1475998	1476002	36068	5	87	17.4	24.2508	5.96922	0.0887832	0.965034	0.876251	0.0259593	hyper
4512	chr11	113926579	113926640	1757246	1757254	34157	9	62	6.88889	24.1869	2.88005	0.0794708	0.102373	0.0229027	0.0284484	hyper
6422	chr14	22787933	22788069	2484515	2484518	53788	4	137	34.25	24.1846	7.80495	0.148111	0.682737	0.534626	0.0315371	hyper
824	chr15	83340487	83340623	323963	323967	65642	5	137	27.4	24.1775	5.49052	0.249081	0.572878	0.323797	0.0479109	hyper
4701	chr16	34746115	34746518	1827756	1827761	71185	6	404	67.3333	24.1578	4.3419	0.179034	0.645286	0.466253	0.0462737	hyper
6283	chr10	81090705	81090963	2421350	2421355	18408	6	259	43.1667	24.1312	4.63656	0.111466	0.620999	0.509534	0.0251312	hyper
4393	chr11	95008785	95008834	1705328	1705333	31244	6	50	8.33333	24.1296	4.37176	0.121874	0.605885	0.484011	0.0250041	hyper
1635	chr4	152163403	152163554	676572	676580	129277	9	152	16.8889	24.127	2.7006	0.387234	0.935744	0.54851	0.0419644	hyper
2614	chr18	75594954	75595268	1055777	1055785	87628	9	315	35	24.1222	2.82821	0.0734798	0.364224	0.290744	0.0266521	hyper
4132	chr11	31769957	31770109	1606848	1606854	24432	7	153	21.8571	24.0913	3.6752	0.0796049	0.572203	0.492598	0.0275614	hyper
756	chr15	76063839	76063918	299539	299545	64201	7	80	11.4286	24.084	4.84868	0.141965	0.547004	0.405039	0.0348602	hyper
6375	chr10	126954780	126954980	2465018	2465025	21751	8	201	25.125	24.0734	3.12263	0.0950529	0.655719	0.560666	0.0222502	hyper
446	chr8	74085246	74085342	167170	167173	169197	4	97	24.25	24.0322	8.32404	0.146316	0.315755	0.169439	0.0242543	hyper
2935	chr7	80522282	80522489	1152739	1152747	158756	9	208	23.1111	24.0263	2.76461	0.0515982	0.578794	0.527196	0.0245695	hyper
2897	chr7	53969841	53970267	1137937	1137943	157382	7	427	61	24.017	3.76684	0.0618301	0.44545	0.38362	0.024706	hyper
6064	chr10	12811260	12811372	2344147	2344151	12981	5	113	22.6	24.0168	6.64849	0.127843	0.565539	0.437696	0.0309077	hyper
1865	chr6	113341746	113342105	769147	769151	149702	5	360	72	24.0088	6.96389	0.127065	0.606836	0.479771	0.0242145	hyper
3270	chr3	84035066	84035421	1276356	1276362	111981	7	356	50.8571	23.9758	3.53884	0.0890049	0.69101	0.602006	0.033895	hyper
3597	chr17	32171548	32171799	1397645	1397653	77590	9	252	28	23.9101	2.79971	0.0761459	0.894492	0.818346	0.0265703	hyper
546	chr8	107787239	107787461	205601	205607	171950	7	223	31.8571	23.9078	4.66701	0.11434	0.424322	0.309982	0.0255868	hyper
654	chr8	126138703	126138858	245321	245328	174420	8	156	19.5	23.9011	3.33963	0.252888	0.479254	0.226366	0.041996	hyper
755	chr15	76012284	76012439	299023	299031	64186	9	156	17.3333	23.8878	3.04251	0.0924877	0.929526	0.837038	0.0257768	hyper
1510	chr4	135748422	135748733	636489	636496	126461	8	312	39	23.8874	3.65312	0.0887136	0.816325	0.727611	0.0231534	hyper
4906	chr2	32544946	32545107	1905045	1905049	96867	5	162	32.4	23.8857	5.10415	0.140135	0.480841	0.340707	0.0243714	hyper
942	chr1	36604512	36604975	383638	383644	1434	7	464	66.2857	23.8842	4.21051	0.0672615	0.400412	0.333151	0.026668	hyper
1135	chr1	173042947	173043265	487273	487278	10152	6	319	53.1667	23.8779	4.45476	0.132823	0.686126	0.553303	0.0366875	hyper
198	chr13	73860634	73861175	72882	72889	49794	8	542	67.75	23.8515	3.1042	0.224434	0.473665	0.249231	0.0580743	hyper
4225	chr11	60960276	60960519	1641782	1641790	27077	9	244	27.1111	23.8233	2.81845	0.0651909	0.173732	0.108541	0.029184	hyper
1733	chr6	47781292	47781495	713924	713926	145219	3	204	68	23.7917	8.39549	0.218788	0.722471	0.503683	0.0294942	hyper
5258	chr2	162879668	162879835	2022810	2022816	105613	7	168	24	23.7769	3.60977	0.0703458	0.545882	0.475536	0.0206975	hyper
2999	chr7	106617873	106618217	1175749	1175754	160517	6	345	57.5	23.7691	4.60327	0.206066	0.837278	0.631212	0.0434618	hyper
584	chr8	113584681	113584877	219029	219034	172746	6	197	32.8333	23.7486	4.14305	0.117786	0.476916	0.35913	0.03013	hyper
764	chr15	76363682	76363983	301504	301512	64270	9	302	33.5556	23.7482	2.86332	0.0864462	0.477914	0.391468	0.0284451	hyper
1252	chr4	46143371	46143468	542564	542566	119535	3	98	32.6667	23.7201	8.29505	0.248682	0.801874	0.553192	0.026825	hyper
1264	chr4	48065001	48065109	546331	546338	119767	8	109	13.625	23.7107	3.87645	0.0719163	0.122094	0.0501775	0.0248954	hyper
5943	chr19	44725151	44725305	2257777	2257785	92544	9	155	17.2222	23.6989	2.84215	0.0917879	0.303189	0.211401	0.0284738	hyper
1660	chr4	155484782	155484894	685591	685594	129766	4	113	28.25	23.6873	7.10615	0.215708	0.647832	0.432124	0.0316962	hyper
1420	chr4	125981315	125981521	607654	607657	124746	4	207	51.75	23.6797	6.75262	0.141256	0.62147	0.480214	0.0231548	hyper
5511	chr9	57438303	57438777	2111760	2111767	179295	8	475	59.375	23.6471	3.23355	0.080838	0.410645	0.329807	0.0278397	hyper
6489	chr14	49291068	49291260	2506086	2506090	55795	5	193	38.6	23.6013	4.84033	0.130835	0.294734	0.163898	0.0221322	hyper
5831	chr19	7027124	7027291	2213760	2213763	89290	4	168	42	23.5978	9.41798	0.112561	0.2755	0.162939	0.0230192	hyper
823	chr15	83326438	83326573	323901	323909	65638	9	136	15.1111	23.5778	2.67744	0.112608	0.722126	0.609518	0.0321705	hyper
3282	chr3	87846508	87846648	1281876	1281883	112379	8	141	17.625	23.5585	3.4592	0.0842276	0.359498	0.27527	0.0279451	hyper
5627	chr9	90019202	90019536	2149784	2149790	182223	7	335	47.8571	23.5565	3.95347	0.0621297	0.323695	0.261565	0.0338898	hyper
2822	chr7	31759536	31759583	1115008	1115011	155889	4	48	12	23.5564	6.26798	0.127508	0.397531	0.270022	0.0247503	hyper
3828	chr12	19888571	19888715	1485828	1485836	36904	9	145	16.1111	23.5538	2.76272	0.0713776	0.393558	0.322181	0.0260309	hyper
2719	chr7	20042161	20042480	1088714	1088722	154427	9	320	35.5556	23.5538	2.69224	0.0542315	0.773408	0.719177	0.0421265	hyper
4044	chr12	113367445	113367854	1571977	1571982	43304	6	410	68.3333	23.5536	5.30023	0.119117	0.590065	0.470948	0.029404	hyper
4496	chr11	106994096	106994310	1748411	1748414	33468	4	215	53.75	23.5116	9.42091	0.129887	0.432864	0.302977	0.0304058	hyper
6288	chr10	82799682	82799745	2423758	2423761	18587	4	64	16	23.4883	9.01014	0.12453	0.371997	0.247467	0.0229474	hyper
797	chr15	80005113	80005582	315175	315182	65015	8	470	58.75	23.4662	3.11021	0.0927313	0.359183	0.266452	0.0394109	hyper
4012	chr12	109208402	109208496	1560930	1560938	42695	9	95	10.5556	23.4552	2.73628	0.0714934	0.567777	0.496283	0.0230376	hyper
6217	chr10	79401094	79401396	2406769	2406776	17868	8	303	37.875	23.4489	3.71439	0.119987	0.571854	0.451867	0.0263267	hyper
2228	chr5	115141481	115141562	908579	908584	137318	6	82	13.6667	23.4223	5.09423	0.105177	0.312487	0.20731	0.0368968	hyper
4743	chr16	72649930	72649970	1844597	1844599	72727	3	41	13.6667	23.4128	8.98641	0.294564	0.624468	0.329904	0.0358951	hyper
6588	chr14	73952064	73952489	2538433	2538441	58047	9	426	47.3333	23.4125	2.76149	0.261168	0.661602	0.400434	0.131268	hyper
752	chr15	75827536	75827650	297520	297525	64146	6	115	19.1667	23.3996	5.87433	0.135412	0.261127	0.125715	0.0290985	hyper
3899	chr12	56924626	56924642	1508018	1508020	38770	3	17	5.66667	23.3803	7.80268	0.299446	0.954673	0.655227	0.0314565	hyper
2834	chr7	38474390	38474643	1121309	1121316	156378	8	254	31.75	23.2958	3.34816	0.189784	0.696178	0.506393	0.0418532	hyper
1417	chr4	125914024	125914170	607114	607122	124727	9	147	16.3333	23.2853	2.77563	0.126226	0.44437	0.318145	0.0318473	hyper
454	chr8	74224244	74224466	168701	168709	169234	9	223	24.7778	23.2585	2.62568	0.0906415	0.328363	0.237721	0.0275888	hyper
627	chr8	124758168	124758321	238576	238583	174081	8	154	19.25	23.2555	3.08097	0.0869116	0.574826	0.487914	0.030744	hyper
1963	chr6	145771556	145771858	808681	808688	152823	8	303	37.875	23.238	3.16536	0.282872	0.563589	0.280717	0.0369203	hyper
1890	chr6	119339396	119339609	778809	778815	150374	7	214	30.5714	23.2331	3.64812	0.065829	0.515725	0.449896	0.0219356	hyper
4960	chr2	60743510	60743815	1925013	1925017	98557	5	306	61.2	23.1888	5.13398	0.195936	0.560251	0.364315	0.0255709	hyper
1549	chr4	140621004	140621241	650860	650865	127376	6	238	39.6667	23.1692	5.39737	0.130679	0.458414	0.327736	0.0281799	hyper
2977	chr7	96486643	96486972	1168012	1168019	159920	8	330	41.25	23.1686	3.49929	0.0620655	0.148161	0.0860952	0.034624	hyper
883	chr15	100558946	100559104	356907	356912	67641	6	159	26.5	23.1655	5.65979	0.118029	0.490587	0.372557	0.0312083	hyper
255	chr13	109005981	109006256	98600	98607	51934	8	276	34.5	23.1504	3.0749	0.0739087	0.550085	0.476176	0.0265966	hyper
6478	chr14	47500362	47500515	2503700	2503706	55614	7	154	22	23.1311	3.63275	0.0851633	0.497213	0.41205	0.0247273	hyper
2755	chr7	28189965	28190112	1100929	1100935	155133	7	148	21.1429	23.1069	4.75293	0.072372	0.244085	0.171713	0.0252871	hyper
1557	chr4	141421156	141421378	654441	654445	127567	5	223	44.6	23.0992	4.86889	0.144005	0.625731	0.481726	0.0284192	hyper
5578	chr9	71619752	71620180	2134992	2134997	181071	6	429	71.5	23.0711	4.71504	0.0882973	0.512713	0.424415	0.0238968	hyper
2713	chr7	19763437	19763567	1086454	1086462	154343	9	131	14.5556	23.0629	2.65904	0.050567	0.267129	0.216562	0.0266759	hyper
1242	chr4	43531161	43531426	536910	536917	119158	8	266	33.25	23.0609	3.04675	0.110576	0.353154	0.242578	0.0259263	hyper
4375	chr11	88016987	88017119	1697043	1697046	30636	4	133	33.25	23.0562	9.37172	0.147901	0.373527	0.225626	0.0261066	hyper
4206	chr11	58795616	58795693	1635150	1635157	26697	8	78	9.75	23.0505	3.26849	0.132268	0.754794	0.622526	0.0264633	hyper
810	chr15	82037099	82037374	320596	320601	65360	6	276	46	23.0439	4.04964	0.0986685	0.5575	0.458831	0.02581	hyper
2284	chr5	122743730	122744310	930244	930251	138676	8	581	72.625	23.0291	3.13828	0.0682137	0.756699	0.688485	0.0205904	hyper
4781	chr16	94064614	94064762	1861170	1861177	73945	8	149	18.625	23.0044	2.94833	0.0954608	0.645264	0.549803	0.0282442	hyper
4295	chr11	74655180	74655274	1667605	1667610	28677	6	95	15.8333	22.9971	5.15858	0.134769	0.737362	0.602593	0.0284876	hyper
1876	chr6	114559122	114559388	772356	772364	149890	9	267	29.6667	22.9837	2.6311	0.336329	0.889738	0.553409	0.091126	hyper
4091	chr11	5853341	5853586	1588752	1588758	22698	7	246	35.1429	22.9585	3.45236	0.0757621	0.463067	0.387305	0.0287294	hyper
845	chr15	86013265	86013375	330798	330805	66084	8	111	13.875	22.9458	2.97998	0.0638083	0.692386	0.628577	0.0275455	hyper
5412	chr9	31192684	31192834	2079976	2079981	176936	6	151	25.1667	22.9328	4.81225	0.0603461	0.887281	0.826934	0.0220344	hyper
4929	chr2	35964853	35964984	1912777	1912781	97378	5	132	26.4	22.9051	5.79426	0.0781998	0.658265	0.580065	0.022901	hyper
15579	chr10	45009511	45009674	2370664	2370674	15202	11	164	14.9091	-22.8981	-1.96963	0.0600861	0.114286	0.0541995	0.0475696	hyper
1887	chr6	118429966	118430141	777877	777881	150299	5	176	35.2	22.8826	5.11735	0.0991975	0.556568	0.457371	0.0270925	hyper
5395	chr9	21890446	21890756	2074391	2074397	176408	7	311	44.4286	22.8658	3.44236	0.055107	0.437332	0.382225	0.0247189	hyper
5157	chr2	131856804	131857049	1990077	1990081	103231	5	246	49.2	22.8536	5.68105	0.126547	0.373218	0.24667	0.0278213	hyper
4541	chr11	117015510	117015767	1770818	1770822	34871	5	258	51.6	22.8363	4.88079	0.152054	0.627357	0.475303	0.0272754	hyper
6514	chr14	56167351	56167579	2514995	2515000	56447	6	229	38.1667	22.8281	4.08036	0.17404	0.811736	0.637696	0.0266193	hyper
5959	chr19	46391413	46391532	2264255	2264263	92812	9	120	13.3333	22.8066	2.56727	0.0789603	0.404339	0.325379	0.0218308	hyper
5974	chr19	47607074	47607164	2269375	2269377	93103	3	91	30.3333	22.8036	7.65276	0.237084	0.920995	0.68391	0.0265638	hyper
4893	chr2	31498518	31498691	1900759	1900764	96646	6	174	29	22.803	4.0434	0.075593	0.352644	0.277051	0.0225376	hyper
5929	chr19	42164050	42164220	2251462	2251467	92180	6	171	28.5	22.7745	4.08798	0.0813324	0.392496	0.311163	0.021204	hyper
133	chr13	55053599	55053885	49638	49642	47847	5	287	57.4	22.7662	6.1383	0.121246	0.554155	0.432909	0.02374	hyper
2349	chr5	135218418	135218765	951448	951455	140186	8	348	43.5	22.7403	3.12011	0.0795196	0.304876	0.225357	0.0305043	hyper
2553	chr18	38398089	38398397	1022746	1022752	84965	7	309	44.1429	22.7395	4.00559	0.0546635	0.402417	0.347754	0.0247714	hyper
1026	chr1	93075782	93076367	431186	431194	5267	9	586	65.1111	22.7382	2.59435	0.0614428	0.36888	0.307437	0.029998	hyper
2893	chr7	53678081	53678366	1137440	1137446	157341	7	286	40.8571	22.7134	3.34077	0.11104	0.755281	0.644242	0.0279287	hyper
5213	chr2	154900847	154901021	2011055	2011059	104815	5	175	35	22.688	5.97081	0.0971282	0.453956	0.356828	0.0255778	hyper
4651	chr16	18624818	18624937	1807319	1807325	69640	7	120	17.1429	22.6825	3.54493	0.111479	0.212556	0.101077	0.0215131	hyper
2757	chr7	28193249	28193304	1100939	1100946	155135	8	56	7	22.6539	3.18317	0.0559386	0.225997	0.170058	0.0252871	hyper
5875	chr19	25287939	25287971	2232486	2232494	90686	9	33	3.66667	22.6373	2.5341	0.230543	0.872979	0.642436	0.0480773	hyper
2718	chr7	20011417	20011521	1088568	1088576	154416	9	105	11.6667	22.568	2.59077	0.188066	0.733442	0.545376	0.0491733	hyper
2546	chr18	37927405	37927573	1021006	1021013	84878	8	169	21.125	22.5029	2.8897	0.139126	0.296076	0.15695	0.0229782	hyper
993	chr1	74178041	74178392	410095	410099	3714	5	352	70.4	22.5018	4.78848	0.295002	0.85785	0.562848	0.0416508	hyper
2081	chr5	37133709	37134031	843791	843799	132246	9	323	35.8889	22.4796	2.55013	0.0531622	0.432777	0.379615	0.0205904	hyper
1178	chr1	190836922	190837073	507914	507919	11748	6	152	25.3333	22.4345	4.11113	0.162842	0.323327	0.160485	0.0432641	hyper
5848	chr19	9015668	9015817	2218506	2218513	89549	8	150	18.75	22.4056	2.98267	0.0505742	0.40252	0.351946	0.0197299	hyper
4228	chr11	61019591	61019683	1642005	1642012	27084	8	93	11.625	22.4022	2.84882	0.262629	0.518613	0.255984	0.0449293	hyper
4628	chr16	16599738	16599805	1801646	1801654	69353	9	68	7.55556	22.3968	2.5667	0.191926	0.224632	0.0327059	0.0864377	hyper
6209	chr10	79219092	79219348	2405090	2405094	17790	5	257	51.4	22.3832	4.53242	0.135227	0.544625	0.409398	0.0300823	hyper
5451	chr9	44517890	44518196	2094236	2094240	178029	5	307	61.4	22.353	4.89513	0.110746	0.7519	0.641154	0.0222949	hyper
4294	chr11	74650835	74651012	1667484	1667489	28676	6	178	29.6667	22.3479	4.98146	0.114752	0.518832	0.40408	0.0261486	hyper
1421	chr4	125999246	125999325	607806	607811	124751	6	80	13.3333	22.3423	4.55691	0.109899	0.321563	0.211665	0.0246825	hyper
4272	chr11	70333698	70333794	1660504	1660512	28147	9	97	10.7778	22.3401	2.5281	0.0561708	0.214792	0.158621	0.0243981	hyper
2321	chr5	125807869	125808075	940437	940445	139237	9	207	23	22.3169	2.52234	0.0907328	0.498567	0.407835	0.0251972	hyper
6291	chr10	83115427	83115747	2424354	2424358	18630	5	321	64.2	22.3094	4.57221	0.224085	0.619547	0.395461	0.0342882	hyper
2253	chr5	118286824	118287126	918125	918128	137904	4	303	75.75	22.2613	8.92171	0.230041	0.460109	0.230068	0.02504	hyper
3668	chr17	45874428	45874669	1421200	1421204	78920	5	242	48.4	22.2403	5.61241	0.143139	0.456229	0.31309	0.0270901	hyper
617	chr8	124065679	124065817	235821	235828	173935	8	139	17.375	22.2172	2.95071	0.0737928	0.788967	0.715174	0.0239039	hyper
4526	chr11	115850691	115850947	1764372	1764380	34548	9	257	28.5556	22.1831	2.48338	0.112662	0.506952	0.394291	0.0341249	hyper
304	chr8	14097712	14098117	119905	119912	165710	8	406	50.75	22.1766	2.78978	0.0837906	0.58347	0.49968	0.0302787	hyper
6214	chr10	79344979	79345207	2406096	2406104	17844	9	229	25.4444	22.1657	2.49012	0.0557449	0.279583	0.223838	0.0216416	hyper
3040	chr7	119113334	119113415	1188347	1188349	161532	3	82	27.3333	22.1352	8.50587	0.228311	0.583004	0.354694	0.0363186	hyper
688	chr15	12305146	12305288	261687	261694	60780	8	143	17.875	22.1307	3.29173	0.0695397	0.146161	0.0766217	0.0303377	hyper
899	chr15	102798985	102799328	365144	365150	68088	7	344	49.1429	22.1127	3.59289	0.0860929	0.258985	0.172892	0.0256298	hyper
3363	chr3	102539918	102540130	1309150	1309155	114129	6	213	35.5	22.1098	4.7067	0.196908	0.699429	0.502521	0.0448967	hyper
4483	chr11	103610016	103610208	1741158	1741160	32997	3	193	64.3333	22.0963	7.79021	0.240074	0.55141	0.311336	0.0335651	hyper
408	chr8	72636777	72636945	158386	158393	168855	8	169	21.125	22.0948	3.12484	0.0574128	0.395356	0.337943	0.0231032	hyper
3038	chr7	117994608	117994986	1187551	1187555	161466	5	379	75.8	22.0591	5.42027	0.0624192	0.81052	0.7481	0.0246713	hyper
6021	chrX	69207937	69208002	2306620	2306628	187410	9	66	7.33333	22.0547	2.45538	0.0882625	0.368628	0.280366	0.0847722	hyper
2051	chr5	33449819	33450286	836236	836241	131769	6	468	78	22.0419	3.83032	0.100566	0.418847	0.318281	0.026626	hyper
2461	chr5	149802628	149802805	986466	986470	142414	5	178	35.6	22.0378	4.45078	0.125025	0.710037	0.585012	0.0299704	hyper
2226	chr5	114689148	114689401	906645	906653	137208	9	254	28.2222	22.0327	2.45253	0.113767	0.488366	0.374599	0.0225669	hyper
3586	chr17	29464322	29464384	1390659	1390665	77061	7	63	9	22.029	3.79723	0.124546	0.334212	0.209665	0.0302	hyper
3495	chr17	8012818	8013243	1357089	1357095	74866	7	426	60.8571	21.9632	3.4742	0.15634	0.83945	0.68311	0.0341428	hyper
1587	chr4	147823431	147823911	662471	662475	128410	5	481	96.2	21.9149	6.40203	0.0537905	0.309491	0.2557	0.0245992	hyper
4187	chr11	53293818	53294409	1627111	1627115	26053	5	592	118.4	21.9143	5.95797	0.118538	0.573183	0.454646	0.0265296	hyper
4488	chr11	105209300	105209630	1744384	1744391	33203	8	331	41.375	21.8789	2.98217	0.129914	0.660678	0.530764	0.0256356	hyper
2035	chr5	30968624	30968836	831427	831433	131457	7	213	30.4286	21.8623	3.43065	0.130496	0.522589	0.392093	0.0398219	hyper
1517	chr4	136019361	136019676	637577	637584	126509	8	316	39.5	21.8606	3.00977	0.13665	0.248495	0.111845	0.0388435	hyper
709	chr15	37066074	37066286	273567	273571	61897	5	213	42.6	21.8508	6.05037	0.134011	0.563363	0.429352	0.0399428	hyper
5371	chr9	20674576	20674893	2068202	2068208	176050	7	318	45.4286	21.8463	3.30305	0.13096	0.778208	0.647248	0.0394568	hyper
3614	chr17	34726723	34727223	1404674	1404681	77989	8	501	62.625	21.8346	2.82194	0.0772602	0.611572	0.534312	0.02903	hyper
4118	chr11	22757965	22758128	1600916	1600923	23854	8	164	20.5	21.8129	2.83837	0.0628876	0.395582	0.332695	0.0261555	hyper
2291	chr5	123229921	123230097	931798	931804	138760	7	177	25.2857	21.797	3.58577	0.0578685	0.289105	0.231237	0.0237347	hyper
2925	chr7	73445599	73446093	1148175	1148181	158386	7	495	70.7143	21.7957	3.23104	0.0780655	0.535027	0.456962	0.0310313	hyper
117	chr13	53205227	53205402	45776	45781	47626	6	176	29.3333	21.7759	4.19184	0.158729	0.431226	0.272497	0.0379112	hyper
1232	chr4	41446570	41446693	533419	533424	118966	6	124	20.6667	21.7756	3.88596	0.0869856	0.466606	0.37962	0.0231279	hyper
6570	chr14	70604450	70604783	2535253	2535258	57829	6	334	55.6667	21.73	6.68779	0.0982261	0.238891	0.140665	0.0253067	hyper
3183	chr3	8924314	8924406	1236839	1236841	108459	3	93	31	21.7119	8.24887	0.235862	0.879135	0.643274	0.0266115	hyper
1009	chr1	78653729	78653854	417987	417992	4137	6	126	21	21.7043	4.41083	0.223122	0.746409	0.523287	0.057216	hyper
5211	chr2	154438516	154438622	2010231	2010234	104764	4	107	26.75	21.6954	6.02435	0.155917	0.590309	0.434392	0.0240152	hyper
4776	chr16	93687064	93687721	1859965	1859972	73850	8	658	82.25	21.6928	2.76292	0.0731861	0.691115	0.617929	0.0235088	hyper
2714	chr7	19887376	19887640	1087370	1087377	154378	8	265	33.125	21.682	2.77725	0.0647991	0.249864	0.185065	0.0225758	hyper
5839	chr19	7498517	7498879	2216140	2216147	89400	8	363	45.375	21.6818	2.91177	0.0724629	0.597988	0.525525	0.0211148	hyper
678	chr15	3929775	3930424	254566	254571	60227	6	650	108.333	21.6769	5.27573	0.107735	0.463805	0.356071	0.0300651	hyper
4841	chr2	26083681	26083759	1886402	1886404	95756	3	79	26.3333	21.6563	7.3205	0.467775	0.634456	0.16668	0.0244124	hyper
2509	chr18	34726656	34726776	1009905	1009909	84368	5	121	24.2	21.6235	4.32643	0.16191	0.491799	0.329889	0.0278172	hyper
1663	chr6	6905590	6905658	689086	689090	143088	5	69	13.8	21.6215	5.22723	0.21007	0.34752	0.13745	0.0473061	hyper
837	chr15	85457054	85457223	328614	328619	65968	6	170	28.3333	21.606	4.19937	0.168867	0.682595	0.513727	0.0310554	hyper
3772	chr17	87495291	87495336	1468201	1468208	82215	8	46	5.75	21.5624	2.71771	0.0796867	0.680744	0.601058	0.0294515	hyper
1124	chr1	168185467	168185649	482495	482499	9777	5	183	36.6	21.5557	6.18325	0.175546	0.214329	0.038783	0.0409546	hyper
1842	chr6	97436928	97437174	760665	760670	148898	6	247	41.1667	21.5422	4.03073	0.143488	0.493313	0.349824	0.0291846	hyper
4376	chr11	88061491	88061869	1697221	1697227	30642	7	379	54.1429	21.4796	3.0981	0.16665	0.628935	0.462285	0.0398825	hyper
3429	chr3	126866448	126866758	1328181	1328184	115536	4	311	77.75	21.4232	5.96663	0.0722189	0.40353	0.331311	0.02692	hyper
689	chr15	12670665	12671005	262222	262229	60829	8	341	42.625	21.4224	2.80581	0.0696945	0.521551	0.451857	0.0300202	hyper
116	chr13	53193044	53193614	45745	45752	47624	8	571	71.375	21.3948	2.69994	0.0758056	0.469086	0.393281	0.0369172	hyper
5306	chr2	168439507	168439777	2040307	2040314	106718	8	271	33.875	21.3718	2.80563	0.167459	0.595598	0.428139	0.0306986	hyper
3309	chr3	89233715	89233868	1288389	1288391	112660	3	154	51.3333	21.3677	12.6558	0.149664	0.319027	0.169363	0.0222003	hyper
2921	chr7	73008538	73008637	1147532	1147535	158335	4	100	25	21.3598	7.21861	0.118112	0.822103	0.70399	0.0262973	hyper
5188	chr2	150826656	150827006	2002203	2002206	104231	4	351	87.75	21.3546	6.01909	0.20529	0.517608	0.312318	0.02861	hyper
2360	chr5	135966217	135966361	954185	954188	140344	4	145	36.25	21.2943	9.42136	0.132668	0.337333	0.204665	0.0243521	hyper
6223	chr10	79496562	79496963	2407770	2407774	17903	5	402	80.4	21.28	5.85352	0.112809	0.538345	0.425536	0.0219331	hyper
2448	chr5	147196257	147196423	979529	979534	141970	6	167	27.8333	21.2796	3.86791	0.0697564	0.492745	0.422988	0.0236493	hyper
5302	chr2	167943734	167943911	2038802	2038808	106621	7	178	25.4286	21.2782	3.41148	0.0822964	0.495977	0.413681	0.0441555	hyper
3746	chr17	73650724	73651086	1452665	1452670	81052	6	363	60.5	21.2747	4.14382	0.0887629	0.426064	0.337302	0.0258988	hyper
3963	chr12	87418558	87418703	1540817	1540822	41054	6	146	24.3333	21.2269	4.21955	0.0988264	0.304791	0.205965	0.0267983	hyper
5411	chr9	31020431	31020548	2079660	2079663	176909	4	118	29.5	21.2004	5.8645	0.104082	0.577873	0.473791	0.0225577	hyper
5335	chr2	174587238	174587254	2051755	2051758	107530	4	17	4.25	21.1919	5.37557	0.178852	0.492492	0.31364	0.0274414	hyper
3758	chr17	80876100	80876427	1458382	1458385	81520	4	328	82	21.1771	7.86675	0.133635	0.953356	0.819722	0.0287823	hyper
2734	chr7	25655117	25655224	1094112	1094119	154751	8	108	13.5	21.162	2.85253	0.110485	0.487681	0.377196	0.0259318	hyper
4557	chr11	118941271	118941660	1777675	1777681	35283	7	390	55.7143	21.148	3.20654	0.0998082	0.305793	0.205984	0.0260386	hyper
1089	chr1	137658342	137658837	460181	460188	7798	8	496	62	21.1355	2.75803	0.158145	0.580374	0.422228	0.0533064	hyper
699	chr15	31465929	31466000	268496	268499	61423	4	72	18	21.1133	5.44836	0.174697	0.669485	0.494788	0.0308926	hyper
4061	chr12	117514401	117514723	1577863	1577870	43815	8	323	40.375	21.1129	2.6462	0.116751	0.796488	0.679736	0.039456	hyper
1171	chr1	184272303	184272487	502271	502274	11307	4	185	46.25	21.0515	8.12282	0.171409	0.337337	0.165928	0.0323795	hyper
6206	chr10	79168782	79169091	2404607	2404611	17769	5	310	62	21.0448	5.07905	0.100685	0.572458	0.471773	0.0259943	hyper
5950	chr19	45821279	45821818	2262576	2262582	92739	7	540	77.1429	21.0364	3.54652	0.0723046	0.380436	0.308132	0.0229662	hyper
2496	chr18	25636890	25636953	1004907	1004913	83978	7	64	9.14286	20.9775	3.66639	0.290374	0.835611	0.545237	0.028906	hyper
5399	chr9	22105016	22105156	2075051	2075055	176469	5	141	28.2	20.9693	5.0582	0.213537	0.955944	0.742406	0.0405336	hyper
351	chr8	34619025	34619186	134611	134616	166952	6	162	27	20.9401	3.49917	0.0560002	0.302063	0.246063	0.0347642	hyper
2552	chr18	38368648	38368856	1022553	1022558	84961	6	209	34.8333	20.9348	3.72845	0.0695543	0.429806	0.360251	0.024792	hyper
4725	chr16	50530736	50530838	1838492	1838498	72125	7	103	14.7143	20.8937	3.54807	0.0583983	0.189455	0.131057	0.0284323	hyper
4014	chr12	109214155	109214520	1561028	1561035	42698	8	366	45.75	20.8834	2.73801	0.0872003	0.525608	0.438408	0.0281873	hyper
191	chr13	69674564	69674730	69675	69680	49560	6	167	27.8333	20.8819	3.78686	0.0554237	0.512853	0.457429	0.0236371	hyper
1438	chr4	128919900	128920271	613475	613481	125093	7	372	53.1429	20.8785	3.15004	0.0720515	0.385018	0.312966	0.0256517	hyper
528	chr8	94322344	94322513	194432	194437	171129	6	170	28.3333	20.8758	4.17124	0.0684648	0.187809	0.119345	0.0231866	hyper
1802	chr6	85105707	85106118	744221	744227	147621	7	412	58.8571	20.8725	3.6785	0.0877676	0.394091	0.306323	0.0383849	hyper
2124	chr5	72894300	72894452	863461	863465	133851	5	153	30.6	20.8689	4.47704	0.0735934	0.428053	0.354459	0.0230838	hyper
5747	chr9	118059788	118059869	2185914	2185919	184676	6	82	13.6667	20.8581	3.54604	0.097142	0.771829	0.674687	0.0258264	hyper
428	chr8	73340317	73340473	163761	163765	169054	5	157	31.4	20.857	5.37942	0.0968104	0.378678	0.281868	0.0260883	hyper
4754	chr16	88290150	88290540	1850136	1850142	73221	7	391	55.8571	20.8544	3.60847	0.0697302	0.111202	0.0414721	0.0293739	hyper
1247	chr4	44569842	44569961	539080	539085	119316	6	120	20	20.8217	3.52511	0.0957868	0.564771	0.468984	0.0248568	hyper
552	chr8	108021312	108021368	207153	207156	172005	4	57	14.25	20.8105	7.52039	0.179491	0.438505	0.259014	0.0297048	hyper
5597	chr9	75474486	75474708	2139735	2139740	181465	6	223	37.1667	20.8028	3.86678	0.133068	0.437318	0.30425	0.0491297	hyper
1431	chr4	127001892	127002304	610200	610207	124890	8	413	51.625	20.7955	2.837	0.0761573	0.470073	0.393915	0.0252218	hyper
3566	chr17	27158219	27158261	1381602	1381604	76491	3	43	14.3333	20.7849	7.00085	0.410299	0.859707	0.449409	0.0554113	hyper
253	chr13	107736307	107736505	96983	96988	51797	6	199	33.1667	20.7628	3.65996	0.0833615	0.667958	0.584596	0.0297894	hyper
2238	chr5	115992526	115992700	912830	912837	137552	8	175	21.875	20.7539	2.7973	0.0718019	0.666717	0.594915	0.0225267	hyper
3887	chr12	55305380	55305508	1505683	1505686	38601	4	129	32.25	20.7502	5.48903	0.168871	0.70391	0.535039	0.023905	hyper
5688	chr9	107548049	107548311	2169876	2169881	183625	6	263	43.8333	20.7352	3.64627	0.062507	0.456228	0.393721	0.022506	hyper
2423	chr5	143585679	143585735	972359	972363	141503	5	57	11.4	20.7117	4.42257	0.0854595	0.208554	0.123095	0.0220112	hyper
558	chr8	108376365	108376449	208583	208588	172078	6	85	14.1667	20.644	3.55664	0.0767256	0.701065	0.624339	0.026878	hyper
1518	chr4	136156134	136156237	637702	637704	126527	3	104	34.6667	20.6419	7.60961	0.238197	0.962935	0.724738	0.0302035	hyper
2568	chr18	50272417	50272691	1030640	1030646	85657	7	275	39.2857	20.6416	3.29218	0.443936	0.849775	0.405839	0.0545109	hyper
1502	chr4	135240847	135241266	634078	634083	126347	6	420	70	20.6296	4.19638	0.0746572	0.240232	0.165575	0.0338394	hyper
4866	chr2	28495217	28495526	1891398	1891404	96116	7	310	44.2857	20.6174	3.15291	0.058412	0.575052	0.51664	0.0212038	hyper
2078	chr5	36805332	36805652	842997	843002	132189	6	321	53.5	20.5837	4.4491	0.088784	0.436859	0.348075	0.0297635	hyper
6226	chr10	79603593	79603729	2408683	2408690	17931	8	137	17.125	20.5805	2.62894	0.0931952	0.467462	0.374266	0.0258628	hyper
3766	chr17	84029255	84029746	1461018	1461024	81752	7	492	70.2857	20.5752	3.15846	0.0874864	0.421783	0.334297	0.0259744	hyper
4261	chr11	69727047	69727254	1657703	1657709	28026	7	208	29.7143	20.5525	3.26318	0.0525296	0.329639	0.277109	0.0253032	hyper
5944	chr19	44748762	44748980	2257925	2257929	92552	5	219	43.8	20.5205	4.6002	0.0694612	0.615489	0.546028	0.0200884	hyper
6506	chr14	55253053	55253471	2512384	2512388	56281	5	419	83.8	20.5189	4.56027	0.137665	0.760013	0.622348	0.0275302	hyper
235	chr13	98976721	98977012	88658	88664	51142	7	292	41.7143	20.4707	3.38555	0.0591511	0.202752	0.143601	0.0347027	hyper
3358	chr3	100726795	100726893	1306666	1306672	113927	7	99	14.1429	20.4618	3.23055	0.0896614	0.708246	0.618585	0.021037	hyper
4432	chr11	98825766	98826370	1723937	1723944	32118	8	605	75.625	20.444	2.62431	0.0781666	0.244349	0.166182	0.0243236	hyper
409	chr8	72664036	72664187	158575	158579	168865	5	152	30.4	20.4429	5.2293	0.105832	0.171569	0.0657363	0.0320828	hyper
1433	chr4	128388399	128388608	611349	611355	124982	7	210	30	20.4385	3.18509	0.0645611	0.136917	0.0723557	0.0303955	hyper
4625	chr16	15598774	15598956	1800770	1800775	69294	6	183	30.5	20.4358	3.86884	0.221028	0.713088	0.49206	0.0451547	hyper
6579	chr14	71037330	71037445	2536685	2536691	57899	7	116	16.5714	20.4207	3.34725	0.0771894	0.802439	0.72525	0.0236832	hyper
2785	chr7	29652538	29652736	1106666	1106672	155422	7	199	28.4286	20.4203	3.08876	0.0606216	0.455258	0.394637	0.0273297	hyper
3767	chr17	84588345	84588850	1462861	1462866	81872	6	506	84.3333	20.4102	4.31978	0.0968795	0.559345	0.462466	0.0305659	hyper
2274	chr5	121847406	121847477	926816	926820	138486	5	72	14.4	20.3904	4.37639	0.105746	0.712559	0.606814	0.0274561	hyper
2252	chr5	117955040	117955216	917848	917855	137878	8	177	22.125	20.3488	2.57484	0.107837	0.693138	0.585301	0.0255926	hyper
4956	chr2	59719594	59719765	1923905	1923909	98437	5	172	34.4	20.3176	4.55621	0.327613	0.730285	0.402672	0.0724925	hyper
655	chr8	126140398	126140492	245329	245334	174421	6	95	15.8333	20.3078	4.65175	0.251093	0.461743	0.21065	0.0398343	hyper
5301	chr2	167942382	167942470	2038757	2038761	106619	5	89	17.8	20.2936	5.43974	0.159731	0.357303	0.197572	0.0543905	hyper
1020	chr1	90101871	90101938	426462	426466	4909	5	68	13.6	20.2913	5.49067	0.115425	0.362288	0.246863	0.0273758	hyper
2447	chr5	147071718	147071857	979344	979351	141956	8	140	17.5	20.2894	2.58461	0.129715	0.681823	0.552108	0.0231307	hyper
3448	chr3	131227002	131227226	1333482	1333487	115873	6	225	37.5	20.2844	3.9238	0.0588518	0.439965	0.381113	0.0217084	hyper
323	chr8	23275522	23275792	124028	124033	166213	6	271	45.1667	20.2648	4.19242	0.0763196	0.943539	0.867219	0.0382135	hyper
3652	chr17	37140634	37140803	1415044	1415047	78466	4	170	42.5	20.2628	6.19109	0.209188	0.443021	0.233833	0.0362945	hyper
2181	chr5	104123092	104123360	887036	887041	135768	6	269	44.8333	20.2419	3.67103	0.0616342	0.44463	0.382995	0.0216491	hyper
2877	chr7	52884695	52884964	1134465	1134470	157204	6	270	45	20.2395	3.7099	0.0861661	0.736457	0.650291	0.0241808	hyper
6328	chr10	112366295	112366452	2446497	2446502	20505	6	158	26.3333	20.233	3.77185	0.0742564	0.47168	0.397424	0.0248022	hyper
854	chr15	88988746	88988898	333985	333990	66277	6	153	25.5	20.2248	3.64225	0.0754491	0.77099	0.695541	0.0279172	hyper
4007	chr12	106692801	106692964	1557908	1557913	42469	6	164	27.3333	20.2245	3.41726	0.0988437	0.383611	0.284767	0.0393089	hyper
1075	chr1	135990373	135990684	455738	455744	7511	7	312	44.5714	20.2188	3.12962	0.0785684	0.631027	0.552459	0.0395388	hyper
481	chr8	86221917	86221982	178606	178610	170136	5	66	13.2	20.1827	4.43137	0.134703	0.626659	0.491955	0.0257465	hyper
1211	chr4	21702828	21703115	524149	524154	118255	6	288	48	20.1804	4.09519	0.104212	0.335793	0.231582	0.0284642	hyper
6525	chr14	58016503	58016816	2518643	2518648	56661	6	314	52.3333	20.1798	3.89805	0.0585431	0.547243	0.4887	0.0239698	hyper
3371	chr3	103595829	103596020	1310835	1310839	114249	5	192	38.4	20.1658	4.67856	0.116458	0.645448	0.52899	0.0240014	hyper
1942	chr6	135146883	135147224	799385	799389	151971	5	342	68.4	20.1579	4.78079	0.126714	0.534065	0.407351	0.0307435	hyper
4676	chr16	29944812	29945211	1818142	1818148	70490	7	400	57.1429	20.1563	3.21979	0.081423	0.79458	0.713157	0.0418292	hyper
30	chr13	21842903	21843056	10247	10251	45000	5	154	30.8	20.1333	5.03548	0.05621	0.374335	0.318125	0.0220244	hyper
3447	chr3	131152062	131152306	1333330	1333334	115865	5	245	49	20.1047	5.01772	0.0727551	0.447782	0.375027	0.0226332	hyper
1578	chr4	146318266	146318554	659289	659294	128126	6	289	48.1667	20.077	4.20716	0.173498	0.904596	0.731098	0.0467457	hyper
2362	chr5	136218810	136218844	954880	954882	140398	3	35	11.6667	20.046	6.77694	0.186027	0.641455	0.455428	0.0269689	hyper
1584	chr4	147524962	147525376	661476	661481	128358	6	415	69.1667	20.0361	3.93507	0.110727	0.53894	0.428213	0.0359465	hyper
1821	chr6	88789696	88789879	752560	752566	148125	7	184	26.2857	20.0354	4.25356	0.0664732	0.81979	0.753317	0.0232122	hyper
3547	chr17	25950635	25950704	1376866	1376873	76252	8	70	8.75	20.0317	2.55528	0.0821492	0.309225	0.227075	0.0260729	hyper
4864	chr2	28467787	28467996	1891288	1891293	96103	6	210	35	20.0189	3.85974	0.0628615	0.647221	0.58436	0.0208762	hyper
2640	chr18	81388684	81389085	1063697	1063702	88127	6	402	67	20.0134	3.7438	0.135901	0.891077	0.755177	0.031059	hyper
27	chr13	21540119	21540508	9532	9539	44976	8	390	48.75	20.0058	2.55607	0.333416	0.691537	0.358121	0.0825708	hyper
26	chr13	21320191	21320387	8831	8836	44949	6	197	32.8333	19.9872	3.41791	0.185147	0.911472	0.726325	0.0336905	hyper
4035	chr12	112632382	112632499	1569370	1569374	43152	5	118	23.6	19.9785	4.6429	0.340955	0.836135	0.49518	0.0368518	hyper
2063	chr5	34279379	34279567	838645	838649	131890	5	189	37.8	19.9675	5.302	0.0896792	0.492029	0.40235	0.0265921	hyper
4000	chr12	106103510	106103819	1556592	1556597	42370	6	310	51.6667	19.9551	3.50959	0.147507	0.41024	0.262733	0.0443339	hyper
2308	chr5	124356874	124357043	935728	935734	138951	7	170	24.2857	19.9515	3.13654	0.0519583	0.279481	0.227523	0.0220342	hyper
3454	chr3	135147900	135147977	1335538	1335543	116065	6	78	13	19.9415	3.42298	0.0589633	0.790457	0.731494	0.0236773	hyper
2387	chr5	138221193	138221408	962028	962034	140819	7	216	30.8571	19.9361	3.35781	0.0570391	0.38068	0.323641	0.0269236	hyper
5283	chr2	166820313	166820491	2034864	2034868	106365	5	179	35.8	19.9343	5.48131	0.226463	0.347864	0.121401	0.0475365	hyper
6119	chr10	44996809	44997204	2370621	2370626	15201	6	396	66	19.891	3.51235	0.204944	0.777575	0.572631	0.0227844	hyper
1485	chr4	133140821	133140920	625790	625794	125878	5	100	20	19.8852	5.91231	0.0871412	0.33135	0.244208	0.023319	hyper
3594	chr17	31432347	31432545	1395553	1395560	77439	8	199	24.875	19.877	2.52044	0.0694717	0.244442	0.17497	0.0276968	hyper
4732	chr16	57122999	57123363	1840997	1841001	72313	5	365	73	19.8269	5.13968	0.101525	0.46577	0.364245	0.0319773	hyper
113	chr13	51801238	51801516	43453	43460	47441	8	279	34.875	19.8252	2.53984	0.0834827	0.785365	0.701882	0.0294749	hyper
3326	chr3	94928846	94929232	1295165	1295170	113179	6	387	64.5	19.8025	3.47815	0.176594	0.907863	0.731269	0.0400155	hyper
77	chr13	43267771	43267943	32259	32264	46533	6	173	28.8333	19.7731	3.75714	0.0648732	0.36372	0.298847	0.0240775	hyper
2950	chr7	86889780	86889993	1158825	1158828	159211	4	214	53.5	19.7591	5.67854	0.131649	0.159893	0.0282441	0.0234099	hyper
1523	chr4	136604949	136605108	639225	639231	126625	7	160	22.8571	19.7137	3.08246	0.0621698	0.643124	0.580954	0.024203	hyper
6018	chrX	68810314	68810354	2306357	2306362	187382	6	41	6.83333	19.7063	3.30978	0.130777	0.333713	0.202936	0.0770521	hyper
6586	chr14	73775415	73775958	2538146	2538153	58027	8	544	68	19.6934	2.49059	0.0509968	0.861042	0.810045	0.0237011	hyper
1309	chr4	88435095	88435127	566374	566376	121743	3	33	11	19.6722	6.80297	0.281917	0.492529	0.210612	0.0350201	hyper
4310	chr11	76488107	76488472	1673243	1673249	28983	7	366	52.2857	19.6546	3.05851	0.0947882	0.661841	0.567052	0.0247951	hyper
6022	chrX	69208304	69208385	2306629	2306636	187411	8	82	10.25	19.6162	2.48151	0.0875596	0.371774	0.284215	0.0869634	hyper
1747	chr6	51407911	51408015	719095	719098	145581	4	105	26.25	19.6037	4.99251	0.18584	0.642476	0.456636	0.0265242	hyper
437	chr8	73929386	73929428	165850	165854	169152	5	43	8.6	19.5876	3.99681	0.0766717	0.577861	0.50119	0.0242973	hyper
3250	chr3	65197242	65197288	1267214	1267220	111162	7	47	6.71429	19.5851	3.09846	0.0557334	0.709938	0.654205	0.0263984	hyper
1270	chr4	53229679	53230090	548407	548410	119988	4	412	103	19.5756	6.44578	0.277896	0.724329	0.446433	0.0605151	hyper
6434	chr14	27456727	27456964	2488583	2488588	54156	6	238	39.6667	19.569	3.53362	0.0516499	0.511023	0.459373	0.0233208	hyper
2216	chr5	113508105	113508254	902295	902300	136936	6	150	25	19.5508	3.57045	0.0840406	0.656152	0.572111	0.0280225	hyper
790	chr15	79188524	79188857	311138	311144	64807	7	334	47.7143	19.5332	3.1077	0.077113	0.331013	0.253899	0.037083	hyper
6324	chr10	110445873	110445981	2444589	2444593	20338	5	109	21.8	19.5078	5.96232	0.0994376	0.294834	0.195396	0.0283549	hyper
3839	chr12	22510156	22510243	1488934	1488939	37116	6	88	14.6667	19.4823	3.32579	0.0912278	0.547993	0.456765	0.0269182	hyper
2824	chr7	31882731	31883013	1115337	1115343	155913	7	283	40.4286	19.4657	2.91463	0.0883736	0.39394	0.305567	0.0260341	hyper
48	chr13	24388911	24389376	16319	16325	45285	7	466	66.5714	19.4547	2.94319	0.122343	0.691233	0.56889	0.0237205	hyper
4657	chr16	20302567	20302828	1808644	1808649	69744	6	262	43.6667	19.4513	3.82442	0.0940446	0.498534	0.40449	0.0295406	hyper
5266	chr2	164226797	164226867	2026350	2026354	105809	5	71	14.2	19.4507	4.57233	0.120646	0.290352	0.169705	0.0261079	hyper
9490	chr6	145779239	145779816	808705	808713	152826	9	578	64.2222	-19.4445	-2.0589	0.0558513	0.288843	0.232992	0.0373247	hyper
638	chr8	125640261	125640382	242361	242365	174276	5	122	24.4	19.435	4.306	0.122171	0.448018	0.325847	0.0282745	hyper
3755	chr17	80015194	80015322	1456588	1456594	81401	7	129	18.4286	19.4221	2.93955	0.140342	0.789934	0.649592	0.0460721	hyper
3064	chr7	125764834	125765618	1194816	1194822	162106	7	785	112.143	19.4211	2.84569	0.147835	0.793218	0.645383	0.0314113	hyper
3006	chr7	107997273	107997512	1178433	1178438	160731	6	240	40	19.4013	3.24368	0.142125	0.568709	0.426584	0.0303683	hyper
819	chr15	83078651	83078856	323186	323191	65577	6	206	34.3333	19.3805	4.05064	0.107971	0.551246	0.443275	0.0402034	hyper
249	chr13	103455477	103455725	94322	94328	51574	7	249	35.5714	19.3633	2.99819	0.057839	0.496175	0.438336	0.0229921	hyper
4129	chr11	29725438	29725537	1605194	1605200	24268	7	100	14.2857	19.3619	3.21599	0.0904044	0.454301	0.363896	0.0294979	hyper
6338	chr10	117577703	117578024	2451952	2451955	20904	4	322	80.5	19.3604	5.5989	0.152555	0.841662	0.689107	0.0375548	hyper
2403	chr5	140138588	140138834	966541	966545	141101	5	247	49.4	19.3339	3.91705	0.112313	0.758589	0.646275	0.0296345	hyper
6238	chr10	80082582	80082813	2413017	2413023	18092	7	232	33.1429	19.3227	2.88724	0.0889933	0.487739	0.398746	0.0230551	hyper
5386	chr9	21591513	21591642	2072699	2072704	176321	6	130	21.6667	19.3037	3.50277	0.119568	0.553727	0.434159	0.0242655	hyper
3105	chr7	135079915	135080096	1209484	1209489	163081	6	182	30.3333	19.2999	3.68378	0.1089	0.493064	0.384164	0.024343	hyper
5748	chr9	118415116	118415144	2186588	2186591	184714	4	29	7.25	19.2705	5.97102	0.0892306	0.143725	0.0544946	0.0210771	hyper
822	chr15	83295339	83295448	323811	323814	65627	4	110	27.5	19.258	5.72249	0.126058	0.318217	0.192159	0.0280492	hyper
2549	chr18	38094107	38094369	1021684	1021689	84909	6	263	43.8333	19.2525	3.48231	0.0738339	0.151047	0.0772126	0.0382192	hyper
1715	chr6	39328797	39328864	709400	709406	144837	7	68	9.71429	19.2362	2.99215	0.0594981	0.697637	0.638139	0.0318225	hyper
4699	chr16	34093638	34093718	1827128	1827132	71134	5	81	16.2	19.2138	3.90323	0.0818376	0.677628	0.595791	0.0239797	hyper
1324	chr4	100971191	100971200	573529	573531	122389	3	10	3.33333	19.2076	6.41703	0.316017	0.889251	0.573234	0.0301754	hyper
563	chr8	108942925	108943027	210786	210789	172180	4	103	25.75	19.1898	5.5322	0.18128	0.779278	0.597998	0.0330602	hyper
3067	chr7	126132633	126132710	1195501	1195503	162156	3	78	26	19.1822	6.54979	0.248523	0.834391	0.585868	0.0296161	hyper
4958	chr2	60042558	60042859	1924217	1924220	98477	4	302	75.5	19.1775	6.01226	0.0981723	0.921785	0.823612	0.0217995	hyper
1819	chr6	88577850	88578003	752268	752272	148104	5	154	30.8	19.1444	5.81134	0.0625278	0.225047	0.162519	0.0389731	hyper
2491	chr18	24279205	24279436	1003518	1003522	83877	5	232	46.4	19.1265	4.90498	0.140634	0.369403	0.228769	0.0412564	hyper
4738	chr16	63862719	63862949	1843272	1843274	72564	3	231	77	19.1111	10.0861	0.154905	0.552479	0.397574	0.0260485	hyper
5808	chr19	6060554	6060883	2209747	2209752	89114	6	330	55	19.0654	4.35777	0.051059	0.542466	0.491407	0.0198839	hyper
5355	chr9	7762911	7763221	2061668	2061672	175320	5	311	62.2	19.0595	4.43382	0.119025	0.66578	0.546755	0.0326997	hyper
3551	chr17	26232667	26232792	1378408	1378414	76305	7	126	18	19.0216	2.89306	0.0721049	0.370587	0.298482	0.0335492	hyper
3386	chr3	107159045	107159218	1314839	1314842	114515	4	174	43.5	19.0195	5.00828	0.16464	0.527833	0.363193	0.0288053	hyper
4332	chr11	79474848	79475008	1681082	1681088	29531	7	161	23	19.0149	2.8037	0.0636882	0.37409	0.310401	0.0249581	hyper
3176	chr3	7365196	7365654	1235844	1235849	108380	6	459	76.5	19.0148	3.4338	0.0754281	0.672383	0.596955	0.0469353	hyper
1432	chr4	127662927	127663364	610781	610786	124941	6	438	73	19.0064	3.41529	0.0990874	0.385772	0.286685	0.0261695	hyper
626	chr8	124473602	124473791	237987	237992	174040	6	190	31.6667	19.0042	3.60165	0.0958841	0.533643	0.437759	0.0299559	hyper
6513	chr14	56140299	56140348	2514934	2514936	56442	3	50	16.6667	18.9963	9.14327	0.29138	0.429899	0.138519	0.0288592	hyper
5008	chr2	76487100	76487187	1942135	1942139	99793	5	88	17.6	18.9801	3.88903	0.130425	0.673992	0.543567	0.0289988	hyper
4647	chr16	18236467	18236894	1805844	1805850	69578	7	428	61.1429	18.9717	2.94372	0.0849704	0.643108	0.558137	0.0322092	hyper
4448	chr11	100957450	100957683	1730028	1730034	32463	7	234	33.4286	18.968	3.05513	0.0828739	0.559485	0.476611	0.0256125	hyper
2850	chr7	51809666	51809866	1127556	1127558	156930	3	201	67	18.9375	8.45964	0.198089	0.477995	0.279907	0.0283531	hyper
6097	chr10	36850096	36850108	2359612	2359618	14403	7	13	1.85714	18.933	2.80284	0.404485	0.976302	0.571817	0.0623319	hyper
2801	chr7	30580438	30580551	1110085	1110089	155630	5	114	22.8	18.9211	3.89792	0.236616	0.796854	0.560238	0.0332216	hyper
4786	chr16	95011723	95011991	1862986	1862991	74059	6	269	44.8333	18.9186	3.64059	0.0779568	0.421677	0.34372	0.0244206	hyper
771	chr15	77788172	77788731	305843	305849	64542	7	560	80	18.9185	3.0216	0.0557535	0.551563	0.49581	0.0267884	hyper
4117	chr11	20990598	20990805	1599211	1599213	23682	3	208	69.3333	18.9152	6.49783	0.307567	0.889004	0.581437	0.0449284	hyper
1087	chr1	137272248	137272465	459089	459094	7732	6	218	36.3333	18.8853	3.57795	0.136678	0.399387	0.262709	0.0364169	hyper
4434	chr11	100130731	100130780	1725831	1725834	32264	4	50	12.5	18.8819	4.74453	0.153232	0.517422	0.364191	0.0315564	hyper
3274	chr3	85912775	85913239	1278625	1278631	112168	7	465	66.4286	18.8697	2.83513	0.0628052	0.620131	0.557326	0.0223226	hyper
4424	chr11	98318363	98318456	1721159	1721162	31993	4	94	23.5	18.8623	7.1866	0.116987	0.361076	0.244089	0.0237828	hyper
4650	chr16	18497913	18498225	1806585	1806587	69627	3	313	104.333	18.8342	6.944	0.172598	0.536764	0.364166	0.0317213	hyper
750	chr15	75800146	75800277	297276	297280	64135	5	132	26.4	18.8142	4.78144	0.107527	0.301574	0.194047	0.0264737	hyper
1370	chr4	117506933	117507038	591773	591778	123678	6	106	17.6667	18.8091	3.43521	0.0779599	0.570744	0.492784	0.0237956	hyper
6339	chr10	118892948	118893138	2453217	2453222	21003	6	191	31.8333	18.8009	3.66518	0.0746921	0.648406	0.573714	0.0231183	hyper
6284	chr10	81099076	81099219	2421401	2421405	18410	5	144	28.8	18.7992	3.92362	0.103295	0.418061	0.314766	0.0294416	hyper
6080	chr10	24432301	24432415	2354557	2354561	13878	5	115	23	18.7796	5.16306	0.0756484	0.17739	0.101742	0.0316574	hyper
1494	chr4	133948553	133948771	628981	628987	126052	7	219	31.2857	18.7653	2.83062	0.137552	0.613818	0.476266	0.0440022	hyper
4076	chr11	4034864	4035109	1583853	1583859	22376	7	246	35.1429	18.7512	2.77955	0.0731403	0.199813	0.126673	0.0323529	hyper
1430	chr4	126893360	126893726	609793	609799	124872	7	367	52.4286	18.7332	3.06326	0.110121	0.563014	0.452893	0.0337788	hyper
342	chr8	27126211	27126471	130745	130750	166653	6	261	43.5	18.7229	3.66096	0.0554894	0.381131	0.325641	0.0225245	hyper
2507	chr18	34568401	34568584	1009558	1009562	84344	5	184	36.8	18.7139	5.04259	0.0771907	0.3533	0.27611	0.0274854	hyper
4888	chr2	30789257	30789479	1898313	1898317	96514	5	223	44.6	18.7086	4.31945	0.12694	0.476395	0.349455	0.0325831	hyper
616	chr8	123628440	123628690	234399	234404	173866	6	251	41.8333	18.7075	3.79499	0.0772573	0.657878	0.58062	0.0238763	hyper
121	chr13	54570744	54570843	47803	47808	47763	6	100	16.6667	18.7065	3.19776	0.064661	0.635413	0.570752	0.0262596	hyper
3650	chr17	37081350	37081799	1414636	1414641	78448	6	450	75	18.7031	3.67127	0.0917502	0.374289	0.282538	0.0302066	hyper
3195	chr3	19087280	19087400	1240832	1240835	108913	4	121	30.25	18.6789	5.87803	0.103281	0.452768	0.349488	0.02596	hyper
936	chr1	34541456	34541710	381053	381059	1221	7	255	36.4286	18.6752	2.94133	0.118594	0.449828	0.331233	0.0347955	hyper
4048	chr12	113882285	113882364	1573541	1573545	43404	5	80	16	18.661	4.22356	0.0859472	0.452198	0.366251	0.0223431	hyper
4461	chr11	102118635	102118829	1735040	1735046	32720	7	195	27.8571	18.6206	2.88831	0.0958153	0.542409	0.446594	0.0335377	hyper
1292	chr4	65265373	65265585	558646	558648	120989	3	213	71	18.6097	9.56146	0.381891	0.619363	0.237473	0.0472079	hyper
4611	chr16	11144374	11144474	1797145	1797151	68943	7	101	14.4286	18.5712	2.87895	0.16338	0.669302	0.505922	0.0468768	hyper
6366	chr10	126606545	126606802	2463019	2463024	21671	6	258	43	18.5646	3.32364	0.0940644	0.539001	0.444937	0.0241406	hyper
5070	chr2	105065513	105065620	1961567	1961570	101336	4	108	27	18.5519	4.78745	0.084489	0.561958	0.477469	0.0213609	hyper
3600	chr17	33015454	33015659	1399528	1399534	77714	7	206	29.4286	18.5441	3.02578	0.0988319	0.592791	0.493959	0.0324033	hyper
6224	chr10	79521055	79521244	2408058	2408064	17912	7	190	27.1429	18.5217	2.70604	0.0871274	0.783429	0.696302	0.0273023	hyper
3184	chr3	9005798	9006022	1237053	1237056	108479	4	225	56.25	18.5135	4.67049	0.117763	0.838647	0.720884	0.0336897	hyper
434	chr8	73792425	73792639	165156	165160	169124	5	215	43	18.5135	4.32073	0.129969	0.815018	0.685049	0.0283448	hyper
179	chr13	64020814	64021117	63663	63668	48958	6	304	50.6667	18.5099	3.3253	0.0705338	0.605412	0.534879	0.0312834	hyper
2643	chr18	82913807	82914064	1065262	1065267	88254	6	258	43	18.5095	3.20013	0.111622	0.620168	0.508546	0.0271988	hyper
5687	chr9	107466233	107466458	2169123	2169126	183599	4	226	56.5	18.4646	6.64495	0.151255	0.379563	0.228308	0.0284676	hyper
4984	chr2	71205810	71205918	1932181	1932187	99177	7	109	15.5714	18.4524	2.91599	0.0989222	0.193518	0.0945953	0.0530638	hyper
4226	chr11	60961126	60961251	1641829	1641835	27077	7	126	18	18.4144	2.74675	0.0622796	0.246223	0.183943	0.0278947	hyper
4838	chr2	25949553	25949852	1885811	1885817	95733	7	300	42.8571	18.4066	2.81763	0.147773	0.592646	0.444872	0.0625631	hyper
3667	chr17	45739117	45739372	1420469	1420475	78879	7	256	36.5714	18.3966	2.73324	0.0941085	0.483971	0.389862	0.030077	hyper
6239	chr10	80214160	80214344	2413785	2413791	18122	7	185	26.4286	18.3888	2.73921	0.0621328	0.188678	0.126546	0.0215379	hyper
6341	chr10	119670816	119671002	2454225	2454231	21075	7	187	26.7143	18.3874	2.72821	0.0592733	0.25369	0.194417	0.0218285	hyper
4792	chr16	98148660	98148716	1865837	1865839	74324	3	57	19	18.3461	8.26902	0.305604	0.936831	0.631227	0.0243983	hyper
4331	chr11	79404008	79404164	1680821	1680824	29509	4	157	39.25	18.3459	6.0643	0.11731	0.437844	0.320534	0.0317703	hyper
954	chr1	39587356	39587669	388434	388440	1826	7	314	44.8571	18.3402	2.83994	0.0870736	0.587447	0.500374	0.0285371	hyper
3399	chr3	108450222	108450378	1318308	1318311	114707	4	157	39.25	18.3347	4.60549	0.143903	0.583952	0.440048	0.0283512	hyper
5978	chr19	53384090	53384441	2272038	2272042	93303	5	352	70.4	18.3014	4.07916	0.0724338	0.223509	0.151075	0.0237152	hyper
2034	chr5	30952097	30952328	831416	831419	131453	4	232	58	18.2987	5.14881	0.25387	0.654636	0.400766	0.0372109	hyper
527	chr8	93671461	93671670	193634	193639	171053	6	210	35	18.2598	3.3898	0.0653156	0.566827	0.501511	0.0244046	hyper
4668	chr16	28444766	28444806	1816748	1816752	70375	5	41	8.2	18.2565	4.28479	0.115099	0.405312	0.290212	0.033358	hyper
233	chr13	98707819	98708092	88325	88330	51117	6	274	45.6667	18.2467	3.5968	0.136746	0.610445	0.473699	0.0353196	hyper
6587	chr14	73923892	73924437	2538372	2538376	58046	5	546	109.2	18.238	4.72141	0.112231	0.624032	0.511801	0.0288235	hyper
2131	chr5	73516978	73517030	864823	864827	133945	5	53	10.6	18.2177	3.64837	0.189608	0.834841	0.645233	0.0352716	hyper
5983	chr19	55281783	55281911	2275377	2275381	93510	5	129	25.8	18.1914	3.6893	0.0638853	0.603827	0.539942	0.0251887	hyper
5485	chr9	54891618	54891754	2107046	2107052	179001	7	137	19.5714	18.1856	2.65836	0.0937093	0.238936	0.145227	0.0208015	hyper
5935	chr19	43977480	43977691	2255569	2255575	92407	7	212	30.2857	18.1738	2.68745	0.0827606	0.760706	0.677945	0.0213104	hyper
586	chr8	113617528	113617753	219095	219097	172754	3	226	75.3333	18.1732	8.11754	0.241194	0.575848	0.334654	0.0417012	hyper
1881	chr6	116418145	116418429	775455	775457	150126	3	285	95	18.1706	6.48581	0.338258	0.541823	0.203565	0.0245395	hyper
5674	chr9	106150571	106150704	2165392	2165397	183407	6	134	22.3333	18.1647	3.21524	0.0799669	0.454165	0.374198	0.0237553	hyper
1561	chr4	141796954	141796966	655468	655470	127642	3	13	4.33333	18.1332	6.0843	0.139641	0.694989	0.555348	0.029284	hyper
973	chr1	57454109	57454119	398060	398064	2680	5	11	2.2	18.1315	3.62778	0.238593	0.79183	0.553237	0.046616	hyper
4558	chr11	119007545	119007708	1778148	1778153	35295	6	164	27.3333	18.1139	3.32885	0.120511	0.315636	0.195125	0.0275242	hyper
5311	chr2	168781644	168781749	2041772	2041777	106799	6	106	17.6667	18.1119	3.15512	0.0693048	0.525062	0.455757	0.0255323	hyper
4447	chr11	100947985	100948162	1729896	1729898	32461	3	178	59.3333	18.1094	7.56426	0.162645	0.569081	0.406436	0.0257367	hyper
1351	chr4	115649726	115649883	587055	587060	123385	6	158	26.3333	18.0738	3.18679	0.19957	0.52644	0.32687	0.0375784	hyper
3852	chr12	29358856	29359166	1493906	1493910	37531	5	311	62.2	18.069	3.86439	0.0742018	0.666016	0.591814	0.0284118	hyper
5531	chr9	62385357	62385602	2120015	2120020	179942	6	246	41	18.0669	3.63653	0.0657724	0.322866	0.257094	0.0210304	hyper
620	chr8	124356528	124356627	237435	237439	174000	5	100	20	18.0588	3.74317	0.0895678	0.220396	0.130828	0.0271227	hyper
2095	chr5	44493306	44493453	849034	849038	132638	5	148	29.6	18.0469	4.18667	0.0570783	0.185664	0.128586	0.0235158	hyper
5830	chr19	7014964	7015112	2213513	2213517	89287	5	149	29.8	18.0271	4.36987	0.0943354	0.567739	0.473404	0.0232268	hyper
1067	chr1	134778648	134778893	452625	452629	7283	5	246	49.2	17.9864	3.94425	0.0711769	0.418161	0.346984	0.0268566	hyper
5563	chr9	69139883	69140186	2131620	2131624	180759	5	304	60.8	17.9825	3.88782	0.0694472	0.459708	0.390261	0.0213598	hyper
6363	chr10	126559396	126559612	2462775	2462781	21655	7	217	31	17.9771	2.59454	0.0747005	0.46549	0.39079	0.0283501	hyper
5382	chr9	21041814	21041949	2070633	2070636	176171	4	136	34	17.963	8.61561	0.108928	0.454064	0.345135	0.0221498	hyper
3219	chr3	35660774	35661070	1250682	1250687	109821	6	297	49.5	17.9554	3.06604	0.174556	0.897396	0.72284	0.0458439	hyper
4391	chr11	94969828	94969974	1704929	1704934	31232	6	147	24.5	17.952	3.07113	0.0994721	0.570433	0.470961	0.0502375	hyper
5278	chr2	165312703	165312849	2030875	2030877	106052	3	147	49	17.948	7.69529	0.153301	0.325366	0.172065	0.0342079	hyper
2903	chr7	56887550	56887651	1140823	1140828	157654	6	102	17	17.9365	3.22449	0.0666113	0.2864	0.219789	0.0243064	hyper
2230	chr5	115264235	115264348	909210	909212	137353	3	114	38	17.872	7.61658	0.16628	0.347904	0.181624	0.0213045	hyper
2813	chr7	30928066	30928205	1111180	1111184	155698	5	140	28	17.8521	4.58686	0.136843	0.318154	0.181311	0.0592543	hyper
1307	chr4	88401114	88401286	565932	565938	121728	7	173	24.7143	17.8451	2.60797	0.102076	0.541546	0.439469	0.0241295	hyper
5506	chr9	57330797	57330849	2111129	2111135	179275	7	53	7.57143	17.8268	2.60797	0.0786277	0.895799	0.817171	0.0316974	hyper
4627	chr16	16213066	16213144	1801324	1801328	69329	5	79	15.8	17.8135	3.80509	0.144939	0.238713	0.0937741	0.0388792	hyper
514	chr8	89563031	89563386	188422	188424	170651	3	356	118.667	17.8079	8.19076	0.168605	0.587647	0.419042	0.0317	hyper
2993	chr7	105638668	105639001	1173612	1173615	160375	4	334	83.5	17.7853	8.8147	0.0839433	0.174648	0.0907048	0.0317642	hyper
1455	chr4	129986712	129986784	617356	617362	125296	7	73	10.4286	17.7825	2.56764	0.0527335	0.458713	0.405979	0.023148	hyper
3736	chr17	69767675	69768092	1448299	1448303	80739	5	418	83.6	17.7817	4.52657	0.0545046	0.409586	0.355081	0.0273907	hyper
3982	chr12	101401099	101401316	1549990	1549993	41854	4	218	54.5	17.7702	4.47647	0.141011	0.404837	0.263827	0.0299629	hyper
1372	chr4	117964045	117964134	593393	593399	123772	7	90	12.8571	17.7585	2.55774	0.111034	0.369058	0.258023	0.0504161	hyper
5110	chr2	121132016	121132270	1975500	1975505	102295	6	255	42.5	17.7569	3.03005	0.148732	0.83895	0.690218	0.0276633	hyper
4690	chr16	32087620	32087830	1823099	1823104	70823	6	211	35.1667	17.7538	3.36712	0.0928218	0.915042	0.82222	0.0260399	hyper
4896	chr2	31511430	31511636	1900878	1900881	96650	4	207	51.75	17.7483	5.50406	0.0536607	0.478329	0.424669	0.0225169	hyper
4379	chr11	88860226	88860305	1699038	1699042	30802	5	80	16	17.7456	4.4013	0.0799704	0.310371	0.230401	0.0303342	hyper
4180	chr11	51816889	51817059	1624454	1624459	25865	6	171	28.5	17.7326	3.42657	0.0597824	0.295695	0.235913	0.0296767	hyper
440	chr8	74008190	74008305	166368	166374	169168	7	116	16.5714	17.7271	2.61512	0.107764	0.599374	0.49161	0.0262557	hyper
193	chr13	72763595	72763838	71403	71409	49719	7	244	34.8571	17.6825	2.56595	0.0762109	0.407172	0.330961	0.0218498	hyper
1684	chr6	29228576	29228940	697781	697786	143873	6	365	60.8333	17.6756	3.47695	0.0663648	0.377703	0.311338	0.0273115	hyper
921	chr1	13580567	13580735	373266	373269	475	4	169	42.25	17.6731	4.72091	0.0789819	0.874851	0.795869	0.0294238	hyper
4904	chr2	32237903	32238166	1903553	1903557	96789	5	264	52.8	17.6393	4.36128	0.0651451	0.555283	0.490138	0.0231583	hyper
2327	chr5	128098075	128098177	942800	942802	139452	3	103	34.3333	17.6338	7.13098	0.223584	0.765674	0.54209	0.0323768	hyper
2517	chr18	35659035	35659143	1011897	1011901	84515	5	109	21.8	17.6291	4.18609	0.152952	0.561804	0.408852	0.0363753	hyper
1912	chr6	125298390	125298639	789817	789820	151165	4	250	62.5	17.6193	5.66159	0.0998624	0.417795	0.317933	0.0234426	hyper
5854	chr19	10344730	10345044	2220640	2220642	89701	3	315	105	17.6111	6.78173	0.178066	0.778474	0.600408	0.0245871	hyper
6621	chr14	122894439	122894474	2561802	2561804	60086	3	36	12	17.6109	6.00292	0.157926	0.953814	0.795889	0.0239332	hyper
865	chr15	97603580	97603811	345424	345427	67035	4	232	58	17.6085	4.49082	0.133805	0.367591	0.233786	0.0278412	hyper
5682	chr9	107193192	107193244	2167679	2167683	183535	5	53	10.6	17.5794	4.07431	0.0725806	0.467512	0.394931	0.022288	hyper
4109	chr11	17058350	17058629	1595135	1595140	23316	6	280	46.6667	17.5761	3.22061	0.109033	0.642992	0.533959	0.0365029	hyper
2565	chr18	47107061	47107394	1029423	1029426	85531	4	334	83.5	17.5702	5.06326	0.193481	0.674414	0.480933	0.0306505	hyper
1190	chr4	6379855	6380059	516858	516863	117606	6	205	34.1667	17.5569	3.15193	0.0913833	0.289952	0.198569	0.0553584	hyper
6360	chr10	126486005	126486109	2461994	2461999	21633	6	105	17.5	17.5398	3.62553	0.063358	0.111235	0.0478775	0.0212746	hyper
2371	chr5	136643876	136644310	956707	956710	140503	4	435	108.75	17.5175	4.95381	0.132315	0.939173	0.806858	0.0439924	hyper
5067	chr2	104858313	104858514	1961037	1961039	101302	3	202	67.3333	17.5065	5.87623	0.150048	0.924777	0.774729	0.0307497	hyper
3003	chr7	107129980	107130530	1176710	1176713	160593	4	551	137.75	17.4687	6.1343	0.184057	0.606145	0.422088	0.0302711	hyper
3631	chr17	35302785	35302800	1408556	1408558	78127	3	16	5.33333	17.4658	5.9856	0.184478	0.285301	0.100823	0.0324523	hyper
6264	chr10	80811679	80811746	2418953	2418959	18304	7	68	9.71429	17.4647	2.52564	0.054948	0.746252	0.691304	0.0232407	hyper
3069	chr7	126885597	126885801	1196078	1196083	162210	6	205	34.1667	17.4543	3.05463	0.167403	0.866043	0.69864	0.0468547	hyper
1082	chr1	136885952	136886170	458051	458056	7659	6	219	36.5	17.4383	3.34745	0.0528605	0.113368	0.0605072	0.0421357	hyper
6281	chr10	81026855	81026981	2420924	2420929	18391	6	127	21.1667	17.4309	3.24318	0.0799075	0.412271	0.332364	0.0286909	hyper
5707	chr9	108470848	108470961	2173650	2173655	183782	6	114	19	17.4075	3.00974	0.0584655	0.620913	0.562447	0.0238513	hyper
4319	chr11	77929777	77930036	1676911	1676913	29218	3	260	86.6667	17.4066	9.2393	0.145012	0.349823	0.204812	0.0256612	hyper
6129	chr10	57908494	57908791	2374979	2374981	15634	3	298	99.3333	17.3533	6.47319	0.103893	0.550518	0.446625	0.0252963	hyper
167	chr13	60702434	60702549	60161	60165	48526	5	116	23.2	17.3446	3.72651	0.147259	0.709482	0.562223	0.0345411	hyper
395	chr8	72241409	72241512	156335	156338	168785	4	104	26	17.3353	5.02664	0.260717	0.865327	0.60461	0.0390275	hyper
2864	chr7	52389246	52389303	1130933	1130936	157063	4	58	14.5	17.3178	4.44909	0.112394	0.659969	0.547575	0.0255815	hyper
2352	chr5	135518587	135518680	952502	952505	140255	4	94	23.5	17.3052	5.06724	0.136232	0.403448	0.267216	0.022959	hyper
692	chr15	25661013	25661163	264156	264162	61088	7	151	21.5714	17.3009	2.50155	0.121421	0.745141	0.623721	0.0266182	hyper
1687	chr6	29712477	29712767	699020	699024	143944	5	291	58.2	17.299	4.61346	0.0728535	0.740001	0.667148	0.03658	hyper
4211	chr11	59005773	59005841	1636010	1636012	26742	3	69	23	17.2822	9.63187	0.146032	0.237215	0.0911831	0.0261691	hyper
588	chr8	114263340	114263427	220494	220499	172853	6	88	14.6667	17.2724	3.13553	0.0903188	0.647773	0.557454	0.035806	hyper
6584	chr14	73287970	73287999	2537613	2537615	57980	3	30	10	17.2673	6.08182	0.145868	0.67942	0.533552	0.0328583	hyper
2736	chr7	25756305	25756512	1094759	1094764	154780	6	208	34.6667	17.248	2.99978	0.0768053	0.352266	0.275461	0.0241671	hyper
1375	chr4	118749962	118750285	594777	594782	123869	6	324	54	17.2341	2.91956	0.0709127	0.543164	0.472252	0.0243186	hyper
3665	chr17	45736979	45737014	1420433	1420437	78878	5	36	7.2	17.2173	3.58725	0.123253	0.321409	0.198156	0.0305873	hyper
2632	chr18	80518749	80518946	1061917	1061920	88043	4	198	49.5	17.2134	4.79138	0.123636	0.620107	0.496471	0.0276824	hyper
1368	chr4	117223908	117224160	591412	591414	123632	3	253	84.3333	17.2017	6.91537	0.269896	0.831793	0.561897	0.0375647	hyper
2571	chr18	52621978	52622012	1030957	1030959	85704	3	35	11.6667	17.1881	5.81105	0.199799	0.969874	0.770075	0.0323032	hyper
5756	chr9	121273286	121273396	2193046	2193052	185153	7	111	15.8571	17.1866	2.4973	0.0589907	0.806481	0.74749	0.0244538	hyper
4621	chr16	13780171	13780345	1799445	1799447	69168	3	175	58.3333	17.1478	6.23676	0.109276	0.62666	0.517384	0.0239645	hyper
3472	chr3	146431789	146432228	1344900	1344905	116833	6	440	73.3333	17.1313	3.02278	0.111579	0.74396	0.632381	0.0250522	hyper
4429	chr11	98642888	98643235	1722582	1722587	32068	6	348	58	17.1308	3.51145	0.0938513	0.331776	0.237925	0.0295487	hyper
6195	chr10	77433175	77433476	2401664	2401668	17607	5	302	60.4	17.1296	4.15488	0.0667328	0.493484	0.426751	0.0370145	hyper
5825	chr19	6903772	6904062	2212755	2212759	89261	5	291	58.2	17.1241	3.62622	0.0618163	0.2593	0.197484	0.0236259	hyper
1086	chr1	137180792	137181115	458888	458892	7723	5	324	64.8	17.1201	4.47282	0.0505109	0.490835	0.440325	0.0266203	hyper
1074	chr1	135974307	135974389	455590	455592	7504	3	83	27.6667	17.1059	6.57973	0.199893	0.534353	0.33446	0.0332197	hyper
5239	chr2	156820423	156820602	2015662	2015666	105108	5	180	36	17.0993	3.51462	0.154242	0.941977	0.787735	0.0372224	hyper
3440	chr3	129679250	129679593	1331486	1331490	115748	5	344	68.8	17.0916	3.60123	0.229836	0.817302	0.587466	0.0296086	hyper
1707	chr6	37250541	37250597	706242	706247	144551	6	57	9.5	17.0904	2.9867	0.115441	0.379992	0.264551	0.0379638	hyper
5077	chr2	112218129	112218562	1964803	1964805	101605	3	434	144.667	17.0903	7.98349	0.104827	0.846465	0.741638	0.022908	hyper
686	chr15	12133863	12134162	261188	261193	60742	6	300	50	17.0877	3.16036	0.0794304	0.376942	0.297512	0.0285643	hyper
6299	chr10	87922711	87922811	2429736	2429742	19072	7	101	14.4286	17.0728	2.44702	0.068305	0.720048	0.651743	0.0572545	hyper
1908	chr6	124809586	124809675	787499	787504	151053	6	90	15	17.0704	3.06623	0.0515669	0.413044	0.361477	0.0227974	hyper
5658	chr9	102595023	102595226	2161026	2161030	183059	5	204	40.8	17.0653	3.55693	0.0748659	0.386171	0.311305	0.0211817	hyper
1534	chr4	138468616	138468817	644198	644201	126953	4	202	50.5	17.0467	4.82135	0.12076	0.660826	0.540066	0.027668	hyper
6279	chr10	80999661	80999899	2420693	2420697	18378	5	239	47.8	17.0423	3.54675	0.104654	0.5477	0.443046	0.0217756	hyper
1610	chr4	150289413	150289537	670301	670306	128925	6	125	20.8333	17.0085	2.92349	0.0964455	0.477759	0.381313	0.0418216	hyper
4639	chr16	17532354	17532831	1803574	1803579	69449	6	478	79.6667	17.0065	3.2211	0.0750644	0.555965	0.4809	0.0213199	hyper
2770	chr7	28964014	28964051	1103310	1103314	155258	5	38	7.6	16.9912	3.98051	0.0961028	0.614992	0.518889	0.0304733	hyper
4856	chr2	27534248	27534719	1889843	1889848	95982	6	472	78.6667	16.977	3.05357	0.0657872	0.341389	0.275602	0.0296832	hyper
2397	chr5	139803239	139803618	965231	965236	141027	6	380	63.3333	16.9739	2.90853	0.0627725	0.879173	0.8164	0.0277386	hyper
1260	chr4	46613657	46613839	543925	543929	119617	5	183	36.6	16.9616	3.62707	0.0545118	0.605138	0.550627	0.0252911	hyper
1949	chr6	142293806	142293995	804158	804162	152443	5	190	38	16.9605	4.19254	0.0586868	0.184918	0.126231	0.0368138	hyper
1654	chr4	155204679	155204902	684241	684246	129725	6	224	37.3333	16.9592	2.92647	0.0559554	0.513528	0.457573	0.0246811	hyper
2620	chr18	77182407	77182554	1058133	1058135	87783	3	148	49.3333	16.9472	6.29555	0.173503	0.615632	0.442129	0.0260265	hyper
4806	chr2	6242708	6242929	1869945	1869949	94566	5	222	44.4	16.9469	3.59683	0.057654	0.569916	0.512262	0.0219049	hyper
4771	chr16	92300958	92301084	1857323	1857328	73651	6	127	21.1667	16.9288	2.91955	0.0683867	0.365058	0.296671	0.0260891	hyper
6469	chr14	45938907	45939148	2501884	2501887	55475	4	242	60.5	16.9281	5.09252	0.0872438	0.673511	0.586267	0.0221322	hyper
3112	chr7	135660009	135660111	1210584	1210587	163153	4	103	25.75	16.9147	4.26947	0.194085	0.728404	0.534318	0.0371637	hyper
5814	chr19	6237112	6237220	2210621	2210624	89142	4	109	27.25	16.9107	5.80295	0.0991671	0.772577	0.67341	0.0213106	hyper
608	chr8	122972909	122973297	231651	231656	173721	6	389	64.8333	16.8952	3.00364	0.11755	0.582793	0.465243	0.0360965	hyper
657	chr8	126143829	126143923	245432	245437	174423	6	95	15.8333	16.8749	3.19531	0.209047	0.693993	0.484946	0.0394317	hyper
176	chr13	63657239	63657694	62933	62937	48922	5	456	91.2	16.8742	4.62591	0.135212	0.469718	0.334506	0.0251088	hyper
3548	chr17	25964440	25964599	1376973	1376975	76255	3	160	53.3333	16.8502	6.04915	0.219924	0.476232	0.256308	0.035953	hyper
3372	chr3	103716697	103716811	1311011	1311014	114266	4	115	28.75	16.8476	5.13746	0.0599445	0.73045	0.670505	0.022605	hyper
580	chr8	113442809	113442919	218342	218345	172712	4	111	27.75	16.8417	5.26768	0.104538	0.412354	0.307816	0.0249545	hyper
541	chr8	97664566	97664913	199784	199788	171491	5	348	69.6	16.8316	3.56678	0.0703775	0.833846	0.763468	0.0250014	hyper
3856	chr12	32185532	32185687	1496007	1496011	37694	5	156	31.2	16.8038	3.56662	0.0647218	0.534868	0.470147	0.0239712	hyper
6330	chr10	114239834	114240164	2446752	2446757	20535	6	331	55.1667	16.7923	3.15047	0.052789	0.460466	0.407677	0.0231016	hyper
4082	chr11	5433347	5433401	1587639	1587643	22628	5	55	11	16.7867	3.50875	0.107262	0.886458	0.779196	0.029782	hyper
5042	chr2	92230125	92230183	1952306	1952309	100596	4	59	14.75	16.7847	6.63799	0.100043	0.168558	0.0685148	0.0214521	hyper
3449	chr3	131751009	131751191	1333721	1333723	115889	3	183	61	16.7846	6.60864	0.227382	0.838843	0.611461	0.037664	hyper
1995	chr5	20719939	20720068	819043	819047	130515	5	130	26	16.7753	3.40754	0.378937	0.871049	0.492112	0.0400923	hyper
4601	chr16	4683158	4683310	1790917	1790921	68433	5	153	30.6	16.763	3.78886	0.0831824	0.74853	0.665347	0.0234949	hyper
3352	chr3	98230626	98230895	1305192	1305196	113803	5	270	54	16.754	3.64912	0.0678714	0.515843	0.447971	0.0218076	hyper
6109	chr10	41751227	41751508	2364474	2364478	14775	5	282	56.4	16.7447	4.83662	0.169911	0.629631	0.459719	0.0298559	hyper
3248	chr3	63710178	63710362	1266700	1266704	111105	5	185	37	16.7404	3.68331	0.155753	0.533202	0.37745	0.0213459	hyper
303	chr8	14095169	14095233	119759	119761	165710	3	65	21.6667	16.7356	6.18478	0.139131	0.55688	0.41775	0.02479	hyper
4019	chr12	110271442	110271492	1564035	1564040	42869	6	51	8.5	16.7303	3.04997	0.154322	0.362295	0.207973	0.0384593	hyper
6518	chr14	56380647	56380693	2516239	2516241	56498	3	47	15.6667	16.7217	6.75879	0.141425	0.356037	0.214612	0.0235025	hyper
1532	chr4	137469046	137469258	641625	641629	126794	5	213	42.6	16.7213	4.5538	0.0743015	0.149162	0.0748608	0.0391145	hyper
1622	chr4	151458975	151459229	673284	673288	129113	5	255	51	16.7055	3.74245	0.0877074	0.889017	0.801309	0.0348337	hyper
2237	chr5	115933592	115933979	912375	912379	137534	5	388	77.6	16.7042	4.30713	0.096008	0.447279	0.351271	0.0304865	hyper
1791	chr6	83085151	83085326	740636	740640	147392	5	176	35.2	16.6917	3.49645	0.0833886	0.560405	0.477016	0.022656	hyper
4318	chr11	77928048	77928331	1676851	1676856	29218	6	284	47.3333	16.6613	2.9544	0.0609706	0.40117	0.340199	0.0235283	hyper
2414	chr5	141307335	141307341	969663	969665	141314	3	7	2.33333	16.6606	5.58423	0.340173	0.934631	0.594458	0.0406009	hyper
4255	chr11	69408568	69408612	1655449	1655453	27936	5	45	9	16.6597	3.34445	0.0827268	0.5975	0.514773	0.0236639	hyper
1542	chr4	139200536	139200643	646879	646883	127098	5	108	21.6	16.6593	4.59711	0.146853	0.578474	0.431621	0.0317838	hyper
5156	chr2	131733139	131733439	1989819	1989823	103217	5	301	60.2	16.6292	4.00211	0.264706	0.855159	0.590453	0.0367575	hyper
3220	chr3	36372432	36372547	1251227	1251232	109877	6	116	19.3333	16.5751	3.3976	0.0565032	0.930546	0.874043	0.0226506	hyper
3699	chr17	56600319	56600684	1437540	1437545	79951	6	366	61	16.5729	2.78665	0.0727575	0.298627	0.225869	0.0349032	hyper
5976	chr19	53115046	53115321	2271340	2271345	93260	6	276	46	16.565	3.05658	0.0580494	0.808503	0.750453	0.0231872	hyper
266	chr13	113789348	113789522	103308	103313	52318	6	175	29.1667	16.523	2.9959	0.0660083	0.276693	0.210685	0.0336752	hyper
95	chr13	46599257	46599375	36799	36803	46912	5	119	23.8	16.5218	3.61294	0.11509	0.819548	0.704457	0.0375768	hyper
2256	chr5	118687590	118687829	919126	919130	137972	5	240	48	16.5188	4.56918	0.0821921	0.690401	0.608209	0.0239768	hyper
21	chr13	21269548	21269804	8532	8535	44942	4	257	64.25	16.5165	4.59146	0.0761791	0.786254	0.710075	0.0212076	hyper
2891	chr7	53650977	53651197	1137295	1137300	157336	6	221	36.8333	16.5077	2.89101	0.0786071	0.477815	0.399208	0.0290508	hyper
903	chr15	102974722	102975018	366420	366423	68132	4	297	74.25	16.4967	4.43053	0.324557	0.595015	0.270459	0.0588492	hyper
2170	chr5	93697898	93697983	879262	879265	135125	4	86	21.5	16.4824	5.37403	0.100673	0.189346	0.0886728	0.0211404	hyper
3641	chr17	35803467	35803651	1411144	1411149	78247	6	185	30.8333	16.4803	2.85702	0.0885062	0.66327	0.574764	0.0313086	hyper
5536	chr9	62979512	62979597	2120863	2120867	180014	5	86	17.2	16.4543	4.33969	0.079862	0.299987	0.220125	0.0235843	hyper
5440	chr9	43686333	43686513	2090815	2090817	177841	3	181	60.3333	16.4438	5.99788	0.149973	0.590935	0.440961	0.0377257	hyper
6410	chr14	20637047	20637359	2480605	2480609	53483	5	313	62.6	16.4408	3.57055	0.0936618	0.677834	0.584172	0.0238231	hyper
4395	chr11	95377576	95377626	1706542	1706547	31316	6	51	8.5	16.4265	2.83794	0.0596571	0.27216	0.212503	0.02684	hyper
4985	chr2	71290445	71290532	1932313	1932317	99187	5	88	17.6	16.4163	3.31536	0.134184	0.724701	0.590517	0.0231401	hyper
4663	chr16	21937179	21937332	1812132	1812137	69967	6	154	25.6667	16.4132	2.97214	0.207346	0.572725	0.365379	0.0394131	hyper
5642	chr9	97012198	97012666	2155524	2155529	182662	6	469	78.1667	16.4021	3.32743	0.0605905	0.665922	0.605331	0.0212023	hyper
740	chr15	73576946	73577257	293328	293333	63823	6	312	52	16.3985	2.89147	0.0559846	0.816747	0.760762	0.0311238	hyper
722	chr15	54938321	54938451	281585	281588	62764	4	131	32.75	16.3829	5.3121	0.264089	0.42161	0.15752	0.0424011	hyper
2777	chr7	29249327	29249645	1105032	1105036	155330	5	319	63.8	16.3797	3.91466	0.0795859	0.74373	0.664144	0.0227486	hyper
3354	chr3	99967339	99967504	1306022	1306025	113868	4	166	41.5	16.3763	4.60206	0.0815999	0.687808	0.606208	0.0234259	hyper
6483	chr14	48030929	48031005	2504643	2504645	55675	3	77	25.6667	16.3587	5.58526	0.201398	0.719941	0.518543	0.0288038	hyper
3993	chr12	103795755	103795865	1553306	1553310	42103	5	111	22.2	16.3372	3.66687	0.0567244	0.852288	0.795563	0.0360502	hyper
442	chr8	74045225	74045317	166782	166787	169182	6	93	15.5	16.3253	2.80088	0.0771385	0.410545	0.333407	0.0222556	hyper
4916	chr2	32836761	32836831	1906455	1906457	96939	3	71	23.6667	16.3191	7.87897	0.106492	0.202757	0.0962645	0.0219179	hyper
4492	chr11	106352810	106352930	1746641	1746643	33352	3	121	40.3333	16.3081	5.71437	0.169161	0.435925	0.266764	0.0291206	hyper
3350	chr3	97412941	97413137	1303351	1303354	113665	4	197	49.25	16.2908	5.53741	0.285802	0.614788	0.328986	0.0573882	hyper
3771	chr17	87151040	87151289	1467284	1467289	82166	6	250	41.6667	16.2904	2.81739	0.0594081	0.722671	0.663263	0.0283375	hyper
2330	chr5	129087583	129087857	943610	943615	139544	6	275	45.8333	16.2829	2.72853	0.0807044	0.564385	0.483681	0.0373851	hyper
3567	chr17	27271235	27271412	1382294	1382298	76527	5	178	35.6	16.2758	3.74144	0.113287	0.634233	0.520946	0.0279549	hyper
2062	chr5	34041349	34041686	838004	838008	131858	5	338	67.6	16.2671	4.15569	0.0935055	0.859636	0.766131	0.0333849	hyper
1221	chr4	34009593	34009925	528801	528805	118619	5	333	66.6	16.2453	3.90693	0.0714424	0.414004	0.342562	0.0234689	hyper
3663	chr17	45700344	45700478	1419917	1419922	78863	6	135	22.5	16.2435	2.79657	0.0805358	0.683801	0.603266	0.0351515	hyper
3281	chr3	87715157	87715242	1281110	1281112	112351	3	86	28.6667	16.2416	6.29826	0.147605	0.534561	0.386955	0.0262357	hyper
4141	chr11	40567273	40567477	1613357	1613361	25006	5	205	41	16.2309	3.32764	0.509235	0.795078	0.285843	0.0989654	hyper
4146	chr11	43349347	43349380	1613965	1613967	25073	3	34	11.3333	16.2301	5.4891	0.294898	0.908203	0.613305	0.0395902	hyper
4185	chr11	53277713	53277869	1626828	1626832	26049	5	157	31.4	16.2224	3.50486	0.0912607	0.386161	0.2949	0.0271018	hyper
4249	chr11	68946977	68947106	1653133	1653136	27846	4	130	32.5	16.2188	4.85239	0.110668	0.27294	0.162271	0.0295132	hyper
3332	chr3	95696688	95697099	1297679	1297682	113344	4	412	103	16.2031	4.87705	0.168495	0.450077	0.281582	0.0291023	hyper
6473	chr14	46019809	46020027	2502089	2502094	55492	6	219	36.5	16.2007	2.70807	0.0704005	0.976233	0.905833	0.0673426	hyper
1616	chr4	151360279	151360383	672493	672498	129089	6	105	17.5	16.1973	2.79451	0.0885328	0.356479	0.267946	0.0326528	hyper
6282	chr10	81062672	81062919	2421117	2421120	18397	4	248	62	16.171	5.08165	0.127491	0.733906	0.606415	0.0254307	hyper
3213	chr3	33859125	33859378	1248808	1248812	109666	5	254	50.8	16.145	3.28071	0.100015	0.787685	0.68767	0.0246459	hyper
1049	chr1	123337757	123337981	444394	444399	6554	6	225	37.5	16.1415	2.76974	0.211496	0.50147	0.289974	0.0329034	hyper
736	chr15	73016257	73016414	292340	292343	63729	4	158	39.5	16.1412	4.42029	0.0818402	0.312294	0.230454	0.0307761	hyper
6316	chr10	98731615	98731946	2440671	2440676	19951	6	332	55.3333	16.1249	2.76153	0.0533164	0.522065	0.468749	0.0240281	hyper
5427	chr9	39999600	39999818	2085484	2085489	177421	6	219	36.5	16.1193	2.83603	0.167778	0.357175	0.189397	0.0631344	hyper
2049	chr5	33360746	33360927	835975	835979	131754	5	182	36.4	16.1078	4.5854	0.0563492	0.216939	0.16059	0.024293	hyper
836	chr15	85454575	85454880	328572	328574	65966	3	306	102	16.0588	5.55757	0.254078	0.788569	0.534491	0.0357608	hyper
1988	chr5	5695638	5695875	814942	814944	129968	3	238	79.3333	16.0564	5.94208	0.208467	0.621853	0.413386	0.0362255	hyper
3603	chr17	33960568	33960718	1400967	1400971	77815	5	151	30.2	16.0561	3.43045	0.0557974	0.424906	0.369108	0.029392	hyper
246	chr13	101501338	101501870	92854	92857	51433	4	533	133.25	16.0428	5.81117	0.125058	0.617409	0.492351	0.0212268	hyper
2487	chr18	22504668	22505025	1002455	1002460	83782	6	358	59.6667	16.0248	2.9246	0.0716176	0.630218	0.558601	0.028434	hyper
1032	chr1	94803264	94803329	433729	433732	5449	4	66	16.5	16.0215	4.8208	0.117576	0.230384	0.112808	0.0348583	hyper
3814	chr12	16903738	16904069	1482079	1482083	36577	5	332	66.4	16.0188	3.48935	0.12184	0.607974	0.486133	0.0493677	hyper
4385	chr11	93991343	93991454	1701815	1701820	31040	6	112	18.6667	16.0041	2.82743	0.091814	0.551722	0.459907	0.0281166	hyper
5962	chr19	46433231	46433680	2264811	2264813	92829	3	450	150	15.999	5.56466	0.200524	0.398344	0.19782	0.033633	hyper
1683	chr6	28331912	28332349	696007	696011	143760	5	438	87.6	15.9873	3.3196	0.372801	0.57059	0.197788	0.0337933	hyper
3259	chr3	79370573	79370729	1273115	1273119	111709	5	157	31.4	15.9683	3.23895	0.166233	0.663065	0.496832	0.0577373	hyper
5243	chr2	157095878	157096347	2016366	2016369	105150	4	470	117.5	15.9669	4.19901	0.274414	0.930158	0.655744	0.0363644	hyper
[truncated: 1,050 more rows]

## Sheet: all_hypo_DMR
ID	chr	start	end	idxStart	idxEnd	cluster	n	width	invdensity	areaStat	maxStat	meanDiff	group1.mean	group2.mean	tstat.sd	direction
11613	chr3	106285012	106286324	1313779	1313824	114459	46	1313	28.5435	-411.819	-2.1224	-0.250863	0.21628	0.467143	0.0424827	hypo
7272	chr8	87396567	87396907	184160	184185	170416	26	341	13.1154	-318.58	-11.6094	-0.186635	0.129691	0.316326	0.0304882	hypo
9645	chr5	34711796	34712356	839662	839690	131930	29	561	19.3448	-314.709	-4.14274	-0.0951415	0.159737	0.254878	0.0430904	hypo
11185	chr7	135831464	135833067	1211038	1211110	163189	73	1604	21.9726	-297.663	-2.01859	-0.0860245	0.473741	0.559765	0.0236033	hypo
10118	chr5	137394466	137395958	958378	958428	140627	51	1493	29.2745	-291.515	-4.1604	-0.238528	0.0580401	0.296568	0.0442868	hypo
10839	chr7	51807083	51808468	1127454	1127506	156929	53	1386	26.1509	-287.46	-2.6565	-0.245178	0.434382	0.67956	0.0484736	hypo
11440	chr3	87981042	87982161	1282353	1282407	112398	55	1120	20.3636	-283.633	-2.09647	-0.0508666	0.162365	0.213232	0.0275603	hypo
7961	chr1	11403835	11404671	371658	371714	339	57	837	14.6842	-277.545	-4.05001	-0.0687937	0.0453313	0.114125	0.0499461	hypo
11329	chr3	35652657	35653825	1250614	1250678	109820	65	1169	17.9846	-248.475	-1.99274	-0.131247	0.0189804	0.150227	0.0597857	hypo
14123	chr2	131735337	131736396	1989825	1989873	103218	49	1060	21.6327	-246.573	-2.07444	-0.075947	0.11837	0.194317	0.0328642	hypo
11181	chr7	135440451	135442051	1210148	1210208	163124	61	1601	26.2459	-241.809	-2.78019	-0.0551243	0.0766246	0.131749	0.0576861	hypo
9646	chr5	34713197	34713693	839691	839714	131931	24	497	20.7083	-238.799	-5.13495	-0.0614968	0.0602918	0.121789	0.0433233	hypo
11927	chr17	35108760	35109794	1406958	1407023	78077	66	1035	15.6818	-218.998	-1.98861	-0.315738	0.0478163	0.363554	0.117835	hypo
9232	chr6	83521588	83522701	741883	741924	147454	42	1114	26.5238	-215.547	-3.47744	-0.581529	0.080001	0.66153	0.0742262	hypo
13277	chr11	120410407	120411269	1784299	1784352	35593	54	863	15.9815	-206.82	-2.9346	-0.0703368	0.0999731	0.17031	0.03843	hypo
15572	chr10	43259725	43261060	2368023	2368070	14979	48	1336	27.8333	-206.11	-2.14653	-0.156021	0.0812332	0.237254	0.0810043	hypo
11298	chr3	20054290	20055273	1241736	1241778	108982	43	984	22.8837	-194.352	-2.14859	-0.330345	0.233908	0.564254	0.101528	hypo
14629	chr9	55785558	55786510	2108198	2108250	179078	53	953	17.9811	-187.156	-2.06059	-0.0623839	0.102032	0.164416	0.0657198	hypo
8630	chr4	117222657	117223619	591356	591409	123632	54	963	17.8333	-186.261	-2.55372	-0.0772946	0.0440716	0.121366	0.0400063	hypo
9657	chr5	35399002	35400462	840754	840784	132025	31	1461	47.129	-185.451	-3.53439	-0.212044	0.111439	0.323482	0.0592969	hypo
7458	chr8	124173879	124175480	236422	236467	173960	46	1602	34.8261	-177.802	-2.02439	-0.101675	0.597837	0.699512	0.0226882	hypo
12761	chr11	61391797	61392898	1643029	1643086	27150	58	1102	19	-177.597	-2.1266	-0.0621252	0.0248562	0.0869814	0.0541341	hypo
14614	chr9	53474827	53475842	2105002	2105062	178868	61	1016	16.6557	-173.045	-2.30832	-0.325558	0.0160008	0.341559	0.141848	hypo
9270	chr6	89544709	89546038	753600	753653	148238	54	1330	24.6296	-171.628	-3.05743	-0.0572894	0.113053	0.170342	0.05479	hypo
7295	chr8	89561569	89562628	188363	188421	170650	59	1060	17.9661	-170.437	-2.0316	-0.110852	0.145215	0.256067	0.0305992	hypo
7485	chr8	125298836	125299052	241459	241467	174218	9	217	24.1111	-170.302	-12.9063	-0.508932	0.194906	0.703838	0.0239723	hypo
9845	chr5	108698773	108699887	893750	893770	136341	21	1115	53.0952	-167.789	-2.01956	-0.156108	0.299746	0.455854	0.0220571	hypo
12054	chr17	71221081	71223271	1449716	1449762	80830	47	2191	46.617	-166.28	-2.00852	-0.213321	0.216624	0.429945	0.0531282	hypo
12537	chr11	11361657	11362508	1592791	1592840	23064	50	852	17.04	-165.3	-2.10834	-0.0622807	0.194145	0.256426	0.0746218	hypo
14055	chr2	121180257	121181558	1975550	1975602	102303	53	1302	24.566	-160.411	-2.67754	-0.0538799	0.0569113	0.110791	0.0399402	hypo
13378	chr16	17760056	17760542	1803985	1804018	69487	34	487	14.3235	-156.322	-3.461	-0.146977	0.115361	0.262338	0.0593219	hypo
8518	chr4	83130367	83131359	562555	562572	121439	18	993	55.1667	-156.237	-3.87468	-0.367438	0.392094	0.759532	0.0414892	hypo
8093	chr1	75542474	75543507	416080	416116	3979	37	1034	27.9459	-152.573	-2.09171	-0.0824948	0.142345	0.22484	0.0656684	hypo
9323	chr6	107479514	107480451	765506	765569	149393	64	938	14.6562	-148.574	-2.21028	-0.0803778	0.0226374	0.103015	0.0936695	hypo
16032	chr14	27352240	27353130	2488345	2488375	54140	31	891	28.7419	-147.566	-2.45189	-0.120492	0.327694	0.448185	0.0240966	hypo
12055	chr17	71265257	71267583	1449853	1449899	80839	47	2327	49.5106	-147.352	-2.13159	-0.202296	0.47509	0.677385	0.0460368	hypo
7103	chr8	41392581	41393167	139860	139883	167377	24	587	24.4583	-146.609	-3.14544	-0.0928331	0.0393969	0.13223	0.0404308	hypo
14003	chr2	113056783	113057212	1965153	1965191	101651	39	430	11.0256	-146.573	-3.53646	-0.302285	0.0231555	0.325441	0.0916065	hypo
7271	chr8	87395810	87396057	184143	184159	170415	17	248	14.5882	-143.656	-7.61405	-0.0759924	0.112709	0.188701	0.0312127	hypo
8673	chr4	122877864	122878318	599881	599895	124237	15	455	30.3333	-142.983	-2.03149	-0.318543	0.0738288	0.392372	0.0256419	hypo
16127	chr14	55135462	55136543	2511612	2511655	56258	44	1082	24.5909	-141.936	-1.97034	-0.0558417	0.066811	0.122653	0.0418634	hypo
16043	chr14	30781152	30782009	2491150	2491202	54375	53	858	16.1887	-141.56	-2.47138	-0.0846785	0.0509979	0.135676	0.0507709	hypo
7969	chr1	16655112	16655959	374857	374918	642	62	848	13.6774	-140.861	-1.98407	-0.0551391	0.0120787	0.0672179	0.0678953	hypo
13314	chr16	5013146	5013930	1791869	1791911	68475	43	785	18.2558	-135.192	-2.15932	-0.188898	0.136842	0.32574	0.0613816	hypo
15322	chr19	46838407	46839924	2266722	2266749	92922	28	1518	54.2143	-133.812	-3.00815	-0.109835	0.580791	0.690626	0.0207224	hypo
6790	chr13	54825982	54826502	48746	48757	47807	12	521	43.4167	-132.396	-10.5095	-0.576153	0.102319	0.678472	0.0259631	hypo
11577	chr3	102538629	102539507	1309106	1309146	114129	41	879	21.439	-132.032	-2.7484	-0.112749	0.0260791	0.138828	0.0488221	hypo
11558	chr3	96380196	96381758	1301529	1301564	113541	36	1563	43.4167	-129.605	-2.19377	-0.0885017	0.426132	0.514634	0.02153	hypo
8505	chr4	65265862	65266485	558655	558693	120989	39	624	16	-129.209	-2.4681	-0.0959721	0.0277542	0.123726	0.0579337	hypo
7174	chr8	72960971	72963258	159952	159979	168938	28	2288	81.7143	-128.425	-1.98115	-0.136731	0.344534	0.481265	0.0390254	hypo
7003	chr8	11003499	11004788	112704	112737	165299	34	1290	37.9412	-128.341	-2.52021	-0.0994781	0.620449	0.719927	0.0275611	hypo
12292	chr12	75098134	75099064	1522050	1522090	39700	41	931	22.7073	-128.319	-1.97976	-0.0662976	0.110821	0.177119	0.0385093	hypo
8355	chr4	8462994	8463837	517417	517466	117684	50	844	16.88	-127.634	-2.29242	-0.0574167	0.0115315	0.0689482	0.0452254	hypo
14367	chr2	173484311	173485040	2049771	2049794	107425	24	730	30.4167	-126.272	-4.02418	-0.146813	0.21275	0.359562	0.0605015	hypo
16149	chr14	56179934	56180752	2515094	2515110	56449	17	819	48.1765	-123.116	-2.27087	-0.220213	0.385386	0.605599	0.0304562	hypo
9031	chr6	7795242	7795947	689470	689490	143127	21	706	33.619	-122.858	-2.10602	-0.255458	0.132864	0.388322	0.0668549	hypo
11073	chr7	117267100	117268163	1186603	1186622	161391	20	1064	53.2	-122.406	-2.04819	-0.14177	0.467192	0.608963	0.0243042	hypo
11333	chr3	36450877	36451762	1251473	1251519	109890	47	886	18.8511	-121.822	-2.03112	-0.112943	0.0846496	0.197593	0.0724132	hypo
15012	chr9	122260232	122260788	2195232	2195267	185288	36	557	15.4722	-120.979	-1.97936	-0.102687	0.264246	0.366933	0.0532207	hypo
15411	chrX	68468068	68469322	2306149	2306195	187357	47	1255	26.7021	-120.619	-2.11027	-0.0624598	0.209635	0.272094	0.0560773	hypo
12492	chr11	3528966	3529650	1582400	1582442	22288	43	685	15.9302	-119.126	-2.03611	-0.126608	0.0697945	0.196402	0.0674699	hypo
12525	chr11	6173665	6174321	1589408	1589430	22751	23	657	28.5652	-118.834	-2.04275	-0.131466	0.382489	0.513955	0.0245591	hypo
9921	chr5	116010566	116011779	913029	913058	137559	30	1214	40.4667	-115.841	-2.36774	-0.0969975	0.510548	0.607545	0.0251775	hypo
11013	chr7	106684550	106685333	1175949	1175971	160533	23	784	34.087	-115.511	-2.06771	-0.108893	0.345839	0.454732	0.0227552	hypo
9755	chr5	76612440	76612952	869737	869763	134291	27	513	19	-114.619	-2.48224	-0.109811	0.082123	0.191934	0.0444535	hypo
10877	chr7	53121220	53121670	1136265	1136291	157267	27	451	16.7037	-114.187	-2.59264	-0.246748	0.298114	0.544862	0.0537438	hypo
13655	chr2	20887355	20888601	1879158	1879179	95344	22	1247	56.6818	-113.125	-2.12213	-0.118651	0.422346	0.540997	0.0210828	hypo
12561	chr11	23396611	23397637	1601944	1601970	23937	27	1027	38.037	-113.124	-1.97728	-0.0569256	0.187134	0.24406	0.0239702	hypo
15088	chr19	6492040	6492785	2212189	2212210	89210	22	746	33.9091	-111.754	-2.31892	-0.133702	0.460111	0.593813	0.0226146	hypo
16159	chr14	56503598	56504747	2516896	2516941	56527	46	1150	25	-110.838	-2.03542	-0.0648199	0.0546892	0.119509	0.0338332	hypo
12412	chr12	107464360	107466140	1559826	1559864	42609	39	1781	45.6667	-109.855	-2.22042	-0.0608948	0.353655	0.414549	0.0400923	hypo
14199	chr2	152654833	152655803	2006656	2006685	104475	30	971	32.3667	-109.241	-2.65018	-0.0589392	0.713196	0.772136	0.0227392	hypo
11156	chr7	133990475	133991203	1204305	1204330	162821	26	729	28.0385	-108.098	-3.77926	-0.101887	0.139647	0.241534	0.0378193	hypo
9275	chr6	90666269	90666911	754900	754950	148333	51	643	12.6078	-107.896	-1.98479	-0.0577584	0.105953	0.163711	0.0722921	hypo
12829	chr11	70483854	70484604	1661382	1661409	28188	28	751	26.8214	-107.45	-2.3717	-0.0679682	0.465349	0.533317	0.0261783	hypo
11905	chr17	32325936	32326896	1398212	1398252	77620	41	961	23.439	-105.552	-2.18531	-0.0725732	0.0530048	0.125578	0.0402582	hypo
9696	chr5	52861540	52862649	851763	851801	132904	39	1110	28.4615	-104.84	-2.06457	-0.0512168	0.168893	0.220109	0.0492497	hypo
12313	chr12	81745714	81746192	1530622	1530636	40390	15	479	31.9333	-104.698	-3.20194	-0.164922	0.221393	0.386314	0.0239178	hypo
9960	chr5	121061476	121062046	924805	924821	138337	17	571	33.5882	-104.081	-2.54073	-0.134668	0.232674	0.367341	0.0207694	hypo
8988	chr4	152198666	152199781	676617	676645	129281	29	1116	38.4828	-103.353	-2.34424	-0.135018	0.329236	0.464254	0.0403728	hypo
7468	chr8	124429682	124430507	237720	237735	174027	16	826	51.625	-103.213	-2.70093	-0.140208	0.31181	0.452018	0.0241095	hypo
15869	chr10	114687308	114687712	2447002	2447023	20562	22	405	18.4091	-102.458	-2.71734	-0.125776	0.35805	0.483826	0.0240153	hypo
4595	chr16	3846939	3847605	1789020	1789055	68308	36	667	18.5278	101.922	3.04121	-0.0695074	0.083543	0.15305	0.0408011	hypo
6835	chr13	59869692	59870610	59208	59230	48457	23	919	39.9565	-101.796	-2.11809	-0.0760419	0.353027	0.429069	0.0257286	hypo
15137	chr19	10378929	10379236	2220734	2220765	89707	32	308	9.625	-100.391	-2.85707	-0.0569208	0.195224	0.252145	0.0412085	hypo
9474	chr6	142705565	142706395	804775	804797	152487	23	831	36.1304	-99.6345	-4.07339	-0.127642	0.277979	0.405621	0.0501678	hypo
12138	chr12	12944258	12945112	1480052	1480081	36402	30	855	28.5	-99.3782	-1.99589	-0.0934941	0.522066	0.61556	0.0254931	hypo
15445	chrX	151650124	151650983	2331170	2331201	189938	32	860	26.875	-98.3325	-1.98218	-0.057772	0.216499	0.274271	0.0463866	hypo
13064	chr11	100256649	100257822	1726519	1726546	32308	28	1174	41.9286	-97.8478	-2.35394	-0.107269	0.22324	0.330509	0.0242507	hypo
15755	chr10	80640352	80640888	2417095	2417116	18246	22	537	24.4091	-97.464	-2.08979	-0.0874304	0.367389	0.45482	0.0210073	hypo
8666	chr4	120769559	120770269	598516	598533	124135	18	711	39.5	-97.3514	-2.34535	-0.563126	0.150434	0.71356	0.0562074	hypo
12041	chr17	66867474	66868297	1446507	1446530	80603	24	824	34.3333	-96.8473	-2.0404	-0.0853451	0.405585	0.49093	0.0270711	hypo
9077	chr6	29338746	29339913	697946	697971	143884	26	1168	44.9231	-95.395	-2.68578	-0.12912	0.326619	0.455739	0.0257442	hypo
14188	chr2	152220241	152221384	2004985	2005008	104399	24	1144	47.6667	-95.0724	-2.29366	-0.0724558	0.545519	0.617975	0.0221894	hypo
13616	chr2	4637694	4638547	1867657	1867677	94374	21	854	40.6667	-94.9972	-2.99813	-0.0998851	0.393908	0.493793	0.050709	hypo
7024	chr8	13869617	13870312	119015	119056	165663	42	696	16.5714	-94.7614	-1.98315	-0.0645015	0.0956888	0.16019	0.0770521	hypo
11110	chr7	125257447	125258748	1193851	1193869	162047	19	1302	68.5263	-93.4308	-2.05888	-0.124516	0.253717	0.378233	0.0258621	hypo
7401	chr8	113245608	113246479	217891	217918	172678	28	872	31.1429	-93.3976	-2.18122	-0.0908327	0.161087	0.251919	0.0243524	hypo
12244	chr12	57778555	57779092	1509061	1509075	38827	15	538	35.8667	-93.3826	-5.7777	-0.219719	0.463247	0.682967	0.0251124	hypo
7722	chr15	76700447	76701160	303232	303250	64336	19	714	37.5789	-93.3534	-2.46554	-0.133196	0.473031	0.606227	0.0270049	hypo
6721	chr13	40983202	40983637	29892	29908	46344	17	436	25.6471	-93.352	-2.65656	-0.180692	0.351015	0.531707	0.0262385	hypo
7531	chr8	127185168	127186169	247929	247949	174598	21	1002	47.7143	-92.8178	-1.98031	-0.110389	0.449346	0.559735	0.0218842	hypo
14119	chr2	131317024	131317528	1989191	1989209	103171	19	505	26.5789	-92.6698	-4.67407	-0.0541227	0.0370045	0.0911272	0.0442129	hypo
12482	chr11	3093001	3093512	1580783	1580825	22194	43	512	11.907	-92.2672	-1.97488	-0.122901	0.645665	0.768566	0.0532904	hypo
13832	chr2	38858200	38859829	1915741	1915763	97607	23	1630	70.8696	-92.1614	-2.0601	-0.0861642	0.583899	0.670063	0.0215436	hypo
6808	chr13	55670855	55671630	52052	52071	47954	20	776	38.8	-91.7884	-1.99744	-0.06754	0.268065	0.335605	0.0213013	hypo
11563	chr3	97413730	97414228	1303370	1303410	113665	41	499	12.1707	-91.6506	-1.98005	-0.0856554	0.030023	0.115678	0.0659085	hypo
13724	chr2	29475688	29476898	1893348	1893375	96245	28	1211	43.25	-90.3406	-2.07614	-0.0545426	0.175849	0.230392	0.0275681	hypo
15358	chr19	57081508	57082285	2279076	2279100	93772	25	778	31.12	-90.2159	-2.12391	-0.124881	0.494645	0.619526	0.0261347	hypo
8239	chr1	159388481	159389005	475014	475033	9154	20	525	26.25	-90.1764	-2.25046	-0.191741	0.172883	0.364624	0.0411609	hypo
11986	chr17	46521246	46522031	1423145	1423173	79033	29	786	27.1034	-90.1071	-2.38882	-0.0825488	0.228607	0.311156	0.0832018	hypo
12403	chr12	106462552	106463477	1557608	1557626	42444	19	926	48.7368	-89.9772	-2.80809	-0.0888672	0.471895	0.560762	0.0227557	hypo
9068	chr6	28370610	28371060	696079	696094	143765	16	451	28.1875	-89.7478	-2.15152	-0.138212	0.289947	0.428158	0.0268719	hypo
14435	chr9	15043405	15043998	2065322	2065353	175761	32	594	18.5625	-89.0437	-2.0385	-0.0999123	0.153219	0.253131	0.0591948	hypo
9836	chr5	106306657	106307521	890093	890105	136071	13	865	66.5385	-88.9655	-2.49308	-0.174773	0.432542	0.607315	0.0278065	hypo
12548	chr11	20231165	20231828	1598056	1598067	23575	12	664	55.3333	-88.8738	-2.05564	-0.175676	0.345177	0.520854	0.0239189	hypo
14280	chr2	163470694	163471125	2024733	2024767	105722	35	432	12.3429	-88.6054	-2.14419	-0.0864934	0.0253574	0.111851	0.0707256	hypo
8473	chr4	53230758	53231835	548434	548464	119988	31	1078	34.7742	-88.2087	-2.0471	-0.207505	0.0609982	0.268503	0.0658845	hypo
12402	chr12	106269119	106269670	1557183	1557205	42418	23	552	24	-87.989	-1.98017	-0.0836085	0.432477	0.516086	0.0239827	hypo
7369	chr8	108380080	108380861	208709	208725	172079	17	782	46	-87.6585	-2.27732	-0.133113	0.233566	0.366679	0.0223409	hypo
14296	chr2	164820181	164821555	2029203	2029231	105960	29	1375	47.4138	-87.3829	-1.97953	-0.106052	0.450055	0.556107	0.0287922	hypo
14795	chr9	83818261	83818799	2145807	2145838	181933	32	539	16.8438	-86.6827	-2.00432	-0.105029	0.116629	0.221658	0.0889698	hypo
15427	chrX	103414881	103415385	2319615	2319651	188491	37	505	13.6486	-86.2382	-1.9936	-0.0600064	0.173506	0.233512	0.0511896	hypo
11223	chr7	147311120	147311855	1224528	1224551	164160	24	736	30.6667	-85.926	-2.05337	-0.234932	0.416122	0.651054	0.0458049	hypo
9047	chr6	15671129	15671932	691676	691703	143369	28	804	28.7143	-85.6811	-2.21871	-0.128759	0.123455	0.252214	0.0384274	hypo
11902	chr17	31038309	31039185	1394766	1394801	77376	36	877	24.3611	-85.5837	-2.10946	-0.170991	0.354505	0.525497	0.0848619	hypo
10859	chr7	52610524	52611632	1132258	1132285	157115	28	1109	39.6071	-84.9885	-2.80707	-0.0641836	0.653637	0.717821	0.0268779	hypo
13585	chr16	94511192	94511589	1861981	1861997	73984	17	398	23.4118	-84.4882	-3.04212	-0.128381	0.238347	0.366728	0.0528697	hypo
11396	chr3	68810474	68811549	1270567	1270582	111402	16	1076	67.25	-83.7362	-2.15086	-0.105498	0.397289	0.502788	0.0219917	hypo
14772	chr9	77603426	77604263	2140959	2140975	181567	17	838	49.2941	-83.1645	-3.08425	-0.122241	0.328248	0.45049	0.0218703	hypo
8173	chr1	134439229	134439897	452105	452137	7239	33	669	20.2727	-83.1404	-1.97999	-0.0661799	0.047817	0.113997	0.0439833	hypo
10777	chr7	31208197	31209010	1112610	1112633	155764	24	814	33.9167	-82.4599	-2.08496	-0.12659	0.289734	0.416324	0.0267202	hypo
7658	chr15	58654259	58654557	284529	284552	62993	24	299	12.4583	-82.3903	-3.21114	-0.078062	0.0206196	0.0986816	0.0556297	hypo
15450	chrX	159080785	159081412	2333720	2333748	190213	29	628	21.6552	-82.1515	-2.80232	-0.202665	0.292805	0.495469	0.0971365	hypo
8511	chr4	81088762	81089076	560932	560953	121289	22	315	14.3182	-81.894	-3.70502	-0.166887	0.149735	0.316622	0.066555	hypo
14891	chr9	107465069	107465666	2169073	2169100	183599	28	598	21.3571	-81.8661	-1.97131	-0.0567526	0.0805049	0.137257	0.0264272	hypo
13779	chr2	32509835	32511403	1904956	1904984	96857	29	1569	54.1034	-81.8239	-2.07953	-0.0804169	0.663593	0.74401	0.0228172	hypo
10700	chr7	26602244	26602760	1098610	1098620	154969	11	517	47	-81.729	-3.39648	-0.365735	0.0692967	0.435031	0.0432138	hypo
10613	chr7	16988518	16989253	1081606	1081626	154045	21	736	35.0476	-81.4177	-3.37262	-0.0797685	0.713646	0.793414	0.0226448	hypo
9599	chr5	30558524	30558904	830669	830689	131395	21	381	18.1429	-81.3948	-2.10018	-0.113432	0.307267	0.420699	0.0237458	hypo
9261	chr6	88449324	88450703	751956	751985	148091	30	1380	46	-80.6066	-2.06809	-0.164558	0.116589	0.281147	0.058088	hypo
10901	chr7	72514903	72515437	1146922	1146937	158286	16	535	33.4375	-80.5746	-4.45542	-0.0521523	0.0324284	0.0845807	0.0264673	hypo
6872	chr13	70775209	70775857	70603	70620	49646	18	649	36.0556	-79.8984	-2.33325	-0.1091	0.453369	0.562469	0.0219318	hypo
9245	chr6	85359111	85359379	745024	745053	147673	30	269	8.96667	-79.5254	-2.46186	-0.127443	0.21021	0.337653	0.0530131	hypo
13884	chr2	73051246	73051956	1935652	1935669	99437	18	711	39.5	-79.0639	-1.96969	-0.0762247	0.42565	0.501875	0.0255254	hypo
16003	chr14	19874477	19874927	2480012	2480044	53431	33	451	13.6667	-78.7555	-1.98076	-0.100943	0.0419029	0.142846	0.0765408	hypo
12255	chr12	66137126	66137423	1512037	1512066	39045	30	298	9.93333	-78.6702	-1.98902	-0.074204	0.0339186	0.108123	0.042283	hypo
9331	chr6	108779720	108780231	767090	767101	149518	12	512	42.6667	-78.2326	-2.25877	-0.170202	0.146337	0.316539	0.0226315	hypo
15818	chr10	90294426	90295764	2431642	2431659	19247	18	1339	74.3889	-77.7092	-3.9807	-0.129126	0.642829	0.771955	0.0418285	hypo
8209	chr1	137663413	137664388	460262	460280	7801	19	976	51.3684	-77.4913	-2.164	-0.134306	0.458891	0.593197	0.0337595	hypo
15145	chr19	10970541	10971848	2222188	2222210	89809	23	1308	56.8696	-77.3884	-2.04201	-0.0585007	0.530894	0.589394	0.0227023	hypo
11284	chr3	10013359	10014284	1238318	1238333	108584	16	926	57.875	-77.0309	-2.12631	-0.125767	0.307111	0.432878	0.023589	hypo
7702	chr15	75750495	75751643	296965	296985	64122	21	1149	54.7143	-76.4601	-2.11645	-0.114316	0.36857	0.482886	0.0408112	hypo
10248	chr5	150921472	150921818	989085	989109	142627	25	347	13.88	-76.3657	-2.43859	-0.114388	0.0782547	0.192643	0.0401011	hypo
10960	chr7	88487949	88488943	1163376	1163394	159531	19	995	52.3684	-76.2739	-2.09934	-0.117581	0.436178	0.553759	0.0257025	hypo
11565	chr3	97569543	97570838	1303824	1303841	113684	18	1296	72	-76.1349	-2.26858	-0.092588	0.554023	0.646611	0.021037	hypo
14214	chr2	154233263	154233549	2009696	2009724	104724	29	287	9.89655	-75.8815	-2.33982	-0.348217	0.0601391	0.408356	0.140117	hypo
16301	chr14	106292377	106293246	2552320	2552347	59345	28	870	31.0714	-75.7063	-1.97387	-0.0922142	0.314052	0.406266	0.0282096	hypo
11741	chr3	152643988	152644276	1348092	1348112	117109	21	289	13.7619	-75.6124	-3.54958	-0.137478	0.303811	0.441289	0.0611885	hypo
8719	chr4	128904592	128905634	613322	613349	125087	28	1043	37.25	-75.4602	-1.97285	-0.0989727	0.474701	0.573674	0.0297179	hypo
13271	chr11	120207808	120208914	1783097	1783115	35534	19	1107	58.2632	-75.3047	-2.10825	-0.12373	0.48456	0.60829	0.034062	hypo
9400	chr6	120413371	120414130	780690	780723	150515	34	760	22.3529	-75.1487	-2.06517	-0.0756096	0.0318184	0.107428	0.0608759	hypo
12460	chr12	113649638	113650285	1572743	1572756	43348	14	648	46.2857	-74.9656	-5.26588	-0.385206	0.210545	0.595751	0.0575035	hypo
11339	chr3	38381468	38382829	1253552	1253577	110033	26	1362	52.3846	-74.8708	-1.98039	-0.106262	0.491251	0.597513	0.02342	hypo
9545	chr5	18732942	18733586	818137	818169	130418	33	645	19.5455	-74.837	-2.10149	-0.0797453	0.0125447	0.09229	0.0685691	hypo
14269	chr2	160558107	160559392	2021351	2021370	105482	20	1286	64.3	-74.7888	-1.98839	-0.07805	0.610513	0.688563	0.022135	hypo
8025	chr1	55295253	55295967	396989	397006	2606	18	715	39.7222	-74.3218	-2.15143	-0.149611	0.246367	0.395978	0.0291311	hypo
15821	chr10	90632155	90632731	2432150	2432165	19281	16	577	36.0625	-74.181	-2.09324	-0.121309	0.372485	0.493794	0.0220579	hypo
12479	chr12	117286338	117287333	1577663	1577687	43789	25	996	39.84	-73.9026	-1.99222	-0.054099	0.395221	0.44932	0.049727	hypo
9292	chr6	92194739	92194945	757394	757409	148520	16	207	12.9375	-73.7591	-4.53291	-0.128738	0.282357	0.411095	0.0309893	hypo
11222	chr7	147268894	147269441	1224407	1224417	164151	11	548	49.8182	-73.4654	-3.1719	-0.154853	0.343629	0.498481	0.0258257	hypo
11313	chr3	32262792	32263809	1247358	1247371	109558	14	1018	72.7143	-73.4356	-2.20591	-0.0992903	0.329834	0.429124	0.0211649	hypo
10798	chr7	31934934	31935492	1115645	1115656	155927	12	559	46.5833	-73.4156	-2.14993	-0.157736	0.106531	0.264268	0.0262017	hypo
12429	chr12	110766463	110766681	1564669	1564697	42905	29	219	7.55172	-73.0544	-2.22793	-0.0641812	0.43654	0.500722	0.0250878	hypo
14466	chr9	21173532	21174055	2071392	2071403	176211	12	524	43.6667	-73.0324	-3.87053	-0.126976	0.500196	0.627172	0.021263	hypo
10962	chr7	88625489	88626151	1163759	1163774	159543	16	663	41.4375	-72.9548	-4.39951	-0.160697	0.118378	0.279075	0.0308394	hypo
8650	chr4	119164824	119165071	596095	596125	123950	31	248	8	-72.9025	-2.31472	-0.0548191	0.0726579	0.127477	0.0446486	hypo
6976	chr13	118392476	118393199	106816	106834	52573	19	724	38.1053	-72.7783	-2.36664	-0.122613	0.190888	0.3135	0.0242712	hypo
9496	chr6	146581106	146582310	809813	809832	152912	20	1205	60.25	-72.5906	-2.00025	-0.145187	0.429829	0.575016	0.0329949	hypo
9224	chr6	83135545	83136434	741045	741074	147401	30	890	29.6667	-72.4218	-1.99212	-0.0641081	0.217087	0.281196	0.0366371	hypo
9885	chr5	112823941	112824280	901231	901260	136854	30	340	11.3333	-72.05	-1.99558	-0.0554543	0.0265524	0.0820067	0.0576471	hypo
11987	chr17	46623449	46624245	1423603	1423625	79051	23	797	34.6522	-72.0409	-2.22615	-0.0999904	0.347193	0.447184	0.0359836	hypo
15724	chr10	79756005	79756635	2410038	2410060	17979	23	631	27.4348	-71.954	-1.98128	-0.0573023	0.419009	0.476312	0.0212382	hypo
16128	chr14	55172322	55172779	2511716	2511735	56262	20	458	22.9	-71.928	-1.98663	-0.0960779	0.260627	0.356705	0.0248117	hypo
9588	chr5	28168022	28168914	827348	827369	131191	22	893	40.5909	-71.6989	-1.98152	-0.139024	0.0772385	0.216263	0.0662393	hypo
10029	chr5	125344220	125344873	939081	939099	139137	19	654	34.4211	-71.6274	-2.14418	-0.083829	0.515096	0.598925	0.0281848	hypo
6911	chr13	94075315	94076404	81559	81576	50621	18	1090	60.5556	-71.6015	-2.17592	-0.111348	0.394556	0.505904	0.021177	hypo
13211	chr11	115865898	115866357	1764459	1764491	34552	33	460	13.9394	-71.2168	-1.99057	-0.118109	0.0612093	0.179319	0.0717793	hypo
13529	chr16	78375976	78376630	1846848	1846870	72975	23	655	28.4783	-70.9894	-2.23574	-0.0566	0.0492309	0.105831	0.0295944	hypo
14400	chr2	181022668	181023010	2058357	2058390	108137	34	343	10.0882	-70.7937	-2.0149	-0.153646	0.0422072	0.195853	0.0936735	hypo
14933	chr9	108999041	109000130	2175593	2175611	183865	19	1090	57.3684	-70.6296	-1.99602	-0.0650345	0.417424	0.482459	0.0267548	hypo
8250	chr1	166180118	166180980	479342	479355	9556	14	863	61.6429	-70.5711	-2.30911	-0.154931	0.373579	0.52851	0.0264305	hypo
9304	chr6	97161435	97162091	760310	760331	148859	22	657	29.8636	-70.2437	-2.05135	-0.0658927	0.38485	0.450743	0.0270989	hypo
7101	chr8	36557158	36557675	137491	137506	167186	16	518	32.375	-70.2141	-2.44912	-0.0977618	0.547528	0.64529	0.0233266	hypo
15395	chrX	33651943	33652504	2295768	2295795	186376	28	562	20.0714	-70.1888	-2.00535	-0.263438	0.407863	0.671302	0.0968619	hypo
11823	chr17	25392930	25393559	1375064	1375092	76165	29	630	21.7241	-69.7623	-2.02004	-0.0866109	0.0531219	0.139733	0.0440957	hypo
9408	chr6	122287203	122288387	783478	783492	150755	15	1185	79	-69.4963	-2.74797	-0.127034	0.53041	0.657444	0.0268064	hypo
11932	chr17	35380175	35380702	1409244	1409263	78150	20	528	26.4	-69.4521	-1.97987	-0.096824	0.323694	0.420518	0.0277619	hypo
9360	chr6	114586460	114586987	772516	772534	149900	19	528	27.7895	-69.3658	-2.07157	-0.209735	0.518523	0.728258	0.058159	hypo
8392	chr4	24776659	24777264	525276	525288	118337	13	606	46.6154	-69.043	-3.02566	-0.102105	0.384669	0.486774	0.0258164	hypo
9030	chr6	7793926	7794571	689458	689469	143126	12	646	53.8333	-68.5816	-2.58365	-0.261343	0.378702	0.640046	0.0655123	hypo
12984	chr11	88920380	88921161	1699237	1699248	30818	12	782	65.1667	-68.4514	-3.15848	-0.152246	0.399757	0.552003	0.0291646	hypo
7491	chr8	125627362	125627884	242309	242324	174268	16	523	32.6875	-68.3588	-2.20248	-0.10802	0.393625	0.501644	0.0280598	hypo
10557	chr7	3597862	3598498	1069798	1069812	153277	15	637	42.4667	-67.8962	-2.37149	-0.118295	0.413773	0.532068	0.0228823	hypo
13091	chr11	101342225	101342833	1732132	1732144	32556	13	609	46.8462	-67.6485	-4.52903	-0.0701097	0.538337	0.608446	0.0248005	hypo
10056	chr5	130092425	130093015	945563	945578	139695	16	591	36.9375	-67.6353	-2.49734	-0.128092	0.432898	0.560991	0.0396683	hypo
13084	chr11	101017185	101017602	1730269	1730299	32478	31	418	13.4839	-67.3639	-1.99113	-0.159759	0.200463	0.360222	0.0710844	hypo
10233	chr5	149631934	149632554	985849	985875	142381	27	621	23	-67.3358	-1.99951	-0.183708	0.137846	0.321554	0.0432547	hypo
15234	chr19	40346699	40347592	2247553	2247572	91923	20	894	44.7	-67.2555	-2.21973	-0.0824367	0.284857	0.367294	0.0243167	hypo
6867	chr13	69670234	69671444	69525	69541	49558	17	1211	71.2353	-67.2	-2.05483	-0.102061	0.496242	0.598303	0.0221701	hypo
12653	chr11	51077446	51078462	1622609	1622622	25746	14	1017	72.6429	-67.1904	-2.04274	-0.12383	0.36352	0.487351	0.0244523	hypo
15696	chr10	79260032	79260826	2405475	2405494	17810	20	795	39.75	-67.0971	-1.98986	-0.0750966	0.585754	0.66085	0.0268234	hypo
13331	chr16	10782050	10783888	1796153	1796176	68873	24	1839	76.625	-67.0448	-2.16387	-0.0565304	0.516262	0.572792	0.0282882	hypo
15914	chr10	126355981	126356632	2461369	2461383	21600	15	652	43.4667	-66.7273	-3.17103	-0.213225	0.356627	0.569852	0.0412259	hypo
11761	chr17	6267935	6268471	1354813	1354827	74688	15	537	35.8	-66.714	-2.03595	-0.148682	0.731284	0.879966	0.0291686	hypo
14324	chr2	167422784	167423299	2036986	2037012	106519	27	516	19.1111	-66.7027	-2.23938	-0.0793189	0.193117	0.272436	0.0361439	hypo
10424	chr18	58819271	58819885	1035636	1035664	86138	29	615	21.2069	-66.6446	-2.11017	-0.0671172	0.0712389	0.138356	0.0454888	hypo
12457	chr12	113369008	113369233	1571996	1572020	43306	25	226	9.04	-66.0307	-2.00632	-0.0883718	0.0844284	0.1728	0.0336636	hypo
9788	chr5	92510508	92511287	876375	876388	134950	14	780	55.7143	-65.956	-3.00886	-0.102032	0.335937	0.43797	0.0220448	hypo
11512	chr3	94641233	94641744	1294358	1294388	113139	31	512	16.5161	-65.9153	-2.04963	-0.0826351	0.0225531	0.105188	0.0607841	hypo
14899	chr9	107592863	107593400	2170219	2170228	183635	10	538	53.8	-65.9148	-5.9542	-0.168168	0.589172	0.75734	0.0243254	hypo
11501	chr3	94114521	94115235	1293252	1293266	113056	15	715	47.6667	-65.4243	-1.97179	-0.0958572	0.597399	0.693256	0.0272516	hypo
14340	chr2	168508922	168509688	2040506	2040524	106731	19	767	40.3684	-65.1598	-2.50909	-0.0987073	0.354491	0.453198	0.0243793	hypo
7478	chr8	125093807	125094418	240499	240523	174167	25	612	24.48	-65.1596	-1.97771	-0.0596283	0.883723	0.943352	0.024965	hypo
7269	chr8	87385037	87385390	184125	184139	170412	15	354	23.6	-65.1433	-4.03668	-0.0515903	0.702184	0.753774	0.0313481	hypo
12977	chr11	87862589	87863100	1696432	1696452	30600	21	512	24.381	-65.0279	-2.32546	-0.100058	0.45159	0.551648	0.0270801	hypo
13577	chr16	92464854	92465614	1857792	1857812	73685	21	761	36.2381	-64.7087	-2.22796	-0.0698253	0.553217	0.623042	0.02192	hypo
13546	chr16	90221861	90222393	1852032	1852047	73341	16	533	33.3125	-64.4189	-2.00222	-0.0955725	0.196701	0.292273	0.0215862	hypo
15060	chr19	5474881	5475453	2205903	2205918	88966	16	573	35.8125	-64.3166	-2.67145	-0.119671	0.135563	0.255234	0.0375413	hypo
12557	chr11	22185566	22186253	1600338	1600351	23775	14	688	49.1429	-64.3151	-2.51488	-0.110486	0.534786	0.645272	0.0264252	hypo
15341	chr19	53381334	53381792	2272023	2272036	93302	14	459	32.7857	-64.2857	-4.53599	-0.14079	0.284942	0.425732	0.0243768	hypo
11430	chr3	85944793	85945561	1278685	1278696	112177	12	769	64.0833	-64.0395	-2.97416	-0.0983858	0.454807	0.553192	0.0231831	hypo
8975	chr4	151402637	151403250	673102	673119	129100	18	614	34.1111	-63.7197	-2.11519	-0.110985	0.431375	0.54236	0.0303684	hypo
13968	chr2	94245592	94245921	1955677	1955689	100824	13	330	25.3846	-63.6818	-2.27457	-0.191307	0.445492	0.6368	0.0225021	hypo
10243	chr5	150437337	150438081	988215	988227	142550	13	745	57.3077	-63.5834	-2.14645	-0.11797	0.433089	0.551059	0.0210069	hypo
9294	chr6	92197102	92198357	757412	757425	148522	14	1256	89.7143	-63.4273	-3.56905	-0.118408	0.167826	0.286234	0.0307706	hypo
15468	chr10	5956996	5957587	2338995	2339008	12508	14	592	42.2857	-63.4073	-2.93266	-0.125218	0.450092	0.57531	0.0229046	hypo
11972	chr17	45730826	45731909	1420297	1420314	78876	18	1084	60.2222	-63.2702	-1.97622	-0.0731733	0.258383	0.331556	0.0257609	hypo
9977	chr5	122296182	122296324	928255	928262	138565	8	143	17.875	-63.1699	-7.04374	-0.201158	0.448238	0.649396	0.0228159	hypo
11317	chr3	32515765	32516266	1247845	1247866	109584	22	502	22.8182	-63.0711	-2.2175	-0.0590009	0.268505	0.327506	0.0693444	hypo
7462	chr8	124351225	124351586	237332	237345	173997	14	362	25.8571	-62.8834	-1.97679	-0.119127	0.670646	0.789773	0.0244564	hypo
15584	chr10	52138529	52139234	2372435	2372444	15412	10	706	70.6	-61.8881	-2.0384	-0.15463	0.415668	0.570299	0.026265	hypo
11238	chr7	148724764	148725328	1228784	1228799	164377	16	565	35.3125	-61.8573	-2.09269	-0.0570612	0.19629	0.253351	0.0222616	hypo
12755	chr11	61150740	61151496	1642307	1642322	27105	16	757	47.3125	-61.7568	-2.05344	-0.0754327	0.738971	0.814404	0.0236024	hypo
12012	chr17	51317530	51318131	1433244	1433268	79677	25	602	24.08	-61.6418	-2.24422	-0.221802	0.216815	0.438617	0.0971861	hypo
7188	chr8	73356770	73357378	163896	163905	169061	10	609	60.9	-61.5626	-4.30574	-0.179233	0.560141	0.739374	0.0229906	hypo
13623	chr2	5059128	5059579	1868282	1868300	94432	19	452	23.7895	-61.3908	-3.09728	-0.214675	0.151111	0.365786	0.0718775	hypo
7548	chr8	129113979	129114526	252122	252137	174887	16	548	34.25	-61.2589	-3.08789	-0.0967664	0.307408	0.404174	0.0218897	hypo
11123	chr7	127345386	127346377	1196517	1196538	162250	22	992	45.0909	-61.0362	-2.64584	-0.0671703	0.43748	0.50465	0.0494399	hypo
9830	chr5	105844256	105844552	888999	889016	136000	18	297	16.5	-61.0247	-2.56893	-0.163214	0.0723656	0.235579	0.0546576	hypo
9579	chr5	24346849	24347357	824866	824880	130936	15	509	33.9333	-60.9305	-2.17922	-0.112476	0.228668	0.341144	0.0222345	hypo
13622	chr2	5058405	5058797	1868260	1868281	94431	22	393	17.8636	-60.8248	-2.50078	-0.178033	0.158882	0.336915	0.0744477	hypo
6662	chr13	21870043	21871002	10346	10362	45008	17	960	56.4706	-60.7587	-1.98259	-0.053816	0.357922	0.411738	0.0236607	hypo
14784	chr9	79916460	79917023	2144164	2144177	181799	14	564	40.2857	-60.748	-2.11077	-0.128834	0.3624	0.491234	0.0244541	hypo
13390	chr16	20425302	20425853	1808738	1808751	69757	14	552	39.4286	-60.7072	-2.34168	-0.0850366	0.303785	0.388821	0.0214472	hypo
7021	chr8	13339296	13339950	117975	118001	165591	27	655	24.2593	-60.6598	-2.11651	-0.139443	0.161155	0.300598	0.0654151	hypo
14171	chr2	150863693	150864359	2002282	2002299	104237	18	667	37.0556	-60.2685	-2.01634	-0.0903288	0.640485	0.730814	0.0289144	hypo
15947	chr10	127647850	127648388	2467699	2467716	21919	18	539	29.9444	-60.2025	-1.99653	-0.0965522	0.34788	0.444433	0.0232726	hypo
7661	chr15	58721559	58722241	284799	284813	63006	15	683	45.5333	-60.1029	-2.53549	-0.115355	0.545315	0.66067	0.0262409	hypo
11479	chr3	89578339	89578996	1289345	1289361	112727	17	658	38.7059	-59.6642	-2.38326	-0.0723447	0.583491	0.655836	0.0220839	hypo
15303	chr19	45822723	45823296	2262591	2262605	92740	15	574	38.2667	-59.6029	-1.97276	-0.0865261	0.267673	0.354199	0.0229662	hypo
13075	chr11	100631472	100632070	1728475	1728494	32388	20	599	29.95	-59.4623	-1.97933	-0.120557	0.154263	0.274819	0.0280529	hypo
13163	chr11	108750096	108750948	1751114	1751131	33697	18	853	47.3889	-59.3506	-2.34305	-0.243539	0.357753	0.601293	0.0422023	hypo
15299	chr19	45735185	45735656	2262236	2262246	92725	11	472	42.9091	-59.3256	-3.26575	-0.161087	0.593262	0.754349	0.0285243	hypo
8636	chr4	117586126	117586901	592283	592297	123694	15	776	51.7333	-58.9745	-2.34379	-0.0968593	0.331108	0.427967	0.022892	hypo
11733	chr3	151874649	151875243	1347004	1347013	117011	10	595	59.5	-58.9375	-3.64655	-0.171237	0.327836	0.499073	0.0252091	hypo
14002	chr2	112107018	112107566	1964648	1964662	101595	15	549	36.6	-58.8523	-2.09932	-0.082946	0.570656	0.653602	0.0206973	hypo
11300	chr3	21836856	21837478	1242112	1242124	109046	13	623	47.9231	-58.7049	-4.19508	-0.111814	0.357797	0.469611	0.0214216	hypo
7354	chr8	107850856	107851549	206452	206464	171970	13	694	53.3846	-58.478	-2.13776	-0.107484	0.547926	0.65541	0.0252777	hypo
8349	chr4	3866934	3867596	516030	516041	117499	12	663	55.25	-58.3273	-2.79894	-0.13257	0.451804	0.584373	0.0231351	hypo
6930	chr13	98222237	98223685	87858	87881	51063	24	1449	60.375	-58.1801	-1.99717	-0.0565666	0.334461	0.391028	0.0261282	hypo
12475	chr12	114384418	114384989	1576420	1576447	43554	28	572	20.4286	-58.1447	-2.00688	-0.051368	0.122903	0.174271	0.0339351	hypo
11550	chr3	96209605	96210203	1300404	1300422	113490	19	599	31.5263	-58.0893	-2.767	-0.0881393	0.522816	0.610955	0.0265922	hypo
10419	chr18	56869122	56869935	1034420	1034431	86031	12	814	67.8333	-57.9396	-2.02542	-0.139135	0.326588	0.465723	0.0241636	hypo
13340	chr16	13159083	13160395	1798423	1798448	69073	26	1313	50.5	-57.9173	-1.96974	-0.0538478	0.207938	0.261786	0.0231312	hypo
12066	chr17	72218892	72219207	1451733	1451758	80963	26	316	12.1538	-57.7712	-2.06578	-0.202495	0.108397	0.310891	0.0908087	hypo
7112	chr8	46095846	46096279	142095	142110	167552	16	434	27.125	-57.5144	-1.99066	-0.262878	0.337412	0.600291	0.0496305	hypo
6742	chr13	46517956	46518204	36674	36679	46905	6	249	41.5	-57.491	-9.00674	-0.272613	0.37458	0.647193	0.026734	hypo
16277	chr14	78937126	78938023	2543346	2543359	58447	14	898	64.1429	-57.2535	-1.99267	-0.160072	0.451002	0.611074	0.0258552	hypo
12220	chr12	53106631	53107187	1504028	1504041	38462	14	557	39.7857	-56.8233	-2.0422	-0.219615	0.115841	0.335455	0.0361213	hypo
8869	chr4	137550572	137551375	641919	641930	126807	12	804	67	-56.7152	-1.99824	-0.12735	0.433404	0.560754	0.0225846	hypo
15987	chr14	8836374	8837018	2475527	2475539	52942	13	645	49.6154	-56.5983	-3.48607	-0.133596	0.404031	0.537627	0.0313892	hypo
6955	chr13	108833370	108833879	98219	98232	51903	14	510	36.4286	-56.5629	-2.02948	-0.0829192	0.501796	0.584715	0.0217402	hypo
9992	chr5	123400559	123401269	932360	932376	138788	17	711	41.8235	-56.3721	-2.12453	-0.0984064	0.287244	0.38565	0.0250693	hypo
9356	chr6	114459000	114459282	771518	771532	149850	15	283	18.8667	-56.3128	-2.15463	-0.176507	0.257759	0.434266	0.0402996	hypo
10142	chr5	138558988	138559333	962487	962492	140862	6	346	57.6667	-56.0115	-4.12908	-0.369262	0.0198284	0.38909	0.0277808	hypo
7454	chr8	123998092	123998636	235723	235743	173926	21	545	25.9524	-55.8672	-2.55728	-0.0878415	0.21121	0.299051	0.0392631	hypo
9498	chr6	146591789	146592398	809934	809944	152915	11	610	55.4545	-55.8237	-2.3389	-0.181037	0.361502	0.542538	0.027735	hypo
8986	chr4	151868652	151869051	676107	676125	129235	19	400	21.0526	-55.7739	-1.97859	-0.0927029	0.503512	0.596215	0.0248885	hypo
15200	chr19	29595430	29596178	2237260	2237271	91050	12	749	62.4167	-55.7548	-2.46221	-0.0919879	0.438003	0.529991	0.0223556	hypo
7257	chr8	86725205	86725702	181046	181062	170256	17	498	29.2941	-55.6185	-2.0956	-0.0757823	0.347598	0.42338	0.0330309	hypo
11703	chr3	138306993	138307763	1338549	1338573	116329	25	771	30.84	-55.5071	-2.10554	-0.0633756	0.135244	0.19862	0.034017	hypo
11157	chr7	133991631	133992462	1204331	1204346	162822	16	832	52	-55.4692	-2.19118	-0.0752969	0.256521	0.331818	0.0360972	hypo
9484	chr6	145214634	145214963	807988	807997	152765	10	330	33	-55.4178	-5.35207	-0.247	0.625179	0.872179	0.0275603	hypo
16036	chr14	27926958	27927432	2489472	2489477	54226	6	475	79.1667	-55.2502	-2.88338	-0.305404	0.222777	0.528181	0.0341086	hypo
6828	chr13	58460616	58460976	56742	56755	48258	14	361	25.7857	-55.236	-3.26624	-0.265544	0.235424	0.500968	0.0527144	hypo
10052	chr5	129669609	129670322	944793	944809	139642	17	714	42	-55.208	-2.24566	-0.12443	0.423369	0.547799	0.0319702	hypo
6654	chr13	21341632	21342210	8967	8981	44952	15	579	38.6	-55.1307	-2.2997	-0.0909157	0.266728	0.357643	0.0217522	hypo
8646	chr4	118965001	118965506	595495	595509	123922	15	506	33.7333	-55.1052	-2.22137	-0.085426	0.216349	0.301775	0.0231945	hypo
4105	chr11	8948590	8948933	1592348	1592365	22999	18	344	19.1111	55.0629	3.41469	-0.0580389	0.000178809	0.0582177	0.0590889	hypo
7043	chr8	23914280	23915037	125387	125403	166295	17	758	44.5882	-54.9523	-1.98274	-0.127173	0.640614	0.767787	0.033406	hypo
8576	chr4	106288002	106288923	578021	578039	122761	19	922	48.5263	-54.6753	-2.49054	-0.0526719	0.652839	0.705511	0.0262811	hypo
8654	chr4	120078477	120079153	597147	597168	124046	22	677	30.7727	-54.464	-1.96972	-0.0842617	0.128493	0.212754	0.0413636	hypo
7577	chr15	11328142	11328709	260204	260213	60686	10	568	56.8	-54.4568	-2.41023	-0.142427	0.402394	0.544821	0.0261612	hypo
15209	chr19	32834824	32835379	2240935	2240943	91368	9	556	61.7778	-54.4532	-4.63279	-0.145121	0.262352	0.407473	0.0197299	hypo
15261	chr19	43747766	43748383	2254735	2254748	92362	14	618	44.1429	-54.0161	-2.86893	-0.0653282	0.341641	0.406969	0.0199008	hypo
9692	chr5	46246692	46247166	850082	850092	132741	11	475	43.1818	-53.7455	-3.2737	-0.181216	0.518463	0.699679	0.0340089	hypo
12277	chr12	72213813	72214728	1517327	1517344	39393	18	916	50.8889	-53.5284	-2.15242	-0.145065	0.669443	0.814508	0.0571601	hypo
11693	chr3	135184730	135186242	1335642	1335668	116073	27	1513	56.037	-53.4955	-1.96983	-0.10638	0.561253	0.667633	0.0220503	hypo
11246	chr7	150240189	150240645	1231032	1231042	164576	11	457	41.5455	-53.4613	-2.60641	-0.127678	0.668311	0.79599	0.0227358	hypo
12256	chr12	66138009	66138751	1512087	1512104	39045	18	743	41.2778	-53.4138	-2.06219	-0.0820205	0.342123	0.424143	0.0365616	hypo
15726	chr10	79763658	79764127	2410202	2410215	17981	14	470	33.5714	-53.3718	-3.53752	-0.0835073	0.54924	0.632747	0.030958	hypo
15296	chr19	45616960	45617438	2261918	2261933	92706	16	479	29.9375	-53.3306	-2.03298	-0.0519699	0.580585	0.632555	0.0233198	hypo
14528	chr9	34846485	34847902	2082117	2082134	177134	18	1418	78.7778	-52.9077	-2.27225	-0.0586742	0.747157	0.805831	0.0232449	hypo
8919	chr4	142979446	142979792	656606	656626	127746	21	347	16.5238	-52.8862	-2.00757	-0.0998861	0.21832	0.318206	0.059598	hypo
13753	chr2	30822301	30822750	1898480	1898498	96521	19	450	23.6842	-52.8542	-2.1737	-0.0573536	0.306392	0.363746	0.0208154	hypo
8322	chr1	187152966	187153577	505406	505425	11531	20	612	30.6	-52.8462	-2.06578	-0.0775671	0.0925882	0.170155	0.0382228	hypo
12606	chr11	35651771	35652245	1612051	1612070	24886	20	475	23.75	-52.8002	-1.98897	-0.0861052	0.311614	0.39772	0.0241573	hypo
13536	chr16	87354675	87355197	1849026	1849044	73166	19	523	27.5263	-52.6055	-2.01956	-0.103188	0.330454	0.433642	0.0349718	hypo
8087	chr1	75474251	75475158	415498	415513	3958	16	908	56.75	-52.3317	-1.98208	-0.0502562	0.18094	0.231197	0.0292438	hypo
11979	chr17	46170187	46170810	1421920	1421931	78970	12	624	52	-52.1805	-2.19688	-0.124771	0.349928	0.474698	0.0297635	hypo
13393	chr16	20612227	20612452	1809404	1809410	69781	7	226	32.2857	-52.1802	-3.4556	-0.171585	0.241636	0.413221	0.0218942	hypo
13664	chr2	24910068	24910308	1881968	1881989	95576	22	241	10.9545	-52.0653	-2.26288	-0.20368	0.105983	0.309663	0.0757904	hypo
7292	chr8	89406547	89407524	188091	188104	170633	14	978	69.8571	-52.0566	-2.3007	-0.089616	0.69116	0.780776	0.0220789	hypo
9965	chr5	121655419	121655716	926353	926364	138450	12	298	24.8333	-52.0471	-2.92382	-0.112434	0.517875	0.630308	0.0226739	hypo
13418	chr16	29945939	29946419	1818160	1818181	70490	22	481	21.8636	-51.9679	-2.02959	-0.13295	0.104825	0.237775	0.0416863	hypo
8974	chr4	151400224	151401000	672988	673004	129100	17	777	45.7059	-51.7699	-1.98981	-0.074933	0.521877	0.59681	0.0232684	hypo
10323	chr18	34938109	34938873	1010468	1010479	84409	12	765	63.75	-51.6815	-1.97234	-0.15993	0.342337	0.502266	0.0381761	hypo
12231	chr12	55298299	55299159	1505556	1505576	38598	21	861	41	-51.4658	-2.18301	-0.0615587	0.707195	0.768753	0.025355	hypo
11879	chr17	28668886	28669504	1387565	1387587	76859	23	619	26.913	-51.4178	-2.03955	-0.0595094	0.273129	0.332638	0.0316854	hypo
13025	chr11	96887534	96887912	1713680	1713691	31628	12	379	31.5833	-51.3688	-2.08517	-0.179128	0.181865	0.360993	0.0385023	hypo
14098	chr2	129521202	129522441	1985605	1985624	102960	20	1240	62	-51.3681	-2.02024	-0.0722997	0.407254	0.479553	0.0208557	hypo
14382	chr2	179760994	179761841	2054341	2054356	107907	16	848	53	-51.3491	-1.97457	-0.093089	0.519773	0.612862	0.021867	hypo
8117	chr1	92948247	92949068	430956	430968	5249	13	822	63.2308	-51.2442	-2.29331	-0.124483	0.558388	0.682871	0.0293268	hypo
15260	chr19	43597656	43598168	2253807	2253821	92328	15	513	34.2	-51.1646	-2.1798	-0.0832443	0.307526	0.390771	0.0216008	hypo
14678	chr9	61118170	61118266	2117287	2117292	179735	6	97	16.1667	-51.0808	-8.37026	-0.345096	0.264308	0.609404	0.029385	hypo
7886	chr15	98698721	98699323	349679	349692	67234	14	603	43.0714	-50.9181	-2.91985	-0.104573	0.482194	0.586767	0.0256298	hypo
8390	chr4	21858703	21859220	524419	524436	118270	18	518	28.7778	-50.9112	-2.0051	-0.299558	0.103886	0.403445	0.0758326	hypo
7713	chr15	76308674	76309099	300983	300998	64258	16	426	26.625	-50.881	-2.08512	-0.0503976	0.275431	0.325829	0.030074	hypo
9681	chr5	39075245	39075587	847069	847088	132449	20	343	17.15	-50.8791	-1.98632	-0.189369	0.196949	0.386318	0.0940512	hypo
10993	chr7	104489686	104490591	1171611	1171627	160241	17	906	53.2941	-50.825	-1.9715	-0.167062	0.450255	0.617316	0.0408742	hypo
8436	chr4	43590039	43590670	537276	537285	119170	10	632	63.2	-50.6866	-3.12627	-0.149822	0.518192	0.668014	0.0248175	hypo
10504	chr18	76402438	76402924	1057338	1057348	87730	11	487	44.2727	-50.5198	-2.38484	-0.112884	0.302282	0.415167	0.0239635	hypo
13538	chr16	87456069	87456364	1849290	1849301	73175	12	296	24.6667	-50.4798	-2.97603	-0.103589	0.242934	0.346524	0.0238471	hypo
14368	chr2	173485823	173486109	2049795	2049803	107426	9	287	31.8889	-50.4035	-5.03314	-0.209049	0.165053	0.374102	0.0612074	hypo
8749	chr4	131696759	131697456	620329	620346	125546	18	698	38.7778	-50.1413	-2.18478	-0.0850567	0.392235	0.477291	0.0312174	hypo
14217	chr2	154483640	154484390	2010457	2010467	104772	11	751	68.2727	-50.1092	-2.24153	-0.123254	0.347299	0.470553	0.0224989	hypo
15668	chr10	77069776	77070686	2401023	2401036	17557	14	911	65.0714	-50.0689	-2.09007	-0.0743669	0.613939	0.688306	0.0210889	hypo
15692	chr10	79209861	79210354	2405060	2405068	17788	9	494	54.8889	-50.017	-3.21832	-0.175956	0.113189	0.289145	0.0299051	hypo
10977	chr7	97088397	97088892	1168507	1168519	159963	13	496	38.1538	-49.9764	-2.21209	-0.108291	0.3828	0.491091	0.0248888	hypo
14497	chr9	22272623	22272783	2075595	2075615	176511	21	161	7.66667	-49.8871	-1.98787	-0.0563785	0.0283218	0.0847003	0.0252062	hypo
13530	chr16	78377247	78377590	1846871	1846887	72976	17	344	20.2353	-49.6851	-2.6817	-0.0623543	0.0311652	0.0935195	0.0353554	hypo
7029	chr8	14889640	14890197	120257	120270	165741	14	558	39.8571	-49.6003	-2.18665	-0.105823	0.472387	0.57821	0.0218842	hypo
9006	chr4	154719605	154719868	682151	682165	129649	15	264	17.6	-49.4751	-3.0355	-0.0991756	0.304772	0.403947	0.0315555	hypo
7859	chr15	96470146	96470988	342030	342044	66837	15	843	56.2	-49.4466	-2.00568	-0.0819142	0.62098	0.702894	0.0258198	hypo
10867	chr7	52764825	52765262	1133719	1133734	157168	16	438	27.375	-49.4414	-2.12827	-0.0822953	0.257361	0.339656	0.0270718	hypo
13313	chr16	4963469	4963798	1791735	1791743	68471	9	330	36.6667	-49.441	-3.27258	-0.123105	0.322382	0.445487	0.0224337	hypo
14386	chr2	179991026	179991124	2055313	2055319	107963	7	99	14.1429	-49.407	-5.99839	-0.162862	0.562111	0.724973	0.0211343	hypo
10755	chr7	30570062	30570458	1110024	1110032	155627	9	397	44.1111	-49.1987	-2.47748	-0.0853757	0.56206	0.647436	0.0305332	hypo
7066	chr8	28153912	28154226	131869	131879	166725	11	315	28.6364	-49.152	-3.13479	-0.1357	0.357842	0.493542	0.0220458	hypo
9785	chr5	91319579	91320251	875482	875504	134868	23	673	29.2609	-49.0125	-1.97998	-0.338394	0.347258	0.685652	0.104473	hypo
9831	chr5	105845286	105845650	889017	889028	136001	12	365	30.4167	-48.9576	-2.22099	-0.202904	0.211143	0.414047	0.0546576	hypo
15347	chr19	55269905	55270262	2275358	2275366	93507	9	358	39.7778	-48.9558	-5.14355	-0.14509	0.753371	0.898461	0.0214928	hypo
15026	chr19	3906027	3906750	2199190	2199203	88669	14	724	51.7143	-48.9368	-2.05824	-0.0848859	0.25364	0.338526	0.021792	hypo
13783	chr2	32631705	32631938	1905620	1905630	96891	11	234	21.2727	-48.9025	-2.05381	-0.0741216	0.133739	0.20786	0.0231865	hypo
15703	chr10	79375151	79375567	2406308	2406329	17857	22	417	18.9545	-48.6449	-1.98604	-0.0502669	0.542155	0.592422	0.0241196	hypo
13935	chr2	91021761	91022311	1949474	1949486	100448	13	551	42.3846	-48.6442	-2.73629	-0.0619578	0.388038	0.449996	0.0226444	hypo
6866	chr13	67880734	67881392	68728	68747	49453	20	659	32.95	-48.626	-1.98476	-0.148381	0.36197	0.51035	0.0650999	hypo
12329	chr12	84861542	84861963	1534160	1534177	40665	18	422	23.4444	-48.617	-2.02215	-0.094677	0.116527	0.211204	0.0285041	hypo
14787	chr9	82722720	82723201	2144738	2144749	181860	12	482	40.1667	-48.6089	-2.00519	-0.0682605	0.169053	0.237313	0.0268661	hypo
12082	chr17	80408426	80409370	1457364	1457385	81455	22	945	42.9545	-48.4353	-1.99773	-0.0854834	0.499129	0.584612	0.0322128	hypo
12181	chr12	31263199	31263423	1494933	1494937	37624	5	225	45	-48.4161	-7.6927	-0.0706188	0.238631	0.309249	0.0295771	hypo
10943	chr7	87344821	87345391	1160303	1160313	159308	11	571	51.9091	-48.3958	-3.74121	-0.110656	0.634802	0.745459	0.0243914	hypo
10190	chr5	144055291	144055388	974319	974334	141613	16	98	6.125	-48.2525	-2.97084	-0.0518613	0.134122	0.185983	0.0265866	hypo
11126	chr7	128849358	128849890	1198078	1198089	162369	12	533	44.4167	-48.18	-2.23639	-0.0960379	0.324381	0.420419	0.0261557	hypo
8176	chr1	134942048	134942510	452905	452925	7311	21	463	22.0476	-48.1471	-2.2112	-0.0698555	0.0233035	0.093159	0.058457	hypo
14508	chr9	28212284	28212758	2078231	2078239	176787	9	475	52.7778	-48.0616	-3.48837	-0.127568	0.517741	0.645309	0.0415397	hypo
15951	chr10	127760508	127760938	2468259	2468268	21939	10	431	43.1	-48.016	-2.3634	-0.133847	0.42718	0.561026	0.0266344	hypo
13966	chr2	94086016	94086649	1955502	1955513	100811	12	634	52.8333	-47.9608	-2.06471	-0.0862927	0.191189	0.277481	0.0237982	hypo
16242	chr14	70842174	70842559	2535702	2535707	57863	6	386	64.3333	-47.8681	-3.77155	-0.178526	0.399208	0.577734	0.0224184	hypo
9557	chr5	23182134	23182399	821323	821338	130723	16	266	16.625	-47.8625	-2.82081	-0.0856532	0.0353307	0.120984	0.038761	hypo
7479	chr8	125099506	125100267	240546	240556	174168	11	762	69.2727	-47.795	-2.08086	-0.105485	0.457216	0.562701	0.024049	hypo
15349	chr19	55291798	55292180	2275410	2275419	93513	10	383	38.3	-47.7075	-2.59926	-0.159769	0.536012	0.695781	0.0253126	hypo
10085	chr5	135031447	135031949	950908	950921	140153	14	503	35.9286	-47.6896	-3.07817	-0.0913172	0.290881	0.382198	0.0255656	hypo
10620	chr7	17368867	17369598	1082527	1082545	154105	19	732	38.5263	-47.6874	-2.01311	-0.091452	0.356417	0.447869	0.0252428	hypo
9229	chr6	83390282	83390993	741646	741661	147438	16	712	44.5	-47.6102	-2.0426	-0.0714871	0.12567	0.197157	0.0249836	hypo
7977	chr1	33965706	33966248	379742	379758	1128	17	543	31.9412	-47.6061	-2.10138	-0.0774218	0.448799	0.526221	0.0269225	hypo
14893	chr9	107490720	107491119	2169487	2169497	183608	11	400	36.3636	-47.5831	-2.76678	-0.116007	0.515452	0.631459	0.0229742	hypo
13464	chr16	35933092	35933447	1829655	1829668	71330	14	356	25.4286	-47.4939	-2.10642	-0.0507381	0.827305	0.878043	0.0215278	hypo
10723	chr7	29079036	29079463	1103758	1103776	155285	19	428	22.5263	-47.3885	-1.98195	-0.055039	0.415711	0.47075	0.0270541	hypo
12767	chr11	61764376	61765161	1643695	1643713	27190	19	786	41.3684	-47.312	-2.10068	-0.0593193	0.732027	0.791346	0.026478	hypo
15337	chr19	47946239	47946758	2270073	2270086	93143	14	520	37.1429	-47.2999	-2.01713	-0.10759	0.505557	0.613147	0.0230041	hypo
14196	chr2	152554362	152555482	2006273	2006288	104452	16	1121	70.0625	-47.1592	-1.98936	-0.0929671	0.476461	0.569428	0.0244115	hypo
6890	chr13	74908005	74908712	74518	74538	49909	21	708	33.7143	-47.1465	-1.99621	-0.584927	0.392487	0.977415	0.11991	hypo
11873	chr17	27963040	27963482	1384675	1384689	76687	15	443	29.5333	-47.0775	-2.17473	-0.13235	0.233176	0.365525	0.0371869	hypo
10576	chr7	5078491	5079591	1074519	1074533	153506	15	1101	73.4	-47.0674	-2.16521	-0.0996607	0.761078	0.860739	0.0376664	hypo
13718	chr2	28889986	28890953	1892272	1892292	96164	21	968	46.0952	-46.9762	-1.96831	-0.0509663	0.521153	0.572119	0.0239791	hypo
11117	chr7	125738445	125739053	1194749	1194769	162102	21	609	29	-46.9172	-1.96819	-0.070813	0.259191	0.330004	0.0296789	hypo
10225	chr5	148644509	148644817	983686	983699	142210	14	309	22.0714	-46.8988	-3.16792	-0.117953	0.534356	0.652309	0.0251865	hypo
11159	chr7	134090597	134091105	1204759	1204766	162843	8	509	63.625	-46.763	-4.51676	-0.201938	0.485924	0.687862	0.033211	hypo
7429	chr8	119540489	119541238	224660	224676	173229	17	750	44.1176	-46.7548	-2.36245	-0.0759178	0.316592	0.392509	0.0222184	hypo
13618	chr2	4836831	4837326	1867838	1867845	94388	8	496	62	-46.6333	-5.16683	-0.233407	0.511375	0.744782	0.026724	hypo
9095	chr6	31216456	31217160	702070	702089	144142	20	705	35.25	-46.4076	-2.10782	-0.0672171	0.746329	0.813546	0.0282563	hypo
11405	chr3	75758915	75759626	1272047	1272058	111584	12	712	59.3333	-46.3992	-2.58851	-0.117824	0.615024	0.732848	0.0223258	hypo
13938	chr2	91366388	91366556	1950285	1950287	100495	3	169	56.3333	-46.3854	-8.71332	-0.495729	0.106235	0.601965	0.0309018	hypo
9291	chr6	92193586	92194180	757380	757393	148519	14	595	42.5	-46.3012	-2.79629	-0.0859124	0.429711	0.515623	0.0292852	hypo
7345	chr8	107058873	107059662	204311	204325	171868	15	790	52.6667	-46.2385	-1.97475	-0.065517	0.281362	0.346879	0.0221368	hypo
10235	chr5	149767539	149768339	986263	986280	142404	18	801	44.5	-46.2151	-2.40298	-0.0522935	0.774259	0.826552	0.0245503	hypo
12219	chr12	53103724	53103997	1504024	1504027	38461	4	274	68.5	-46.0909	-10.3131	-0.455807	0.319052	0.774859	0.0350619	hypo
13770	chr2	32011227	32012178	1902371	1902390	96736	20	952	47.6	-45.9736	-2.05499	-0.0707735	0.598734	0.669507	0.0233533	hypo
13652	chr2	19289042	19289102	1877858	1877863	95213	6	61	10.1667	-45.9405	-7.4486	-0.20821	0.238082	0.446292	0.0265824	hypo
7911	chr15	100251786	100252698	355388	355401	67565	14	913	65.2143	-45.7676	-2.0686	-0.0989471	0.287969	0.386916	0.0260553	hypo
9898	chr5	114387322	114387925	905471	905483	137136	13	604	46.4615	-45.7354	-3.3585	-0.112975	0.640581	0.753556	0.0260214	hypo
16020	chr14	22570661	22571073	2484092	2484106	53762	15	413	27.5333	-45.6659	-2.01117	-0.0598188	0.110829	0.170648	0.0274848	hypo
15355	chr19	56895685	56895859	2278681	2278687	93752	7	175	25	-45.6271	-2.85406	-0.138466	0.207091	0.345556	0.0231309	hypo
9405	chr6	121164587	121165155	782645	782654	150656	10	569	56.9	-45.5355	-2.57254	-0.212274	0.659039	0.871313	0.0399406	hypo
7501	chr8	125844085	125844626	243191	243207	174309	17	542	31.8824	-45.3673	-2.34562	-0.124242	0.737868	0.86211	0.0284502	hypo
15870	chr10	114751212	114751671	2447207	2447219	20569	13	460	35.3846	-45.1398	-2.14459	-0.089925	0.327961	0.417886	0.0210073	hypo
14959	chr9	113616019	113616512	2180451	2180464	184244	14	494	35.2857	-45.1281	-2.01655	-0.085715	0.591647	0.677363	0.0207315	hypo
8172	chr1	134437633	134438314	452090	452104	7238	15	682	45.4667	-45.1137	-2.13859	-0.0616114	0.241164	0.302776	0.0406604	hypo
12097	chr17	87648200	87649009	1468550	1468559	82234	10	810	81	-45.0538	-3.54125	-0.266735	0.394226	0.660961	0.0510296	hypo
11108	chr7	123648198	123648554	1193301	1193315	161954	15	357	23.8	-45.0491	-2.02585	-0.123873	0.045533	0.169406	0.0599021	hypo
6765	chr13	51698834	51699617	43103	43115	47413	13	784	60.3077	-45.0446	-2.01428	-0.190055	0.462222	0.652277	0.0371842	hypo
15410	chrX	57657780	57658007	2304673	2304693	187175	21	228	10.8571	-45.0327	-1.98063	-0.0770154	0.350873	0.427888	0.0889757	hypo
10959	chr7	88208332	88208933	1162834	1162847	159477	14	602	43	-45.0301	-2.02199	-0.0650845	0.695943	0.761027	0.0259744	hypo
13466	chr16	35982444	35982776	1829766	1829777	71338	12	333	27.75	-44.9762	-1.9893	-0.063378	0.293032	0.35641	0.0317324	hypo
7876	chr15	98362842	98363407	347571	347580	67149	10	566	56.6	-44.9664	-2.53922	-0.114699	0.323215	0.437914	0.0260418	hypo
9550	chr5	20931827	20932459	819347	819359	130544	13	633	48.6923	-44.8945	-2.35736	-0.145868	0.358088	0.503956	0.032843	hypo
14304	chr2	165192353	165192793	2030485	2030495	106030	11	441	40.0909	-44.8912	-3.49412	-0.0909373	0.391552	0.482489	0.0275592	hypo
6947	chr13	103601335	103601567	94555	94563	51593	9	233	25.8889	-44.8665	-4.83401	-0.217213	0.303353	0.520566	0.0251022	hypo
10747	chr7	29997627	29997987	1108336	1108357	155525	22	361	16.4091	-44.8104	-1.97342	-0.157612	0.157905	0.315517	0.0648201	hypo
14358	chr2	172802700	172803431	2047898	2047911	107310	14	732	52.2857	-44.7683	-2.86336	-0.11633	0.183579	0.299909	0.0463598	hypo
12578	chr11	29146445	29146732	1604402	1604414	24203	13	288	22.1538	-44.6018	-2.13839	-0.0776236	0.26478	0.342403	0.0239235	hypo
9705	chr5	64485093	64485455	855408	855418	133250	11	363	33	-44.5087	-2.76843	-0.0928024	0.406623	0.499425	0.0205904	hypo
11872	chr17	27962287	27962688	1384669	1384674	76686	6	402	67	-44.4067	-6.30654	-0.292738	0.224113	0.51685	0.0371869	hypo
12689	chr11	54769368	54769573	1630338	1630359	26331	22	206	9.36364	-44.1963	-1.97048	-0.152211	0.0318037	0.184015	0.0675993	hypo
9418	chr6	124704579	124705182	786789	786797	151027	9	604	67.1111	-44.0632	-3.07603	-0.16241	0.657362	0.819773	0.0337544	hypo
15157	chr19	17463221	17463418	2226558	2226561	90183	4	198	49.5	-44.0406	-4.05779	-0.302575	0.451719	0.754294	0.0288021	hypo
9823	chr5	102255786	102255952	885538	885545	135619	8	167	20.875	-44.0212	-5.20744	-0.177614	0.402779	0.580392	0.0314945	hypo
11015	chr7	107006185	107006616	1176463	1176468	160572	6	432	72	-44.0131	-2.53234	-0.279597	0.18702	0.466617	0.0346988	hypo
8107	chr1	89905037	89905508	426352	426370	4880	19	472	24.8421	-43.9597	-2.13845	-0.0789421	0.13345	0.212392	0.0622739	hypo
15470	chr10	6013409	6014323	2339359	2339369	12528	11	915	83.1818	-43.9401	-3.10183	-0.0631415	0.616141	0.679283	0.0303606	hypo
15904	chr10	122368302	122369288	2459402	2459417	21414	16	987	61.6875	-43.7063	-2.0365	-0.0972471	0.242802	0.340049	0.0496275	hypo
15905	chr10	122421207	122421856	2459461	2459468	21420	8	650	81.25	-43.6924	-2.24152	-0.19373	0.400732	0.594462	0.0309232	hypo
16111	chr14	49793142	49794069	2506664	2506681	55837	18	928	51.5556	-43.6574	-1.99026	-0.0731982	0.698779	0.771977	0.024576	hypo
7922	chr15	102035068	102035533	361919	361931	67931	13	466	35.8462	-43.4553	-2.09056	-0.10621	0.604814	0.711024	0.0271131	hypo
13535	chr16	85800149	85800740	1848579	1848592	73135	14	592	42.2857	-43.4197	-2.06372	-0.0876645	0.676454	0.764118	0.0257407	hypo
11290	chr3	16084121	16084778	1240037	1240048	108822	12	658	54.8333	-43.39	-2.07409	-0.105233	0.494937	0.60017	0.0231056	hypo
8108	chr1	90173046	90173602	426857	426867	4938	11	557	50.6364	-43.381	-3.18093	-0.113124	0.288949	0.402072	0.0266382	hypo
8756	chr4	132184744	132184894	621988	621990	125652	3	151	50.3333	-43.3809	-14.2077	-0.535475	0.00112367	0.536599	0.0259429	hypo
10134	chr5	138040962	138041362	961060	961071	140765	12	401	33.4167	-43.3717	-2.66139	-0.158997	0.429978	0.588974	0.0275905	hypo
13289	chr11	120637163	120637621	1785973	1785986	35638	14	459	32.7857	-43.2844	-2.25576	-0.162118	0.495947	0.658065	0.0392499	hypo
13291	chr11	120656814	120657166	1786145	1786157	35643	13	353	27.1538	-43.2318	-1.9835	-0.0814889	0.358327	0.439816	0.023822	hypo
7499	chr8	125778854	125779481	243035	243049	174300	15	628	41.8667	-43.2085	-1.97786	-0.0501354	0.3901	0.440235	0.0300972	hypo
16105	chr14	48150753	48151625	2504854	2504869	55688	16	873	54.5625	-43.2005	-2.5519	-0.0970281	0.649307	0.746335	0.0255788	hypo
8876	chr4	138415559	138416099	644033	644051	126943	19	541	28.4737	-43.1872	-1.99158	-0.0750646	0.206916	0.281981	0.0441539	hypo
9539	chr5	8893322	8893690	815832	815850	130055	19	369	19.4211	-43.1577	-2.18282	-0.111253	0.0506549	0.161908	0.054408	hypo
9634	chr5	33970519	33971078	837521	837528	131842	8	560	70	-43.0346	-3.14207	-0.0733267	0.602447	0.675774	0.0226365	hypo
12739	chr11	60035212	60036015	1639306	1639317	26921	12	804	67	-42.998	-2.11021	-0.102995	0.480731	0.583727	0.0322325	hypo
6811	chr13	55701921	55702625	52240	52254	47957	15	705	47	-42.9517	-1.96888	-0.0567807	0.205259	0.26204	0.0212362	hypo
14885	chr9	107301833	107302042	2168160	2168178	183565	19	210	11.0526	-42.8253	-2.15943	-0.0729819	0.0729086	0.14589	0.0355809	hypo
10072	chr5	130656310	130656721	947177	947185	139805	9	412	45.7778	-42.6916	-3.52663	-0.390529	0.344237	0.734766	0.0479463	hypo
12004	chr17	47872636	47873197	1428793	1428808	79310	16	562	35.125	-42.6087	-2.08281	-0.0640601	0.742253	0.806313	0.0283733	hypo
9255	chr6	86800561	86801795	748469	748481	147879	13	1235	95	-42.5981	-1.96954	-0.0798148	0.569022	0.648837	0.0231139	hypo
11191	chr7	137906122	137906574	1212938	1212951	163335	14	453	32.3571	-42.5116	-2.36012	-0.0818989	0.412979	0.494878	0.0248798	hypo
11060	chr7	116147928	116147942	1184632	1184637	161258	6	15	2.5	-42.3744	-7.03296	-0.300424	0.675176	0.9756	0.0492887	hypo
6691	chr13	25034488	25034978	17500	17512	45374	13	491	37.7692	-42.3377	-2.29622	-0.0750968	0.550976	0.626073	0.021177	hypo
10065	chr5	130362151	130362484	946219	946227	139743	9	334	37.1111	-42.273	-2.23118	-0.126726	0.422793	0.549519	0.0208211	hypo
8431	chr4	43051462	43052674	535614	535631	119077	18	1213	67.3889	-42.2515	-1.99515	-0.074869	0.375531	0.4504	0.0331876	hypo
11770	chr17	8145066	8145264	1357329	1357335	74884	7	199	28.4286	-42.2239	-5.66283	-0.391995	0.487762	0.879756	0.044525	hypo
10882	chr7	53602992	53603301	1137123	1137127	157332	5	310	62	-42.176	-7.37633	-0.5486	0.189497	0.738097	0.0258661	hypo
12071	chr17	74693223	74693794	1453305	1453324	81113	20	572	28.6	-42.1756	-1.988	-0.0514783	0.0239539	0.0754322	0.0532049	hypo
8712	chr4	128484639	128485094	611750	611759	125002	10	456	45.6	-41.9643	-2.00041	-0.134155	0.570313	0.704469	0.0346374	hypo
13576	chr16	92302217	92303312	1857371	1857381	73651	11	1096	99.6364	-41.9397	-1.99478	-0.0911523	0.335836	0.426988	0.022918	hypo
9153	chr6	49269826	49270384	716951	716957	145412	7	559	79.8571	-41.8993	-2.44362	-0.149806	0.356906	0.506712	0.0370557	hypo
14069	chr2	126700262	126700601	1980592	1980597	102644	6	340	56.6667	-41.8569	-4.72466	-0.13267	0.536452	0.669122	0.0216932	hypo
11909	chr17	33918470	33919041	1400757	1400776	77803	20	572	28.6	-41.8227	-1.98511	-0.273129	0.269118	0.542247	0.0996929	hypo
15171	chr19	21728940	21729371	2228471	2228482	90393	12	432	36	-41.7725	-2.14894	-0.0775853	0.504481	0.582066	0.0202834	hypo
9154	chr6	49271071	49271653	716958	716968	145413	11	583	53	-41.7479	-2.09304	-0.0670144	0.835091	0.902105	0.0324986	hypo
10812	chr7	36372258	36372880	1119473	1119482	156220	10	623	62.3	-41.7344	-2.57706	-0.0919146	0.495862	0.587777	0.022859	hypo
8793	chr4	133671454	133672374	627962	627976	126005	15	921	61.4	-41.5949	-2.12865	-0.081376	0.62086	0.702236	0.0261026	hypo
8056	chr1	71148232	71148733	407216	407227	3479	12	502	41.8333	-41.4426	-2.03764	-0.0704701	0.324107	0.394577	0.0271234	hypo
9467	chr6	140396630	140397288	803299	803312	152326	14	659	47.0714	-41.3987	-2.54875	-0.149731	0.614949	0.76468	0.0326697	hypo
6799	chr13	55314733	55315909	50462	50478	47891	17	1177	69.2353	-41.3536	-2.08403	-0.0714494	0.737747	0.809197	0.0219232	hypo
7856	chr15	96114252	96114752	341229	341240	66786	12	501	41.75	-41.2707	-2.40337	-0.1097	0.419802	0.529503	0.027693	hypo
13207	chr11	115820219	115820936	1764232	1764244	34541	13	718	55.2308	-41.266	-2.8132	-0.0604536	0.789444	0.849898	0.0364375	hypo
6973	chr13	115608810	115609255	105571	105580	52478	10	446	44.6	-41.2512	-1.98322	-0.0994238	0.421669	0.521093	0.021177	hypo
11554	chr3	96282909	96283738	1300841	1300854	113511	14	830	59.2857	-41.2502	-2.51088	-0.124802	0.53837	0.663172	0.0328414	hypo
10121	chr5	137464053	137464468	958814	958825	140648	12	416	34.6667	-41.2314	-2.14131	-0.082991	0.438423	0.521414	0.0205977	hypo
14968	chr9	114639210	114639371	2182777	2182787	184392	11	162	14.7273	-41.1913	-3.55913	-0.101151	0.125077	0.226228	0.0247855	hypo
11915	chr17	34078276	34078492	1401982	1401993	77848	12	217	18.0833	-41.1603	-2.29796	-0.0942464	0.36155	0.455796	0.0258947	hypo
9655	chr5	35292390	35292829	840598	840613	131999	16	440	27.5	-41.1126	-2.50545	-0.0870999	0.0278666	0.114966	0.0604571	hypo
9461	chr6	136757898	136758277	801213	801228	152131	16	380	23.75	-41.0995	-2.18092	-0.0920629	0.356778	0.448841	0.0326186	hypo
15891	chr10	120414071	120414761	2455864	2455875	21193	12	691	57.5833	-41.0986	-2.47807	-0.066306	0.601687	0.667993	0.0217933	hypo
15348	chr19	55272787	55273324	2275367	2275375	93508	9	538	59.7778	-41.0816	-3.53397	-0.146507	0.367145	0.513652	0.0247105	hypo
8852	chr4	137133495	137133869	640326	640337	126706	12	375	31.25	-40.9854	-2.28532	-0.28326	0.448342	0.731603	0.0561508	hypo
16189	chr14	62060748	62061166	2523327	2523332	57010	6	419	69.8333	-40.9369	-3.82232	-0.319086	0.453488	0.772575	0.028506	hypo
12843	chr11	71856588	71856804	1662993	1663002	28303	10	217	21.7	-40.8123	-2.217	-0.139572	0.311335	0.450907	0.0325869	hypo
16053	chr14	32018432	32018922	2493512	2493525	54531	14	491	35.0714	-40.8015	-1.97212	-0.0725108	0.294183	0.366694	0.0275655	hypo
11612	chr3	106280742	106281225	1313771	1313778	114458	8	484	60.5	-40.7393	-3.40752	-0.0815951	0.45764	0.539235	0.0357609	hypo
8584	chr4	107360787	107361100	580395	580403	122935	9	314	34.8889	-40.718	-3.065	-0.0876654	0.0658591	0.153525	0.0287047	hypo
12331	chr12	85030201	85030359	1534603	1534607	40689	5	159	31.8	-40.6166	-5.67304	-0.161319	0.323914	0.485233	0.022775	hypo
7836	chr15	88907289	88907772	333429	333440	66261	12	484	40.3333	-40.6161	-2.69674	-0.0945263	0.360551	0.455077	0.0318737	hypo
16119	chr14	52923868	52924400	2509840	2509854	56065	15	533	35.5333	-40.5965	-1.99078	-0.0558856	0.0576942	0.11358	0.0300052	hypo
9544	chr5	18732199	18732424	818121	818136	130417	16	226	14.125	-40.5888	-2.44673	-0.0676195	0.0229042	0.0905237	0.0681225	hypo
8510	chr4	81088130	81088382	560918	560931	121288	14	253	18.0714	-40.5834	-2.45804	-0.106687	0.239482	0.346169	0.0660053	hypo
14913	chr9	108022231	108022923	2172023	2172035	183707	13	693	53.3077	-40.5737	-2.70765	-0.124289	0.652137	0.776426	0.0306759	hypo
15578	chr10	44729376	44729626	2370329	2370340	15169	12	251	20.9167	-40.5732	-3.36016	-0.108832	0.377768	0.486601	0.0211125	hypo
16007	chr14	21206833	21207385	2481598	2481608	53574	11	553	50.2727	-40.5537	-2.00121	-0.0994048	0.461582	0.560987	0.0221322	hypo
11212	chr7	146039090	146039332	1221513	1221521	163979	9	243	27	-40.5515	-3.40701	-0.101678	0.418404	0.520082	0.022823	hypo
13173	chr11	112589695	112590332	1754585	1754597	33986	13	638	49.0769	-40.5244	-2.97747	-0.126783	0.27258	0.399363	0.0613007	hypo
15485	chr10	12781542	12782094	2344023	2344033	12978	11	553	50.2727	-40.5218	-1.982	-0.154357	0.424522	0.578879	0.0739541	hypo
8394	chr4	24826062	24826462	525427	525433	118341	7	401	57.2857	-40.4784	-3.19531	-0.238766	0.397498	0.636264	0.0268804	hypo
12779	chr11	64793155	64793507	1647773	1647782	27471	10	353	35.3	-40.3621	-2.69516	-0.0901984	0.406734	0.496932	0.0273697	hypo
13218	chr11	116134263	116134689	1766073	1766079	34621	7	427	61	-40.3515	-3.78131	-0.143855	0.312584	0.456439	0.0243848	hypo
13305	chr16	4212125	4212489	1789601	1789612	68344	12	365	30.4167	-40.3469	-2.61094	-0.0565421	0.484619	0.541161	0.0234847	hypo
8013	chr1	46911048	46911457	393109	393115	2228	7	410	58.5714	-40.265	-2.42402	-0.147874	0.229755	0.37763	0.0276739	hypo
12632	chr11	48683383	48683934	1618337	1618348	25428	12	552	46	-40.2504	-2.41558	-0.0879712	0.723224	0.811195	0.0240474	hypo
16313	chr14	121905296	121906081	2559364	2559379	59924	16	786	49.125	-40.2345	-2.12146	-0.0558025	0.325701	0.381503	0.0313289	hypo
10931	chr7	86420196	86420449	1156808	1156819	159111	12	254	21.1667	-40.143	-2.38914	-0.0929847	0.334214	0.427199	0.0237226	hypo
14421	chr9	9237619	9238055	2062656	2062665	175428	10	437	43.7	-40.1386	-3.07507	-0.0982071	0.402895	0.501102	0.0205699	hypo
7315	chr8	94984849	94985103	195738	195754	171183	17	255	15	-40.1107	-1.98224	-0.187194	0.0487201	0.235914	0.0863584	hypo
15111	chr19	8330738	8331438	2216733	2216746	89459	14	701	50.0714	-40.0995	-2.0419	-0.0677771	0.799075	0.866852	0.0229658	hypo
13380	chr16	17926908	17927330	1805009	1805020	69523	12	423	35.25	-40.0945	-2.23786	-0.125237	0.441491	0.566727	0.0244168	hypo
11453	chr3	88294618	88295342	1283741	1283747	112474	7	725	103.571	-40.0729	-4.4896	-0.161518	0.625056	0.786574	0.0296162	hypo
13559	chr16	91357781	91358160	1854813	1854823	73504	11	380	34.5455	-39.98	-3.45649	-0.0933402	0.608029	0.701369	0.0239007	hypo
10868	chr7	52780171	52780871	1133913	1133925	157172	13	701	53.9231	-39.9761	-2.05991	-0.0778617	0.333539	0.411401	0.0248635	hypo
16288	chr14	99738738	99739870	2548419	2548434	59002	16	1133	70.8125	-39.9677	-2.42411	-0.0809078	0.323755	0.404663	0.0221322	hypo
8138	chr1	108070326	108070808	438800	438810	5945	11	483	43.9091	-39.9444	-2.42735	-0.138825	0.439493	0.578318	0.0274309	hypo
12886	chr11	76057815	76058008	1671790	1671797	28889	8	194	24.25	-39.9348	-2.50232	-0.101748	0.107424	0.209173	0.0277609	hypo
12424	chr12	110074868	110075179	1563725	1563735	42845	11	312	28.3636	-39.9212	-2.78171	-0.104455	0.418068	0.522523	0.028484	hypo
11209	chr7	144630232	144630418	1220845	1220850	163905	6	187	31.1667	-39.8653	-3.87837	-0.184028	0.234326	0.418354	0.0251588	hypo
13209	chr11	115832600	115832688	1764255	1764258	34544	4	89	22.25	-39.7895	-9.58159	-0.32899	0.502819	0.831809	0.0372725	hypo
8971	chr4	151363310	151363670	672553	672557	129090	5	361	72.2	-39.7415	-2.14173	-0.282654	0.259785	0.542439	0.0338021	hypo
9464	chr6	140286349	140286908	803083	803095	152313	13	560	43.0769	-39.7101	-2.80989	-0.095214	0.212083	0.307297	0.0458002	hypo
10862	chr7	52657264	52657492	1132820	1132827	157132	8	229	28.625	-39.6839	-3.38839	-0.157514	0.296619	0.454133	0.0294427	hypo
15612	chr10	61057806	61058227	2381369	2381386	16099	18	422	23.4444	-39.6662	-2.18358	-0.0940083	0.313318	0.407327	0.0324757	hypo
10474	chr18	67935545	67935925	1048908	1048917	87076	10	381	38.1	-39.5115	-2.13225	-0.0894869	0.436366	0.525853	0.0254044	hypo
15027	chr19	3913523	3914318	2199281	2199290	88670	10	796	79.6	-39.5034	-2.07909	-0.106958	0.521076	0.628034	0.0217942	hypo
10844	chr7	52025210	52025947	1128465	1128476	156978	12	738	61.5	-39.4293	-2.51561	-0.431401	0.343072	0.774473	0.0516558	hypo
9916	chr5	115568358	115568948	910119	910132	137423	14	591	42.2143	-39.416	-2.10103	-0.0638833	0.515189	0.579072	0.0244725	hypo
6964	chr13	113203243	113204155	102102	102112	52238	11	913	83	-39.379	-2.89746	-0.182365	0.556976	0.739341	0.0302439	hypo
14232	chr2	155516514	155517370	2012224	2012235	104893	12	857	71.4167	-39.3674	-2.0656	-0.0537565	0.479129	0.532885	0.0284557	hypo
7047	chr8	24261255	24261601	126134	126140	166340	7	347	49.5714	-39.3491	-2.80891	-0.130971	0.208238	0.339209	0.0262173	hypo
8003	chr1	39632513	39632982	388561	388571	1833	11	470	42.7273	-39.2478	-2.05121	-0.108307	0.347881	0.456188	0.0278039	hypo
8947	chr4	148510442	148510718	664798	664808	128539	11	277	25.1818	-39.2313	-2.62736	-0.0875749	0.711028	0.798602	0.0234509	hypo
14883	chr9	107199671	107200025	2167772	2167783	183537	12	355	29.5833	-39.2241	-2.24999	-0.0733442	0.440364	0.513708	0.0213737	hypo
14917	chr9	108242371	108242766	2172610	2172624	183744	15	396	26.4	-39.2051	-1.99354	-0.0677872	0.236328	0.304115	0.0248618	hypo
9468	chr6	140574252	140574949	803595	803606	152356	12	698	58.1667	-39.2031	-2.10123	-0.112285	0.511508	0.623792	0.022958	hypo
7377	chr8	109130533	109131057	211300	211315	172219	16	525	32.8125	-39.1412	-2.04681	-0.0832044	0.538233	0.621437	0.0234616	hypo
9093	chr6	30686838	30687061	700853	700863	144074	11	224	20.3636	-39.1105	-2.0189	-0.0926498	0.417052	0.509701	0.022796	hypo
8061	chr1	72758847	72759572	408854	408865	3599	12	726	60.5	-39.1052	-2.26882	-0.102716	0.393734	0.49645	0.0277896	hypo
9299	chr6	94590151	94590919	758853	758869	148705	17	769	45.2353	-39.0871	-2.16829	-0.0526978	0.554046	0.606744	0.0230505	hypo
13679	chr2	25228614	25228970	1883919	1883926	95642	8	357	44.625	-39.0582	-2.15446	-0.0766353	0.101667	0.178302	0.022538	hypo
15718	chr10	79634659	79634776	2409294	2409306	17946	13	118	9.07692	-39.0065	-2.5739	-0.177609	0.608413	0.786022	0.0510333	hypo
15480	chr10	11064392	11064702	2342867	2342879	12869	13	311	23.9231	-38.9369	-2.06116	-0.0669336	0.710726	0.777659	0.0231999	hypo
8274	chr1	173223968	173224577	488127	488137	10193	11	610	55.4545	-38.8827	-1.97779	-0.115519	0.369581	0.4851	0.0394572	hypo
8371	chr4	11413750	11414045	520469	520481	117904	13	296	22.7692	-38.8561	-1.99548	-0.0613826	0.461973	0.523356	0.037285	hypo
8967	chr4	150785730	150786274	671416	671432	129002	17	545	32.0588	-38.8057	-2.14643	-0.0871552	0.36141	0.448565	0.0298021	hypo
14297	chr2	164859025	164859372	2029362	2029371	105968	10	348	34.8	-38.7756	-2.71534	-0.0900309	0.394723	0.484754	0.02147	hypo
15063	chr19	5728569	5728934	2207529	2207540	89019	12	366	30.5	-38.7415	-2.28811	-0.0601088	0.44504	0.505149	0.0225505	hypo
8921	chr4	144835467	144836188	657347	657359	127842	13	722	55.5385	-38.7277	-2.02381	-0.0708941	0.429773	0.500667	0.0337133	hypo
10510	chr18	77976303	77976657	1059495	1059509	87880	15	355	23.6667	-38.7021	-2.04446	-0.175241	0.240017	0.415258	0.0809702	hypo
14406	chr2	181256239	181256844	2059056	2059068	108167	13	606	46.6154	-38.6824	-2.09102	-0.0580663	0.597877	0.655943	0.0225303	hypo
7442	chr8	122377086	122377389	229579	229589	173587	11	304	27.6364	-38.6768	-2.09076	-0.101956	0.777123	0.87908	0.0311608	hypo
8488	chr4	59014696	59015056	553810	553813	120451	4	361	90.25	-38.6594	-7.30853	-0.248516	0.314132	0.562647	0.0247818	hypo
10069	chr5	130418763	130419121	946523	946532	139754	10	359	35.9	-38.6576	-2.52789	-0.057907	0.362655	0.420562	0.0209119	hypo
12974	chr11	87770467	87770877	1696028	1696036	30579	9	411	45.6667	-38.6493	-3.86232	-0.0855002	0.375537	0.461037	0.0429782	hypo
15596	chr10	59382476	59382618	2377197	2377202	15794	6	143	23.8333	-38.5551	-6.14974	-0.153956	0.315199	0.469155	0.0267112	hypo
14803	chr9	86590017	86590278	2147113	2147130	182029	18	262	14.5556	-38.5223	-2.04054	-0.0901359	0.0393219	0.129458	0.0734591	hypo
14572	chr9	43917607	43918136	2091526	2091534	177880	9	530	58.8889	-38.5175	-3.37048	-0.0508476	0.317861	0.368709	0.0239759	hypo
11138	chr7	132587665	132587846	1200866	1200873	162617	8	182	22.75	-38.5146	-2.48516	-0.112657	0.183722	0.296379	0.0238654	hypo
9922	chr5	116082721	116082822	913370	913378	137575	9	102	11.3333	-38.4914	-3.53967	-0.139428	0.35051	0.489938	0.0298663	hypo
7239	chr8	86133022	86133424	178284	178293	170120	10	403	40.3	-38.4727	-1.99735	-0.0887178	0.353813	0.442531	0.0252075	hypo
8222	chr1	153348216	153348535	466967	466983	8517	17	320	18.8235	-38.4355	-2.03552	-0.3137	0.121893	0.435594	0.112572	hypo
10221	chr5	147760960	147761257	980770	980777	142061	8	298	37.25	-38.4339	-3.68323	-0.0967085	0.394024	0.490732	0.022713	hypo
14282	chr2	163821909	163822413	2025513	2025523	105769	11	505	45.9091	-38.4199	-2.64602	-0.101232	0.652995	0.754227	0.0447937	hypo
15175	chr19	23217682	23218403	2229612	2229625	90481	14	722	51.5714	-38.3544	-2.02953	-0.0619535	0.594937	0.656891	0.0198339	hypo
7920	chr15	101905623	101906255	361159	361169	67890	11	633	57.5455	-38.3292	-2.04953	-0.104511	0.345906	0.450417	0.0271326	hypo
14892	chr9	107472242	107472742	2169245	2169258	183600	14	501	35.7857	-38.3125	-2.0131	-0.0529928	0.519628	0.57262	0.0206004	hypo
7262	chr8	87164380	87165009	182371	182376	170342	6	630	105	-38.3052	-5.45827	-0.177498	0.41216	0.589658	0.0263544	hypo
10720	chr7	29061839	29062014	1103605	1103613	155282	9	176	19.5556	-38.2658	-3.56811	-0.13797	0.732204	0.870174	0.0352767	hypo
14328	chr2	167758844	167759177	2038190	2038198	106582	9	334	37.1111	-38.2406	-3.24945	-0.107396	0.422757	0.530153	0.0216933	hypo
14176	chr2	151369652	151370669	2002673	2002686	104266	14	1018	72.7143	-38.1746	-2.01487	-0.0529942	0.776968	0.829962	0.0213896	hypo
10758	chr7	30599982	30600569	1110101	1110110	155633	10	588	58.8	-38.1677	-2.21382	-0.129859	0.178081	0.307941	0.0325092	hypo
8211	chr1	137679426	137679942	460337	460351	7805	15	517	34.4667	-38.086	-2.21682	-0.0707644	0.598104	0.668868	0.0285385	hypo
8999	chr4	154238197	154238879	680264	680277	129540	14	683	48.7857	-38.0817	-2.6792	-0.142515	0.712311	0.854827	0.0487124	hypo
8715	chr4	128671287	128671902	612333	612341	125035	9	616	68.4444	-38.0346	-2.01569	-0.112593	0.404071	0.516664	0.0225846	hypo
8904	chr4	140704838	140705261	651365	651377	127398	13	424	32.6154	-38.0275	-2.12791	-0.0754721	0.337869	0.413341	0.0256058	hypo
7412	chr8	114206487	114206850	220305	220314	172837	10	364	36.4	-37.9688	-3.642	-0.151889	0.404231	0.55612	0.0334154	hypo
12315	chr12	81821528	81821852	1530768	1530778	40403	11	325	29.5455	-37.9633	-3.04314	-0.120105	0.687706	0.807811	0.0284857	hypo
12516	chr11	5606522	5606942	1587904	1587911	22657	8	421	52.625	-37.9184	-3.14088	-0.113038	0.535365	0.648403	0.0258271	hypo
14680	chr9	61236893	61237348	2117882	2117897	179770	16	456	28.5	-37.9124	-2.24776	-0.0652876	0.601049	0.666337	0.0252174	hypo
10623	chr7	17426398	17427255	1082819	1082831	154117	13	858	66	-37.8727	-2.15732	-0.0541697	0.740079	0.794249	0.0323428	hypo
8812	chr4	134502328	134502757	631381	631390	126181	10	430	43	-37.8524	-1.99411	-0.108168	0.289282	0.397449	0.0367121	hypo
7402	chr8	113443210	113443668	218346	218358	172712	13	459	35.3077	-37.8508	-2.13473	-0.0728457	0.0456378	0.118484	0.0246091	hypo
9756	chr5	76613495	76613831	869764	869775	134292	12	337	28.0833	-37.8199	-2.15911	-0.0711971	0.0986138	0.169811	0.0465683	hypo
15734	chr10	79898392	79899089	2411717	2411728	18030	12	698	58.1667	-37.8158	-1.97088	-0.0569307	0.298723	0.355654	0.0216141	hypo
10624	chr7	17450881	17451157	1082988	1083004	154123	17	277	16.2941	-37.8153	-1.97614	-0.0831131	0.735428	0.818541	0.0466328	hypo
11559	chr3	96434826	96434912	1301928	1301931	113551	4	87	21.75	-37.7738	-8.38325	-0.242139	0.315676	0.557815	0.0284141	hypo
9832	chr5	106130261	106130621	889663	889676	136041	14	361	25.7857	-37.7726	-2.20961	-0.0781993	0.503955	0.582155	0.0222406	hypo
10872	chr7	52974635	52974920	1135441	1135447	157230	7	286	40.8571	-37.7171	-2.3009	-0.161437	0.578883	0.74032	0.0282066	hypo
14719	chr9	65436445	65436724	2127086	2127095	180417	10	280	28	-37.7046	-2.71991	-0.0966205	0.464984	0.561605	0.0216569	hypo
10393	chr18	46471938	46472420	1028279	1028284	85446	6	483	80.5	-37.6994	-2.49821	-0.179038	0.351828	0.530866	0.0354848	hypo
13146	chr11	106363899	106364468	1746721	1746734	33355	14	570	40.7143	-37.6864	-1.9759	-0.0569603	0.607916	0.664876	0.0237282	hypo
13788	chr2	32831233	32832000	1906420	1906436	96937	17	768	45.1765	-37.6733	-2.09623	-0.0702115	0.734867	0.805079	0.0220353	hypo
7951	chr1	9538119	9538500	370338	370353	224	16	382	23.875	-37.6021	-2.16982	-0.0638063	0.241852	0.305659	0.0270814	hypo
14359	chr2	172848207	172848674	2048231	2048242	107318	12	468	39	-37.5626	-1.98672	-0.0670303	0.3	0.366748	0.0252199	hypo
7844	chr15	89217584	89217826	335172	335183	66314	12	243	20.25	-37.5459	-3.0299	-0.0896148	0.522722	0.612337	0.0397667	hypo
8489	chr4	59017030	59017744	553853	553862	120453	10	715	71.5	-37.531	-2.67062	-0.112431	0.557528	0.669959	0.0284764	hypo
11076	chr7	117366024	117366560	1186820	1186830	161403	11	537	48.8182	-37.5069	-2.92827	-0.182802	0.302838	0.485639	0.0409964	hypo
15637	chr10	67009793	67010238	2388653	2388665	16617	13	446	34.3077	-37.4717	-2.1614	-0.080036	0.58308	0.663116	0.0286081	hypo
15893	chr10	120896658	120897146	2457256	2457271	21271	16	489	30.5625	-37.4377	-1.99798	-0.0732782	0.735191	0.80847	0.0247206	hypo
11269	chr3	7503716	7504028	1235955	1235972	108386	18	313	17.3889	-37.4167	-1.99873	-0.0700281	0.0489391	0.118967	0.0520277	hypo
10915	chr7	75892847	75893552	1150888	1150895	158601	8	706	88.25	-37.4163	-2.395	-0.150766	0.368347	0.519113	0.0253634	hypo
13213	chr11	115892332	115892796	1764805	1764813	34563	9	465	51.6667	-37.3778	-2.16237	-0.0730843	0.223618	0.296702	0.023661	hypo
7837	chr15	88952562	88952826	333570	333579	66267	10	265	26.5	-37.3581	-2.56317	-0.177301	0.31088	0.488182	0.0330707	hypo
6696	chr13	30752669	30753366	19593	19605	45574	13	698	53.6923	-37.3189	-2.14748	-0.174899	0.500158	0.675057	0.0722153	hypo
13492	chr16	48993052	48993392	1837239	1837248	72004	10	341	34.1	-37.2257	-2.51625	-0.0737348	0.402158	0.475893	0.0223997	hypo
15542	chr10	39725302	39725857	2361082	2361092	14536	11	556	50.5455	-37.2044	-3.03036	-0.128094	0.621327	0.749421	0.0262198	hypo
7038	chr8	23702943	23703451	124891	124900	166268	10	509	50.9	-37.201	-2.08532	-0.0982129	0.471061	0.569274	0.0234617	hypo
12983	chr11	88861283	88861693	1699110	1699121	30802	12	411	34.25	-37.2004	-2.15623	-0.0943868	0.29085	0.385237	0.0246773	hypo
11929	chr17	35139411	35139863	1407368	1407374	78090	7	453	64.7143	-37.1956	-2.05566	-0.132987	0.381676	0.514663	0.0260436	hypo
13250	chr11	118209802	118210667	1775347	1775355	35172	9	866	96.2222	-37.0825	-3.49502	-0.0791837	0.628655	0.707839	0.0395114	hypo
14292	chr2	164692264	164693235	2028342	2028358	105917	17	972	57.1765	-37.0672	-1.99269	-0.0515598	0.681281	0.732841	0.025002	hypo
9143	chr6	47997168	47997488	714616	714632	145246	17	321	18.8824	-37.0269	-2.03997	-0.227986	0.0942556	0.322242	0.0936325	hypo
8833	chr4	135727406	135727717	636226	636237	126456	12	312	26	-36.983	-2.38327	-0.0665079	0.178991	0.245499	0.0229962	hypo
8592	chr4	107739392	107740086	581235	581242	122980	8	695	86.875	-36.8912	-4.47898	-0.298299	0.597253	0.895552	0.0513043	hypo
6816	chr13	55827476	55827878	52617	52622	47976	6	403	67.1667	-36.8709	-2.84932	-0.15557	0.652448	0.808018	0.0268066	hypo
7828	chr15	85869085	85869811	330255	330266	66048	12	727	60.5833	-36.8201	-2.64566	-0.109929	0.184124	0.294053	0.0283639	hypo
9131	chr6	47543472	47543840	712459	712469	145169	11	369	33.5455	-36.8172	-2.50523	-0.0819928	0.239036	0.321029	0.0245706	hypo
11993	chr17	46840395	46841273	1424883	1424895	79096	13	879	67.6154	-36.7644	-2.02545	-0.0791912	0.368022	0.447213	0.0273035	hypo
14937	chr9	109779590	109780230	2176004	2176011	183943	8	641	80.125	-36.7561	-3.0175	-0.130389	0.468051	0.598441	0.0232121	hypo
13401	chr16	21946585	21946909	1812138	1812146	69968	9	325	36.1111	-36.7248	-3.10199	-0.107692	0.47142	0.579112	0.0387357	hypo
13701	chr2	26363142	26363779	1887388	1887400	95801	13	638	49.0769	-36.7242	-2.3732	-0.138365	0.159153	0.297518	0.0273019	hypo
11723	chr3	145707838	145708255	1343475	1343488	116732	14	418	29.8571	-36.6983	-2.3017	-0.0946719	0.549751	0.644423	0.0211893	hypo
13642	chr2	14976017	14976341	1874788	1874796	94961	9	325	36.1111	-36.6738	-2.20705	-0.091709	0.270392	0.362101	0.0228516	hypo
7012	chr8	12671016	12671461	116461	116469	165490	9	446	49.5556	-36.4981	-2.38547	-0.0723171	0.235349	0.307666	0.0225649	hypo
13713	chr2	28367008	28367320	1890862	1890868	96073	7	313	44.7143	-36.494	-4.64576	-0.184488	0.291193	0.475681	0.0303266	hypo
13586	chr16	94511965	94512077	1861998	1862003	73985	6	113	18.8333	-36.4059	-5.88786	-0.197373	0.250022	0.447394	0.0534294	hypo
7397	chr8	112647025	112647576	217280	217293	172624	14	552	39.4286	-36.3601	-2.44469	-0.105532	0.718263	0.823796	0.0410129	hypo
9371	chr6	115647901	115648462	773965	773980	150015	16	562	35.125	-36.3459	-2.13855	-0.070471	0.653073	0.723544	0.0266891	hypo
11476	chr3	89234880	89235264	1288450	1288457	112660	8	385	48.125	-36.3353	-2.72117	-0.140417	0.344919	0.485336	0.027704	hypo
8841	chr4	136025389	136025650	637603	637616	126511	14	262	18.7143	-36.3347	-2.30099	-0.0766563	0.0359795	0.112636	0.0394579	hypo
9754	chr5	76567262	76567850	869608	869615	134284	8	589	73.625	-36.2668	-2.21961	-0.137228	0.627625	0.764853	0.0264835	hypo
8177	chr1	135029637	135030025	453310	453321	7335	12	389	32.4167	-36.2523	-2.00836	-0.134302	0.26283	0.397133	0.0344386	hypo
15748	chr10	80477535	80477769	2415822	2415837	18203	16	235	14.6875	-36.1706	-2.00009	-0.112929	0.0424655	0.155394	0.0620531	hypo
6746	chr13	47137695	47138284	37848	37857	46980	10	590	59	-36.1657	-2.21332	-0.111727	0.513807	0.625535	0.0223698	hypo
7709	chr15	76139817	76140154	299937	299948	64219	12	338	28.1667	-36.1412	-2.36262	-0.118358	0.481725	0.600083	0.0310453	hypo
13423	chr16	30517884	30518392	1819936	1819948	70601	13	509	39.1538	-36.0965	-2.72126	-0.0827849	0.531292	0.614077	0.0216801	hypo
13839	chr2	51828597	51829159	1919575	1919588	98050	14	563	40.2143	-35.9656	-1.98581	-0.0924891	0.264291	0.35678	0.0353407	hypo
16037	chr14	27928886	27929604	2489528	2489536	54226	9	719	79.8889	-35.9508	-2.64794	-0.11182	0.597189	0.709008	0.0329555	hypo
10992	chr7	104107773	104108205	1171323	1171328	160203	6	433	72.1667	-35.9482	-4.78601	-0.374565	0.0109777	0.385543	0.038884	hypo
15213	chr19	34548755	34548954	2241696	2241708	91465	13	200	15.3846	-35.9379	-1.98774	-0.0986752	0.110678	0.209353	0.0443494	hypo
9088	chr6	30352771	30353052	700369	700375	144037	7	282	40.2857	-35.9137	-3.74004	-0.096381	0.208987	0.305368	0.0221525	hypo
14686	chr9	62186274	62187048	2119240	2119252	179900	13	775	59.6154	-35.8774	-2.05271	-0.072253	0.726734	0.798987	0.0236473	hypo
8865	chr4	137422407	137423115	641485	641499	126783	15	709	47.2667	-35.854	-2.04189	-0.0683585	0.575443	0.643802	0.0225846	hypo
8214	chr1	138240098	138240651	461538	461549	7891	12	554	46.1667	-35.7325	-2.63761	-0.0951442	0.419223	0.514367	0.0278117	hypo
8736	chr4	129874055	129874260	616963	616969	125276	7	206	29.4286	-35.7288	-5.00747	-0.202355	0.34666	0.549014	0.0371808	hypo
15043	chr19	4837976	4838951	2202758	2202768	88839	11	976	88.7273	-35.6828	-1.97525	-0.0506491	0.736381	0.78703	0.0206863	hypo
15233	chr19	38912289	38912865	2247188	2247199	91889	12	577	48.0833	-35.6704	-2.2875	-0.0772306	0.592589	0.66982	0.0232333	hypo
11200	chr7	140003026	140003745	1216318	1216327	163577	10	720	72	-35.6373	-1.97066	-0.100014	0.250868	0.350882	0.0237845	hypo
13572	chr16	91884294	91884810	1856612	1856619	73601	8	517	64.625	-35.6184	-2.99896	-0.149457	0.251094	0.400551	0.0292673	hypo
13849	chr2	60048787	60049374	1924273	1924283	98479	11	588	53.4545	-35.6105	-1.9779	-0.0687733	0.28812	0.356894	0.0216631	hypo
16137	chr14	55714465	55714868	2514242	2514254	56391	13	404	31.0769	-35.5874	-1.98982	-0.0915981	0.55758	0.649178	0.0273734	hypo
9911	chr5	115261627	115261871	909154	909157	137352	4	245	61.25	-35.5874	-7.23907	-0.166837	0.522184	0.689021	0.0231132	hypo
8866	chr4	137486805	137487179	641672	641683	126795	12	375	31.25	-35.4941	-2.85126	-0.621975	0.352652	0.974627	0.0559483	hypo
9828	chr5	104482110	104482306	887940	887947	135844	8	197	24.625	-35.4929	-3.50928	-0.121905	0.634168	0.756073	0.0236861	hypo
12065	chr17	72130955	72131911	1451638	1451648	80958	11	957	87	-35.4888	-2.3146	-0.160545	0.331604	0.492149	0.0410899	hypo
8935	chr4	147462626	147463277	661150	661157	128344	8	652	81.5	-35.4043	-2.39433	-0.125707	0.547775	0.673483	0.0308476	hypo
10472	chr18	67625240	67625759	1048310	1048321	87039	12	520	43.3333	-35.377	-2.01164	-0.0658836	0.141137	0.20702	0.02492	hypo
9709	chr5	65499287	65499693	857435	857449	133426	15	407	27.1333	-35.3716	-2.00701	-0.160226	0.191169	0.351395	0.0648843	hypo
10004	chr5	124022033	124022672	935015	935022	138907	8	640	80	-35.2975	-2.12614	-0.130303	0.410425	0.540728	0.029628	hypo
11696	chr3	137632797	137633242	1337457	1337470	116235	14	446	31.8571	-35.2772	-1.99492	-0.0574518	0.486961	0.544412	0.0222528	hypo
15386	chrX	7513904	7514458	2287335	2287349	185616	15	555	37	-35.2558	-2.00528	-0.331125	0.418616	0.749741	0.0685228	hypo
8318	chr1	186670397	186670943	504735	504743	11481	9	547	60.7778	-35.2504	-2.33181	-0.0931647	0.299414	0.392578	0.0284795	hypo
6949	chr13	104563078	104563543	95147	95153	51653	7	466	66.5714	-35.2293	-2.58705	-0.131124	0.413638	0.544762	0.0219975	hypo
10166	chr5	141123020	141123588	969110	969121	141280	12	569	47.4167	-35.2282	-2.05214	-0.139148	0.456196	0.595344	0.0429317	hypo
10240	chr5	149929487	149930239	986940	986949	142444	10	753	75.3	-35.2202	-2.94207	-0.118262	0.570853	0.689115	0.0237076	hypo
15934	chr10	127037509	127037615	2465730	2465734	21783	5	107	21.4	-35.2006	-7.02441	-0.222158	0.581259	0.803417	0.0265707	hypo
7019	chr8	13225052	13225276	117694	117702	165577	9	225	25	-35.1826	-3.86491	-0.189615	0.463033	0.652648	0.0269437	hypo
9379	chr6	117820983	117821353	776543	776555	150225	13	371	28.5385	-35.1741	-1.99976	-0.0681084	0.715429	0.783538	0.0265073	hypo
12740	chr11	60165302	60165698	1639491	1639502	26948	12	397	33.0833	-35.154	-2.1901	-0.088617	0.330072	0.418689	0.0246917	hypo
15252	chr19	41987906	41988612	2250886	2250893	92150	8	707	88.375	-35.1466	-2.84172	-0.101178	0.319994	0.421172	0.0206928	hypo
12790	chr11	69135991	69136407	1653512	1653525	27874	14	417	29.7857	-35.0629	-2.0398	-0.0643895	0.53547	0.599859	0.0237457	hypo
7049	chr8	24366368	24366705	126553	126562	166364	10	338	33.8	-35.0481	-2.13402	-0.106275	0.477364	0.583638	0.0255463	hypo
16226	chr14	68335201	68335711	2531970	2531977	57628	8	511	63.875	-35.0089	-2.26425	-0.0921075	0.330354	0.422462	0.024787	hypo
8244	chr1	163001963	163002282	476830	476835	9362	6	320	53.3333	-34.9726	-2.32555	-0.210964	0.107481	0.318445	0.0305179	hypo
13595	chr16	96211758	96211951	1864089	1864095	74159	7	194	27.7143	-34.9661	-2.12061	-0.117543	0.238971	0.356513	0.0223376	hypo
11952	chr17	36317034	36317627	1413903	1413912	78387	10	594	59.4	-34.9556	-2.17266	-0.0742154	0.325057	0.399273	0.0403271	hypo
15679	chr10	77646837	77647420	2402366	2402376	17650	11	584	53.0909	-34.9214	-2.0104	-0.0520874	0.417143	0.469231	0.0210751	hypo
8280	chr1	173370014	173370726	488808	488817	10226	10	713	71.3	-34.9113	-2.1063	-0.118191	0.390621	0.508812	0.0322827	hypo
14760	chr9	73005735	73006203	2137224	2137232	181273	9	469	52.1111	-34.8701	-3.73087	-0.0706546	0.576691	0.647345	0.0268284	hypo
10086	chr5	135060385	135060923	951058	951065	140162	8	539	67.375	-34.8396	-3.97722	-0.12438	0.76723	0.891609	0.02304	hypo
13582	chr16	93712926	93713103	1860035	1860043	73854	9	178	19.7778	-34.7608	-2.70784	-0.0932702	0.316509	0.409779	0.0228294	hypo
13624	chr2	5060899	5061575	1868301	1868310	94433	10	677	67.7	-34.7598	-3.41668	-0.246537	0.208562	0.455099	0.0665749	hypo
8530	chr4	88440905	88441098	566443	566454	121748	12	194	16.1667	-34.7576	-2.12796	-0.0614261	0.420699	0.482125	0.0512022	hypo
10124	chr5	137598297	137598892	959396	959410	140674	15	596	39.7333	-34.7322	-2.03447	-0.301161	0.243531	0.544691	0.0856278	hypo
8888	chr4	139199775	139200262	646865	646875	127098	11	488	44.3636	-34.7111	-1.97639	-0.0700217	0.176423	0.246445	0.037076	hypo
8804	chr4	134258036	134258271	630105	630112	126122	8	236	29.5	-34.7067	-2.38904	-0.0874701	0.45206	0.53953	0.0308694	hypo
15205	chr19	32418868	32419615	2239806	2239818	91300	13	748	57.5385	-34.7024	-2.38975	-0.0995954	0.392568	0.492163	0.0242106	hypo
12480	chr12	118772949	118773284	1578809	1578825	43925	17	336	19.7647	-34.6965	-1.98116	-0.0634027	0.16792	0.231323	0.0657259	hypo
11234	chr7	148621229	148621511	1227980	1227989	164351	10	283	28.3	-34.6608	-2.2131	-0.153844	0.135235	0.289079	0.0330502	hypo
10787	chr7	31629425	31630423	1114565	1114576	155864	12	999	83.25	-34.6584	-2.58485	-0.129439	0.498903	0.628343	0.0261416	hypo
9160	chr6	50547048	50547308	718055	718063	145506	9	261	29	-34.6061	-3.29199	-0.0817275	0.0923585	0.174086	0.0243036	hypo
13069	chr11	100431999	100432585	1727387	1727398	32342	12	587	48.9167	-34.5913	-2.05928	-0.12447	0.61012	0.734589	0.0301479	hypo
7411	chr8	114153865	114154320	220127	220142	172824	16	456	28.5	-34.5684	-1.99217	-0.0622493	0.591729	0.653978	0.0442442	hypo
15786	chr10	82482436	82482874	2423307	2423319	18540	13	439	33.7692	-34.5391	-2.02107	-0.0536918	0.416234	0.469926	0.0269238	hypo
7394	chr8	112391897	112392344	216676	216688	172578	13	448	34.4615	-34.532	-2.4461	-0.0933287	0.212163	0.305492	0.0851442	hypo
11357	chr3	54537939	54538164	1261470	1261477	110660	8	226	28.25	-34.53	-2.78704	-0.131186	0.369827	0.501013	0.0242079	hypo
11914	chr17	34072645	34073023	1401872	1401885	77847	14	379	27.0714	-34.5073	-2.00407	-0.0640432	0.855144	0.919187	0.0258435	hypo
15292	chr19	45374473	45374760	2261500	2261506	92672	7	288	41.1429	-34.4782	-2.189	-0.0972198	0.586034	0.683254	0.0242646	hypo
13952	chr2	92272846	92273373	1952486	1952495	100603	10	528	52.8	-34.4747	-2.12157	-0.0831992	0.47276	0.555959	0.0206768	hypo
9462	chr6	137684552	137684962	802436	802444	152217	9	411	45.6667	-34.4726	-2.09714	-0.11117	0.320383	0.431553	0.0241941	hypo
13058	chr11	98904061	98904509	1724379	1724391	32135	13	449	34.5385	-34.4673	-2.44813	-0.112934	0.586424	0.699358	0.0329855	hypo
15298	chr19	45733096	45733644	2262175	2262183	92724	9	549	61	-34.4198	-1.98752	-0.108632	0.622613	0.731246	0.0263167	hypo
14902	chr9	107672252	107672542	2170418	2170425	183648	8	291	36.375	-34.4177	-2.0168	-0.105152	0.090552	0.195704	0.0224259	hypo
11708	chr3	142056686	142057008	1339889	1339898	116472	10	323	32.3	-34.4026	-2.67063	-0.074887	0.600491	0.675378	0.0265744	hypo
10851	chr7	52146574	52147163	1129216	1129224	157007	9	590	65.5556	-34.3813	-2.26028	-0.112957	0.482273	0.59523	0.0297041	hypo
7090	chr8	35140718	35141291	135734	135744	167051	11	574	52.1818	-34.3547	-2.58676	-0.0957782	0.609291	0.705069	0.0268388	hypo
9750	chr5	75539490	75539768	868119	868126	134177	8	279	34.875	-34.3539	-2.25848	-0.196633	0.139792	0.336425	0.0463	hypo
9477	chr6	145013201	145013567	807442	807447	152723	6	367	61.1667	-34.3106	-5.44228	-0.226193	0.560097	0.78629	0.0282827	hypo
14886	chr9	107302678	107302916	2168179	2168193	183566	15	239	15.9333	-34.3016	-2.02929	-0.0782634	0.0842911	0.162554	0.0371861	hypo
12819	chr11	70052203	70052667	1659675	1659686	28096	12	465	38.75	-34.2659	-2.00277	-0.0553348	0.211639	0.266974	0.0235872	hypo
8701	chr4	126214206	126214680	608199	608208	124768	10	475	47.5	-34.2259	-2.71919	-0.105763	0.680104	0.785867	0.0258634	hypo
7849	chr15	90508601	90509038	336709	336720	66412	12	438	36.5	-34.2076	-2.08283	-0.0945205	0.298875	0.393395	0.0264652	hypo
15688	chr10	79016468	79016787	2403891	2403900	17742	10	320	32	-34.2008	-3.01506	-0.098729	0.449371	0.5481	0.0233904	hypo
10306	chr18	32582654	32583240	1007512	1007527	84206	16	587	36.6875	-34.1926	-2.08908	-0.145289	0.491099	0.636388	0.0463894	hypo
11285	chr3	10442843	10443403	1238828	1238841	108632	14	561	40.0714	-34.1814	-1.96952	-0.118505	0.455128	0.573633	0.0258724	hypo
15250	chr19	41969672	41969859	2250671	2250677	92141	7	188	26.8571	-34.1554	-2.56648	-0.124864	0.33684	0.461704	0.0205555	hypo
9996	chr5	123477023	123477807	932776	932790	138802	15	785	52.3333	-34.1332	-2.01481	-0.0604169	0.751774	0.812191	0.0212572	hypo
6999	chr8	9978600	9978894	111892	111903	165223	12	295	24.5833	-34.1324	-2.40717	-0.0824836	0.384216	0.4667	0.0234241	hypo
7009	chr8	11633334	11633971	114419	114433	165376	15	638	42.5333	-34.1105	-1.97707	-0.102824	0.659115	0.761939	0.0276731	hypo
7583	chr15	25646642	25647132	264139	264144	61086	6	491	81.8333	-34.0231	-5.4451	-0.0514928	0.802059	0.853552	0.0256433	hypo
13959	chr2	93663116	93663452	1954704	1954714	100769	11	337	30.6364	-34.0098	-2.04476	-0.152114	0.266696	0.418811	0.060273	hypo
12310	chr12	80291212	80291686	1527984	1527993	40165	10	475	47.5	-33.9483	-2.59384	-0.203922	0.379095	0.583017	0.0483671	hypo
10313	chr18	34500376	34500592	1009399	1009406	84336	8	217	27.125	-33.9435	-2.86886	-0.258308	0.336695	0.595003	0.0367745	hypo
14616	chr9	53593776	53594000	2105211	2105218	178879	8	225	28.125	-33.9158	-4.14017	-0.299939	0.526739	0.826677	0.0394115	hypo
11406	chr3	79089358	79089798	1272766	1272779	111670	14	441	31.5	-33.9055	-1.99208	-0.0744028	0.456009	0.530412	0.025187	hypo
9838	chr5	107394151	107394395	891430	891438	136166	9	245	27.2222	-33.8981	-2.53983	-0.0940578	0.348499	0.442557	0.0209747	hypo
16196	chr14	64127360	64127518	2526303	2526317	57203	15	159	10.6	-33.8517	-2.05617	-0.0502568	0.304979	0.355235	0.0351782	hypo
9449	chr6	131339014	131339322	796363	796371	151717	9	309	34.3333	-33.844	-2.13051	-0.191158	0.406073	0.597231	0.0232573	hypo
15892	chr10	120802992	120803519	2456914	2456923	21248	10	528	52.8	-33.8058	-2.30763	-0.0837092	0.354845	0.438554	0.0218218	hypo
11227	chr7	148254476	148254580	1226062	1226073	164274	12	105	8.75	-33.7768	-2.16006	-0.0855565	0.661045	0.746601	0.0249485	hypo
12030	chr17	57169162	57169553	1440342	1440349	80083	8	392	49	-33.6943	-2.1006	-0.121968	0.386087	0.508055	0.0281487	hypo
14597	chr9	48287825	48288047	2099495	2099502	178454	8	223	27.875	-33.642	-2.39823	-0.148532	0.439385	0.587918	0.034353	hypo
14887	chr9	107388319	107388725	2168414	2168426	183585	13	407	31.3077	-33.6337	-2.06781	-0.0576781	0.673456	0.731134	0.0215149	hypo
8156	chr1	129103211	129103687	445653	445663	6699	11	477	43.3636	-33.6223	-2.42244	-0.0669881	0.457371	0.524359	0.0290277	hypo
11552	chr3	96227926	96228614	1300629	1300642	113498	14	689	49.2143	-33.5789	-2.03989	-0.061854	0.336646	0.3985	0.02252	hypo
11844	chr17	26644047	26644338	1379548	1379559	76387	12	292	24.3333	-33.5776	-2.28673	-0.0829756	0.431302	0.514277	0.0258624	hypo
10538	chr18	82860193	82860723	1065068	1065076	88243	9	531	59	-33.5217	-2.11738	-0.162623	0.642772	0.805395	0.0355	hypo
6673	chr13	23520586	23521302	13079	13092	45138	14	717	51.2143	-33.4752	-2.01327	-0.0594374	0.542265	0.601702	0.02281	hypo
12608	chr11	35859330	35859689	1612521	1612531	24919	11	360	32.7273	-33.4739	-2.35971	-0.0585052	0.0780307	0.136536	0.0353986	hypo
10628	chr7	17490686	17491179	1083350	1083359	154134	10	494	49.4	-33.4561	-2.30341	-0.0636182	0.548544	0.612163	0.0292019	hypo
7404	chr8	113521982	113522202	218753	218761	172736	9	221	24.5556	-33.3999	-2.0397	-0.240068	0.0685045	0.308572	0.0510911	hypo
8448	chr4	45842871	45843504	542046	542055	119495	10	634	63.4	-33.3532	-2.17258	-0.097558	0.434765	0.532323	0.0251671	hypo
16115	chr14	52629180	52629411	2509037	2509049	56030	13	232	17.8462	-33.2743	-2.02015	-0.0648007	0.269378	0.334179	0.0278495	hypo
15103	chr19	7314535	7314987	2215223	2215231	89362	9	453	50.3333	-33.259	-2.01128	-0.0724987	0.208764	0.281262	0.022529	hypo
7881	chr15	98557248	98557710	348595	348605	67196	11	463	42.0909	-33.2505	-2.24435	-0.0666985	0.159213	0.225911	0.0382962	hypo
10384	chr18	38653198	38653553	1023522	1023535	85010	14	356	25.4286	-33.2455	-2.17392	-0.0596395	0.678973	0.738612	0.0255728	hypo
15675	chr10	77481409	77481793	2401899	2401913	17615	15	385	25.6667	-33.2361	-1.96907	-0.117825	0.227287	0.345111	0.0316478	hypo
16203	chr14	65271689	65272144	2527736	2527745	57313	10	456	45.6	-33.2269	-2.0858	-0.113906	0.264011	0.377918	0.0326877	hypo
14682	chr9	61760946	61761271	2118524	2118530	179841	7	326	46.5714	-33.2136	-3.42032	-0.111693	0.465264	0.576957	0.0214528	hypo
12802	chr11	69608336	69608572	1656709	1656714	27996	6	237	39.5	-33.1882	-3.7673	-0.149869	0.480045	0.629914	0.0272992	hypo
6707	chr13	36051671	36051922	24497	24505	45983	9	252	28	-33.1651	-2.93199	-0.100461	0.554738	0.655198	0.021204	hypo
13476	chr16	37778906	37779167	1831159	1831165	71443	7	262	37.4286	-33.1634	-3.96329	-0.124184	0.496058	0.620242	0.0234107	hypo
7853	chr15	93347462	93348011	338767	338774	66581	8	550	68.75	-33.1604	-2.11448	-0.110557	0.53021	0.640767	0.0280756	hypo
14646	chr9	57275401	57276294	2110961	2110971	179263	11	894	81.2727	-33.1435	-2.43616	-0.08809	0.514452	0.602542	0.021409	hypo
15042	chr19	4757177	4757332	2202489	2202493	88825	5	156	31.2	-33.1343	-1.98319	-0.142421	0.290646	0.433067	0.0199643	hypo
8682	chr4	123943293	123943962	602089	602097	124397	9	670	74.4444	-33.121	-1.99321	-0.116742	0.656425	0.773167	0.0290915	hypo
14607	chr9	50582365	50583038	2102633	2102641	178680	9	674	74.8889	-33.1163	-2.29928	-0.0547861	0.600974	0.65576	0.020774	hypo
8494	chr4	59203109	59203801	554143	554151	120479	9	693	77	-33.0607	-2.00573	-0.0975801	0.45964	0.55722	0.027418	hypo
14565	chr9	43706004	43706547	2090871	2090880	177844	10	544	54.4	-33.0384	-3.01336	-0.335809	0.214019	0.549829	0.0349109	hypo
8653	chr4	119675542	119675932	596553	596556	123995	4	391	97.75	-32.987	-7.77065	-0.334772	0.120303	0.455075	0.0243886	hypo
14966	chr9	114467520	114467786	2182076	2182083	184359	8	267	33.375	-32.9781	-3.96544	-0.106153	0.435102	0.541255	0.022701	hypo
14107	chr2	130459548	130460133	1987383	1987392	103060	10	586	58.6	-32.9762	-2.02951	-0.0728219	0.142135	0.214957	0.0214339	hypo
9817	chr5	101140090	101140768	884050	884061	135532	12	679	56.5833	-32.9234	-2.00417	-0.0985128	0.698467	0.79698	0.0223893	hypo
10302	chr18	31965018	31965454	1006564	1006576	84143	13	437	33.6154	-32.9147	-2.16486	-0.0566765	0.622857	0.679533	0.0310535	hypo
6952	chr13	105017648	105018218	95841	95848	51693	8	571	71.375	-32.9135	-2.00035	-0.0889534	0.446294	0.535247	0.0244348	hypo
7030	chr8	14912661	14912959	120423	120427	165748	5	299	59.8	-32.9071	-5.07459	-0.316328	0.459605	0.775932	0.0463349	hypo
11386	chr3	63701978	63702503	1266605	1266615	111102	11	526	47.8182	-32.8971	-2.21154	-0.0576888	0.328447	0.386136	0.0267682	hypo
13810	chr2	35055067	35055545	1910648	1910656	97225	9	479	53.2222	-32.8349	-2.08419	-0.0803313	0.278303	0.358634	0.0207466	hypo
13908	chr2	77655766	77656301	1943163	1943172	99903	10	536	53.6	-32.7484	-2.43625	-0.0623248	0.577835	0.640159	0.0263527	hypo
9318	chr6	101326248	101326441	764565	764572	149262	8	194	24.25	-32.7315	-2.84898	-0.0775053	0.297141	0.374646	0.0240806	hypo
11753	chr3	157661501	157661906	1350628	1350630	117347	3	406	135.333	-32.6353	-9.90352	-0.55375	0.305692	0.859442	0.0279112	hypo
15632	chr10	62799733	62799897	2386334	2386343	16414	10	165	16.5	-32.6172	-1.99091	-0.160568	0.389393	0.549961	0.0230305	hypo
13247	chr11	118108616	118108865	1774963	1774969	35153	7	250	35.7143	-32.5905	-2.11517	-0.123681	0.175756	0.299437	0.0257026	hypo
10535	chr18	82732258	82732844	1064874	1064884	88225	11	587	53.3636	-32.59	-2.82103	-0.0738599	0.558061	0.631921	0.0245364	hypo
13835	chr2	48671022	48671959	1918001	1918010	97884	10	938	93.8	-32.5733	-1.99243	-0.130154	0.313227	0.44338	0.027605	hypo
8529	chr4	88423340	88423562	566233	566245	121736	13	223	17.1538	-32.5491	-2.13013	-0.0780044	0.291395	0.3694	0.0669737	hypo
14965	chr9	114466228	114467155	2182064	2182075	184358	12	928	77.3333	-32.513	-1.99591	-0.0780395	0.341117	0.419157	0.0239749	hypo
15195	chr19	29065724	29065946	2235861	2235865	90926	5	223	44.6	-32.5107	-2.09885	-0.12427	0.254252	0.378522	0.0208183	hypo
16095	chr14	47440302	47440537	2503508	2503513	55606	6	236	39.3333	-32.4548	-2.43401	-0.124115	0.460662	0.584777	0.0273219	hypo
7036	chr8	23304292	23304458	124207	124209	166217	3	167	55.6667	-32.4438	-2.98376	-0.413002	0.000474072	0.413476	0.0300422	hypo
14890	chr9	107454495	107455386	2168939	2168947	183597	9	892	99.1111	-32.4126	-1.99845	-0.0605558	0.511103	0.571658	0.0215133	hypo
15809	chr10	87839391	87839671	2429559	2429570	19061	12	281	23.4167	-32.3947	-2.32607	-0.13308	0.246423	0.379503	0.0319781	hypo
7467	chr8	124427875	124428192	237713	237719	174026	7	318	45.4286	-32.392	-4.19713	-0.103126	0.69812	0.801247	0.0256708	hypo
14822	chr9	96263030	96263326	2153682	2153687	182535	6	297	49.5	-32.3779	-4.14442	-0.08868	0.327726	0.416406	0.0247842	hypo
16151	chr14	56211427	56211828	2515393	2515401	56461	9	402	44.6667	-32.3748	-2.5635	-0.079903	0.41378	0.493683	0.0252275	hypo
14862	chr9	105396758	105396897	2164091	2164098	183320	8	140	17.5	-32.3114	-3.98293	-0.0853127	0.0326386	0.117951	0.0369014	hypo
10699	chr7	26567886	26568145	1098492	1098497	154964	6	260	43.3333	-32.3101	-5.33153	-0.0775834	0.60559	0.683174	0.0281076	hypo
15353	chr19	56623976	56624290	2278057	2278067	93712	11	315	28.6364	-32.2758	-2.40431	-0.0810106	0.492562	0.573573	0.0200051	hypo
14086	chr2	128644860	128645520	1984026	1984036	102855	11	661	60.0909	-32.2505	-2.01645	-0.0667591	0.360287	0.427046	0.0206768	hypo
9168	chr6	51491266	51491789	719468	719478	145597	11	524	47.6364	-32.231	-2.27485	-0.133929	0.679847	0.813776	0.0290421	hypo
8166	chr1	134118761	134119059	451032	451037	7165	6	299	49.8333	-32.2263	-5.28432	-0.248828	0.49111	0.739938	0.0317735	hypo
9157	chr6	50515544	50516062	717892	717902	145501	11	519	47.1818	-32.2176	-2.00959	-0.060941	0.349109	0.41005	0.0245882	hypo
10797	chr7	31933982	31934167	1115637	1115644	155926	8	186	23.25	-32.1608	-3.24584	-0.100785	0.335552	0.436338	0.0258464	hypo
10547	chr18	84272111	84272471	1066857	1066869	88357	13	361	27.7692	-32.1603	-1.99643	-0.0525196	0.71842	0.77094	0.0259216	hypo
10185	chr5	143927599	143927961	973637	973645	141592	9	363	40.3333	-32.1549	-1.99712	-0.0653808	0.236935	0.302316	0.0282308	hypo
10429	chr18	60764492	60764947	1036627	1036639	86219	13	456	35.0769	-32.1542	-2.30522	-0.0524493	0.595354	0.647803	0.0231076	hypo
10539	chr18	82920212	82920773	1065268	1065281	88255	14	562	40.1429	-32.1502	-2.07632	-0.0677999	0.239859	0.307659	0.0275847	hypo
15426	chrX	100819211	100820046	2318112	2318121	188361	10	836	83.6	-32.1198	-2.11243	-0.0822776	0.144519	0.226797	0.043047	hypo
10735	chr7	29543727	29544022	1106055	1106064	155395	10	296	29.6	-32.1118	-2.7273	-0.103293	0.590648	0.693941	0.0266964	hypo
12825	chr11	70326936	70327491	1660444	1660457	28144	14	556	39.7143	-32.0643	-2.08363	-0.0960346	0.609009	0.705043	0.0314201	hypo
13060	chr11	99060859	99061655	1724786	1724800	32169	15	797	53.1333	-32.0135	-1.98664	-0.061542	0.745221	0.806763	0.0296998	hypo
7703	chr15	75759126	75759591	297023	297031	64125	9	466	51.7778	-32.0123	-2.14282	-0.0741534	0.465751	0.539904	0.0561549	hypo
7734	chr15	78069904	78070435	306423	306433	64573	11	532	48.3636	-32.0054	-2.79802	-0.35909	0.614142	0.973232	0.0459874	hypo
8934	chr4	147459394	147460029	661071	661079	128343	9	636	70.6667	-31.9282	-2.3303	-0.0791554	0.569263	0.648418	0.0242292	hypo
7595	chr15	31347143	31347916	268190	268203	61398	14	774	55.2857	-31.903	-1.98577	-0.14365	0.454636	0.598286	0.0395409	hypo
9746	chr5	74932384	74932699	867268	867276	134119	9	316	35.1111	-31.8877	-2.54397	-0.0666444	0.421308	0.487952	0.0218993	hypo
9742	chr5	74489933	74490569	866549	866557	134075	9	637	70.7778	-31.8766	-2.00498	-0.0931155	0.386554	0.47967	0.0235689	hypo
11035	chr7	108139387	108139698	1178950	1178955	160764	6	312	52	-31.8617	-5.2907	-0.129722	0.547247	0.676969	0.0237636	hypo
13910	chr2	78710664	78711391	1943460	1943471	99923	12	728	60.6667	-31.8409	-1.98332	-0.0699318	0.438581	0.508513	0.0222077	hypo
15046	chr19	4925443	4925688	2203165	2203173	88855	9	246	27.3333	-31.7719	-2.72986	-0.181937	0.64608	0.828018	0.045148	hypo
7125	chr8	49195345	49195799	147012	147027	167892	16	455	28.4375	-31.7527	-1.97276	-0.109467	0.222462	0.331929	0.0705297	hypo
15361	chr19	57436970	57437915	2279988	2280000	93830	13	946	72.7692	-31.6958	-2.03411	-0.0643071	0.540119	0.604426	0.0205472	hypo
7085	chr8	34765509	34765706	134954	134961	166973	8	198	24.75	-31.6667	-3.78009	-0.131227	0.514769	0.645996	0.024046	hypo
13008	chr11	95510314	95510905	1707093	1707101	31346	9	592	65.7778	-31.6653	-2.8423	-0.0974111	0.394426	0.491838	0.037622	hypo
15272	chr19	44320666	44321276	2256388	2256401	92469	14	611	43.6429	-31.6205	-1.9937	-0.06473	0.435848	0.500578	0.0268054	hypo
14731	chr9	66887468	66888010	2129896	2129908	180621	13	543	41.7692	-31.5946	-2.2673	-0.0526698	0.729177	0.781847	0.0211642	hypo
8522	chr4	86256878	86257009	564124	564129	121584	6	132	22	-31.5929	-4.78622	-0.149288	0.409818	0.559106	0.0235723	hypo
11800	chr17	24356606	24356929	1370874	1370886	75994	13	324	24.9231	-31.5488	-2.19837	-0.123048	0.452611	0.575659	0.0358755	hypo
8779	chr4	133189867	133190565	626067	626077	125890	11	699	63.5455	-31.5116	-2.11012	-0.247893	0.551789	0.799682	0.070626	hypo
8354	chr4	8462516	8462666	517408	517416	117683	9	151	16.7778	-31.493	-3.44264	-0.0854756	0.0334497	0.118925	0.0385003	hypo
12177	chr12	25394234	25395138	1491549	1491559	37312	11	905	82.2727	-31.4918	-1.97518	-0.07549	0.430857	0.506347	0.0223225	hypo
7763	chr15	79515966	79517084	312671	312681	64890	11	1119	101.727	-31.4769	-1.98105	-0.094737	0.489893	0.58463	0.0256543	hypo
15757	chr10	80731071	80731617	2417903	2417913	18267	11	547	49.7273	-31.4574	-1.97652	-0.0609989	0.191945	0.252944	0.0225371	hypo
14973	chr9	114888717	114889227	2183740	2183748	184443	9	511	56.7778	-31.4016	-2.25321	-0.0872645	0.596572	0.683836	0.0215257	hypo
11211	chr7	145621541	145622076	1221199	1221208	163957	10	536	53.6	-31.3426	-2.90812	-0.17959	0.748919	0.928509	0.027834	hypo
8651	chr4	119213327	119213864	596266	596275	123960	10	538	53.8	-31.3336	-2.10655	-0.0538073	0.307272	0.361079	0.0225846	hypo
9600	chr5	30560741	30561056	830777	830783	131396	7	316	45.1429	-31.3259	-2.43325	-0.116585	0.660893	0.777478	0.0212945	hypo
13266	chr11	119960974	119961635	1781335	1781346	35478	12	662	55.1667	-31.2878	-2.01637	-0.0558017	0.677685	0.733487	0.0279616	hypo
14445	chr9	20673297	20673420	2068163	2068177	176050	15	124	8.26667	-31.2065	-2.02608	-0.081707	0.0540284	0.135735	0.0436033	hypo
7015	chr8	13156530	13157021	117454	117463	165559	10	492	49.2	-31.1871	-2.14899	-0.0790323	0.570955	0.649987	0.0230673	hypo
16324	chr14	123312760	123313184	2562066	2562074	60128	9	425	47.2222	-31.1728	-2.65745	-0.062784	0.528442	0.591226	0.0250823	hypo
9675	chr5	38207561	38207984	845523	845527	132358	5	424	84.8	-31.1442	-3.59016	-0.184539	0.412955	0.597494	0.0275932	hypo
10789	chr7	31633003	31633114	1114579	1114584	155866	6	112	18.6667	-31.139	-5.17212	-0.194287	0.394535	0.588822	0.0273667	hypo
6937	chr13	100872694	100873169	91855	91862	51363	8	476	59.5	-31.0934	-2.06962	-0.0891149	0.295534	0.384649	0.0252064	hypo
11208	chr7	144628771	144628894	1220780	1220783	163905	4	124	31	-31.081	-4.04884	-0.271089	0.45515	0.726239	0.0321016	hypo
7915	chr15	100593024	100593405	357151	357161	67653	11	382	34.7273	-31.054	-1.97854	-0.0631597	0.372632	0.435792	0.0256298	hypo
15098	chr19	7113216	7113589	2214306	2214311	89313	6	374	62.3333	-30.9815	-2.74417	-0.137937	0.538843	0.67678	0.0215116	hypo
12754	chr11	61028034	61028398	1642037	1642048	27086	12	365	30.4167	-30.9286	-2.49363	-0.108451	0.73655	0.845001	0.043399	hypo
14179	chr2	151806550	151806742	2003367	2003375	104307	9	193	21.4444	-30.9246	-2.78975	-0.108716	0.590259	0.698975	0.0250058	hypo
7966	chr1	16093165	16093649	374316	374328	609	13	485	37.3077	-30.9162	-1.99001	-0.0634076	0.607388	0.670796	0.0278222	hypo
13637	chr2	13192165	13192544	1873837	1873845	94871	9	380	42.2222	-30.9093	-2.1944	-0.0875141	0.373341	0.460855	0.0233117	hypo
10729	chr7	29222666	29222774	1104884	1104887	155319	4	109	27.25	-30.8809	-3.22697	-0.179428	0.186495	0.365924	0.0231311	hypo
11277	chr3	8764973	8765605	1236571	1236583	108443	13	633	48.6923	-30.8589	-2.11157	-0.0716081	0.551255	0.622863	0.0210394	hypo
9722	chr5	67616984	67617310	861319	861325	133691	7	327	46.7143	-30.8566	-4.03731	-0.0977657	0.236899	0.334665	0.0205904	hypo
11870	chr17	27824821	27825588	1384221	1384232	76652	12	768	64	-30.8528	-2.04889	-0.12288	0.589648	0.712528	0.0316627	hypo
8399	chr4	32744947	32745394	527344	527351	118500	8	448	56	-30.7529	-2.55492	-0.0814823	0.45385	0.535332	0.0254142	hypo
11130	chr7	129163603	129163761	1198510	1198515	162394	6	159	26.5	-30.7287	-3.01286	-0.140769	0.359051	0.499821	0.0263241	hypo
7624	chr15	37164512	37164629	273950	273958	61914	9	118	13.1111	-30.6983	-2.00285	-0.14196	0.154	0.296259	0.0353966	hypo
8962	chr4	150029980	150030323	669517	669529	128871	13	344	26.4615	-30.6573	-1.97314	-0.0912096	0.231998	0.323208	0.0336775	hypo
9567	chr5	23952858	23953146	823495	823500	130866	6	289	48.1667	-30.6035	-2.2293	-0.139262	0.323148	0.46241	0.0290471	hypo
16054	chr14	32150761	32151116	2494022	2494031	54548	10	356	35.6	-30.5785	-2.2116	-0.0933733	0.563818	0.657191	0.0221322	hypo
15880	chr10	117146569	117146806	2450911	2450919	20826	9	238	26.4444	-30.5421	-2.76514	-0.090003	0.520101	0.610104	0.0215621	hypo
15815	chr10	89195537	89195859	2431053	2431061	19189	9	323	35.8889	-30.5374	-2.07718	-0.0708581	0.320919	0.391777	0.0223208	hypo
15845	chr10	95067437	95067907	2438190	2438204	19742	15	471	31.4	-30.4525	-1.98047	-0.101821	0.659359	0.76118	0.0357146	hypo
13998	chr2	109744234	109744681	1963885	1963894	101520	10	448	44.8	-30.4252	-2.83098	-0.0601986	0.228483	0.288681	0.0278068	hypo
15813	chr10	89147783	89148025	2430852	2430857	19179	6	243	40.5	-30.4245	-3.28741	-0.122361	0.584507	0.706868	0.0230465	hypo
8333	chr1	193218310	193218858	511194	511200	11984	7	549	78.4286	-30.4018	-2.19686	-0.12172	0.630513	0.752233	0.0264604	hypo
16193	chr14	63742687	63742941	2525270	2525278	57143	9	255	28.3333	-30.3045	-2.12308	-0.0868963	0.619944	0.70684	0.0228567	hypo
7696	chr15	74535038	74535530	294602	294609	63931	8	493	61.625	-30.3025	-2.72792	-0.187084	0.695028	0.882112	0.0436861	hypo
13837	chr2	50150663	50151466	1918889	1918897	97969	9	804	89.3333	-30.2708	-1.97379	-0.123382	0.440065	0.563447	0.0370189	hypo
10540	chr18	82934803	82934940	1065332	1065339	88260	8	138	17.25	-30.2225	-3.75155	-0.22169	0.104324	0.326015	0.0413121	hypo
16221	chr14	67626300	67626743	2530971	2530978	57574	8	444	55.5	-30.1845	-1.98379	-0.1044	0.490521	0.594921	0.0221572	hypo
9455	chr6	134872367	134872990	798633	798643	151920	11	624	56.7273	-30.1589	-1.99686	-0.0664359	0.569365	0.635801	0.0232538	hypo
9686	chr5	44616775	44617079	849116	849121	132652	6	305	50.8333	-30.1321	-3.57436	-0.158178	0.389849	0.548027	0.025915	hypo
9607	chr5	31258302	31258332	832453	832455	131501	3	31	10.3333	-30.1104	-10.0365	-0.333055	0.657174	0.990229	0.0313951	hypo
12031	chr17	59058606	59058907	1441574	1441582	80177	9	302	33.5556	-30.1026	-3.06565	-0.208332	0.50496	0.713293	0.0439446	hypo
7453	chr8	123992677	123992835	235711	235722	173925	12	159	13.25	-30.0726	-2.49229	-0.0685546	0.363919	0.432473	0.0380863	hypo
7332	chr8	97957076	97958001	200661	200669	171542	9	926	102.889	-30.0605	-1.98816	-0.072433	0.455815	0.528248	0.0219422	hypo
14311	chr2	165983194	165983827	2033067	2033079	106198	13	634	48.7692	-30.0486	-2.01083	-0.0694626	0.752042	0.821504	0.0208226	hypo
15481	chr10	12594763	12595165	2343475	2343481	12950	7	403	57.5714	-30.0429	-2.2516	-0.100238	0.697518	0.797755	0.0214153	hypo
9931	chr5	117735963	117736448	916916	916924	137826	9	486	54	-30.0263	-3.10452	-0.0790156	0.681107	0.760122	0.0205904	hypo
12488	chr11	3235540	3236134	1581447	1581459	22222	13	595	45.7692	-29.997	-2.03854	-0.0662919	0.475853	0.542145	0.0235676	hypo
7697	chr15	74549824	74550288	294677	294686	63933	10	465	46.5	-29.9682	-2.57353	-0.0657446	0.784083	0.849827	0.0284458	hypo
12303	chr12	77650526	77650773	1525001	1525011	39905	11	248	22.5455	-29.9462	-2.57814	-0.0863442	0.578011	0.664356	0.0414703	hypo
7455	chr8	124070948	124071444	235870	235878	173936	9	497	55.2222	-29.9341	-2.98466	-0.0760389	0.379785	0.455824	0.0247649	hypo
12611	chr11	40569440	40569745	1613411	1613419	25007	9	306	34	-29.9331	-2.22038	-0.244904	0.1411	0.386004	0.117971	hypo
10097	chr5	135752636	135752896	953611	953624	140306	14	261	18.6429	-29.9002	-1.97311	-0.0527099	0.0244429	0.0771528	0.0243658	hypo
12818	chr11	70050385	70050731	1659604	1659612	28096	9	347	38.5556	-29.8902	-2.33295	-0.0747008	0.382041	0.456742	0.0245817	hypo
16158	chr14	56469635	56470093	2516732	2516739	56517	8	459	57.375	-29.8564	-2.59684	-0.171773	0.480542	0.652315	0.0346202	hypo
11330	chr3	35830139	35830621	1250776	1250784	109835	9	483	53.6667	-29.852	-2.56856	-0.071748	0.456047	0.527795	0.0220721	hypo
13732	chr2	29989948	29990658	1895184	1895194	96344	11	711	64.6364	-29.8471	-2.05547	-0.0668576	0.541605	0.608462	0.0219715	hypo
15147	chr19	11022446	11022799	2222348	2222356	89817	9	354	39.3333	-29.7752	-2.13833	-0.0522904	0.0924348	0.144725	0.0214812	hypo
14495	chr9	22192251	22192637	2075296	2075302	176496	7	387	55.2857	-29.7699	-2.38115	-0.0971535	0.228772	0.325926	0.0204306	hypo
13416	chr16	29689146	29689765	1817726	1817735	70444	10	620	62	-29.7699	-1.98419	-0.0642835	0.578953	0.643236	0.0250955	hypo
13769	chr2	31950971	31951386	1902132	1902142	96721	11	416	37.8182	-29.7622	-1.99343	-0.13209	0.588943	0.721033	0.0316819	hypo
10978	chr7	97280493	97280817	1168990	1168998	159993	9	325	36.1111	-29.7381	-2.59593	-0.141018	0.194337	0.335355	0.0236664	hypo
10434	chr18	61174122	61174366	1038059	1038062	86325	4	245	61.25	-29.6807	-2.22714	-0.231046	0.177588	0.408634	0.0242243	hypo
10578	chr7	6105941	6106488	1074773	1074781	153547	9	548	60.8889	-29.671	-2.01413	-0.0730906	0.532502	0.605592	0.0243505	hypo
15961	chr10	128062291	128062423	2469799	2469807	22004	9	133	14.7778	-29.6134	-2.00737	-0.0785819	0.74801	0.826592	0.0210287	hypo
15263	chr19	43952280	43952804	2255385	2255391	92395	7	525	75	-29.5729	-3.05546	-0.0780756	0.731782	0.809857	0.0218053	hypo
10554	chr7	3338547	3338998	1069193	1069202	153236	10	452	45.2	-29.5546	-2.36923	-0.127827	0.566584	0.694411	0.0229032	hypo
10519	chr18	80346498	80347166	1060989	1060999	88004	11	669	60.8182	-29.5395	-2.15253	-0.0604832	0.471707	0.53219	0.0250023	hypo
8899	chr4	140543483	140544045	650490	650499	127353	10	563	56.3	-29.535	-2.20538	-0.0818808	0.429219	0.5111	0.0258833	hypo
6998	chr8	9770008	9770178	111608	111618	165212	11	171	15.5455	-29.5232	-1.97799	-0.0843354	0.278049	0.362385	0.0238332	hypo
9355	chr6	114456724	114456916	771507	771516	149848	10	193	19.3	-29.5093	-2.13685	-0.144663	0.530228	0.67489	0.0409083	hypo
9330	chr6	108734258	108734874	766932	766943	149513	12	617	51.4167	-29.4698	-2.20625	-0.0859799	0.528331	0.614311	0.0230997	hypo
14505	chr9	26961724	26962221	2077755	2077763	176741	9	498	55.3333	-29.4696	-2.13113	-0.0686576	0.474661	0.543319	0.0277909	hypo
13073	chr11	100535145	100535567	1727852	1727858	32363	7	423	60.4286	-29.4519	-2.50942	-0.158178	0.463187	0.621365	0.0393589	hypo
14833	chr9	98764813	98765019	2156524	2156533	182757	10	207	20.7	-29.4386	-1.96984	-0.146433	0.628468	0.774901	0.0417834	hypo
14999	chr9	120481460	120482034	2191474	2191482	185025	9	575	63.8889	-29.4312	-2.08951	-0.0623181	0.431263	0.493581	0.0213187	hypo
10219	chr5	147641107	147641602	980222	980231	142025	10	496	49.6	-29.4107	-2.10618	-0.0856805	0.512493	0.598174	0.0256255	hypo
7798	chr15	83084807	83085333	323294	323301	65579	8	527	65.875	-29.409	-2.76356	-0.123874	0.535123	0.658996	0.0294793	hypo
12750	chr11	60726138	60726587	1641196	1641204	27043	9	450	50	-29.3731	-2.49653	-0.0674341	0.271246	0.33868	0.0256647	hypo
8993	chr4	153386819	153387324	678170	678179	129404	10	506	50.6	-29.3523	-2.01118	-0.0639381	0.254111	0.318049	0.0276948	hypo
11171	chr7	134566107	134566315	1207176	1207181	162973	6	209	34.8333	-29.3405	-2.01063	-0.106731	0.257433	0.364164	0.0260811	hypo
15514	chr10	23505393	23505808	2353531	2353539	13796	9	416	46.2222	-29.3259	-2.83048	-0.0689064	0.395606	0.464512	0.0233184	hypo
3878	chr12	53495539	53496105	1504227	1504238	38485	12	567	47.25	29.3178	2.45525	-0.0584979	0.67322	0.731718	0.0275561	hypo
12128	chr12	8929761	8930187	1478002	1478011	36231	10	427	42.7	-29.2977	-1.96883	-0.0682732	0.314717	0.38299	0.0238349	hypo
8008	chr1	44205362	44205808	392293	392302	2121	10	447	44.7	-29.2925	-2.02447	-0.0653678	0.199765	0.265133	0.0384683	hypo
15424	chrX	99382389	99382768	2316972	2316982	188264	11	380	34.5455	-29.2658	-2.53905	-0.0836476	0.511656	0.595304	0.0430182	hypo
15626	chr10	61971810	61972536	2384258	2384268	16272	11	727	66.0909	-29.2427	-2.04186	-0.0688558	0.5545	0.623356	0.0233885	hypo
11532	chr3	95676160	95676614	1297524	1297533	113340	10	455	45.5	-29.1877	-2.10029	-0.13886	0.343404	0.482264	0.038858	hypo
12972	chr11	87579929	87580172	1695751	1695755	30559	5	244	48.8	-29.1868	-4.74566	-0.228896	0.417233	0.64613	0.0345845	hypo
15313	chr19	46472530	46473068	2265034	2265042	92838	9	539	59.8889	-29.1777	-2.10576	-0.0727279	0.347703	0.42043	0.0199184	hypo
8289	chr1	177620913	177621760	492579	492589	10588	11	848	77.0909	-29.1418	-2.04998	-0.0588071	0.593081	0.651888	0.0264602	hypo
14021	chr2	118605983	118606255	1969616	1969623	101975	8	273	34.125	-29.117	-1.98989	-0.153762	0.0815506	0.235313	0.0452998	hypo
14996	chr9	120428690	120428948	2191310	2191323	185017	14	259	18.5	-29.1058	-1.99534	-0.0833454	0.669289	0.752635	0.0245295	hypo
11353	chr3	53269372	53269537	1260736	1260741	110595	6	166	27.6667	-29.0906	-4.03133	-0.120143	0.497065	0.617208	0.0232368	hypo
11575	chr3	101407024	101407336	1307868	1307877	114027	10	313	31.3	-29.039	-2.23949	-0.0809014	0.447931	0.528833	0.021386	hypo
13804	chr2	34725225	34725629	1909951	1909956	97176	6	405	67.5	-28.9888	-3.74919	-0.102676	0.524506	0.627182	0.022196	hypo
11916	chr17	34160892	34161095	1402531	1402541	77868	11	204	18.5455	-28.9839	-2.34124	-0.0558035	0.390723	0.446527	0.0271814	hypo
15829	chr10	92917295	92917710	2433780	2433788	19418	9	416	46.2222	-28.9733	-2.1681	-0.0931646	0.602416	0.695581	0.021925	hypo
8693	chr4	124791686	124792361	604506	604517	124531	12	676	56.3333	-28.9714	-2.31405	-0.0880992	0.589252	0.677351	0.0236811	hypo
12250	chr12	59369720	59369938	1510607	1510618	38902	12	219	18.25	-28.9649	-2.01387	-0.0702413	0.161181	0.231422	0.0242896	hypo
11646	chr3	116209399	116209923	1321237	1321246	114948	10	525	52.5	-28.9375	-2.13896	-0.10317	0.623616	0.726786	0.0369966	hypo
8340	chr1	194596308	194596512	513254	513261	12159	8	205	25.625	-28.9035	-2.04337	-0.198217	0.144449	0.342666	0.0579543	hypo
9347	chr6	113437508	113437904	769628	769634	149719	7	397	56.7143	-28.8477	-3.22964	-0.102106	0.688182	0.790288	0.0265237	hypo
8769	chr4	132793707	132794048	624263	624267	125797	5	342	68.4	-28.8379	-3.10327	-0.193732	0.545086	0.738818	0.0276272	hypo
7674	chr15	64143236	64143620	288696	288706	63386	11	385	35	-28.8371	-1.97138	-0.115012	0.245454	0.360466	0.0291515	hypo
8940	chr4	147966490	147966994	662764	662769	128428	6	505	84.1667	-28.8177	-2.03161	-0.119176	0.341756	0.460932	0.0226144	hypo
8433	chr4	43511280	43511653	536786	536796	119152	11	374	34	-28.7806	-2.28779	-0.0668822	0.279211	0.346093	0.0247693	hypo
7087	chr8	35030317	35030740	135498	135509	167032	12	424	35.3333	-28.7522	-2.06054	-0.0660455	0.302194	0.36824	0.021892	hypo
13270	chr11	120178850	120178954	1783067	1783070	35528	4	105	26.25	-28.7425	-6.35024	-0.402171	0.287385	0.689556	0.0410015	hypo
12640	chr11	49659146	49659662	1619691	1619699	25555	9	517	57.4444	-28.7328	-2.44234	-0.1047	0.570366	0.675065	0.0352516	hypo
10648	chr7	19854418	19854796	1086931	1086938	154366	8	379	47.375	-28.7228	-2.58679	-0.082932	0.393749	0.476681	0.0233646	hypo
9159	chr6	50543405	50543812	718001	718010	145504	10	408	40.8	-28.7028	-2.06016	-0.0512691	0.641283	0.692552	0.0245268	hypo
15855	chr10	105272048	105272118	2442297	2442300	20131	4	71	17.75	-28.7007	-5.94855	-0.142213	0.444946	0.587159	0.0250482	hypo
7139	chr8	63472616	63472903	151630	151635	168294	6	288	48	-28.6935	-2.11008	-0.0942047	0.0896587	0.183863	0.0281592	hypo
8373	chr4	11486867	11487171	520567	520575	117912	9	305	33.8889	-28.6752	-2.73628	-0.123074	0.597315	0.720388	0.0360168	hypo
12107	chr12	3236190	3236500	1473153	1473162	35843	10	311	31.1	-28.6701	-2.04847	-0.0744794	0.567363	0.641843	0.0234913	hypo
12491	chr11	3438489	3438737	1582234	1582237	22271	4	249	62.25	-28.6464	-3.72766	-0.261981	0.353387	0.615368	0.0333629	hypo
11006	chr7	106399093	106399428	1175104	1175111	160479	8	336	42	-28.6285	-2.95353	-0.112053	0.522153	0.634206	0.03817	hypo
7861	chr15	96528326	96528754	342531	342540	66851	10	429	42.9	-28.4882	-1.99041	-0.0749431	0.546142	0.621085	0.0256298	hypo
14215	chr2	154263044	154263618	2009876	2009883	104737	8	575	71.875	-28.4617	-2.00788	-0.0940949	0.336525	0.43062	0.0228634	hypo
14396	chr2	180885501	180885851	2058023	2058031	108110	9	351	39	-28.432	-2.08518	-0.0845398	0.585547	0.670087	0.0334513	hypo
13396	chr16	20674305	20674560	1809845	1809853	69789	9	256	28.4444	-28.4241	-2.58454	-0.0896301	0.460089	0.549719	0.0224557	hypo
13425	chr16	30540898	30541173	1820046	1820057	70607	12	276	23	-28.4142	-2.09008	-0.0899925	0.430063	0.520055	0.0217856	hypo
7907	chr15	99632664	99632836	354160	354172	67453	13	173	13.3077	-28.403	-2.12541	-0.120569	0.543967	0.664536	0.0311997	hypo
12853	chr11	72829587	72829988	1665111	1665118	28480	8	402	50.25	-28.3987	-2.01415	-0.0723889	0.729128	0.801517	0.0247475	hypo
14322	chr2	167329918	167330131	2036627	2036636	106495	10	214	21.4	-28.3757	-1.98577	-0.0618283	0.677778	0.739606	0.0265916	hypo
10493	chr18	75150830	75151196	1054290	1054302	87544	13	367	28.2308	-28.3689	-1.9738	-0.196965	0.133543	0.330507	0.0528934	hypo
9134	chr6	47690806	47691001	713095	713105	145187	11	196	17.8182	-28.3526	-2.01122	-0.0681862	0.191639	0.259825	0.0343571	hypo
15568	chr10	43161106	43161887	2367673	2367682	14960	10	782	78.2	-28.3511	-2.36954	-0.0600362	0.578097	0.638134	0.0334423	hypo
9234	chr6	83724259	83724441	742477	742481	147490	5	183	36.6	-28.3395	-3.94887	-0.141157	0.538035	0.679192	0.0242638	hypo
9799	chr5	93434927	93435373	878493	878505	135099	13	447	34.3846	-28.3252	-1.97965	-0.0729673	0.343225	0.416192	0.0216408	hypo
9257	chr6	87534900	87535251	749270	749278	147959	9	352	39.1111	-28.3245	-2.95146	-0.0574444	0.566709	0.624153	0.0233366	hypo
13973	chr2	102023847	102024214	1957154	1957157	100977	4	368	92	-28.3098	-3.37506	-0.202165	0.448301	0.650466	0.0298877	hypo
7524	chr8	126543822	126544213	246837	246846	174507	10	392	39.2	-28.3081	-2.05079	-0.0993137	0.296156	0.39547	0.0223656	hypo
14752	chr9	72338848	72339093	2135750	2135758	181162	9	246	27.3333	-28.3063	-2.46002	-0.0907189	0.130806	0.221525	0.0259015	hypo
8459	chr4	47076080	47076310	544991	544994	119681	4	231	57.75	-28.292	-6.87044	-0.239548	0.339768	0.579316	0.0286328	hypo
12549	chr11	20353226	20353531	1598301	1598308	23599	8	306	38.25	-28.2878	-2.92475	-0.107879	0.753062	0.860941	0.0314664	hypo
11509	chr3	94635961	94636446	1294344	1294355	113136	12	486	40.5	-28.285	-2.06032	-0.0703579	0.248785	0.319143	0.051769	hypo
10605	chr7	16634915	16635264	1080009	1080017	153968	9	350	38.8889	-28.2828	-2.16948	-0.0565229	0.701514	0.758037	0.0225756	hypo
14843	chr9	100982109	100982457	2160002	2160008	182977	7	349	49.8571	-28.2593	-3.48101	-0.157969	0.576746	0.734715	0.0239542	hypo
8303	chr1	182835213	182835762	499581	499589	11096	9	550	61.1111	-28.2205	-2.02381	-0.0682433	0.625679	0.693922	0.0271567	hypo
9647	chr5	34917404	34918030	840071	840081	131955	11	627	57	-28.2174	-2.02502	-0.0783622	0.473827	0.552189	0.023012	hypo
12817	chr11	70041819	70042054	1659475	1659483	28093	9	236	26.2222	-28.216	-2.16223	-0.0927161	0.533455	0.626171	0.0239337	hypo
10523	chr18	80490960	80491970	1061773	1061783	88036	11	1011	91.9091	-28.1683	-2.04829	-0.0640611	0.743272	0.807333	0.0284863	hypo
10030	chr5	125380251	125380711	939132	939142	139142	11	461	41.9091	-28.0861	-2.02553	-0.10928	0.285638	0.394917	0.0320286	hypo
12628	chr11	48615224	48615497	1617674	1617683	25406	10	274	27.4	-28.0703	-2.07159	-0.0842028	0.604978	0.689181	0.0242027	hypo
11729	chr3	146474409	146474885	1344948	1344956	116840	9	477	53	-28.0397	-2.34705	-0.0754859	0.556603	0.632089	0.025183	hypo
8998	chr4	154229019	154229264	680201	680206	129536	6	246	41	-27.9924	-2.83511	-0.108327	0.371891	0.480218	0.0251384	hypo
13323	chr16	8676226	8677296	1794014	1794024	68647	11	1071	97.3636	-27.9828	-2.09915	-0.0709644	0.596192	0.667157	0.0221077	hypo
9987	chr5	122950315	122950739	930839	930845	138708	7	425	60.7143	-27.965	-3.14291	-0.101642	0.451973	0.553615	0.0222296	hypo
11457	chr3	88488236	88488832	1284830	1284837	112526	8	597	74.625	-27.94	-2.93507	-0.050357	0.581324	0.631681	0.0281807	hypo
8417	chr4	40891002	40891022	532069	532071	118894	3	21	7	-27.9318	-9.30978	-0.336101	0.660029	0.99613	0.032518	hypo
9934	chr5	117805898	117806158	917272	917278	137847	7	261	37.2857	-27.913	-2.39577	-0.095008	0.420905	0.515913	0.0305051	hypo
11776	chr17	10552342	10552725	1359730	1359743	75059	14	384	27.4286	-27.9034	-1.97816	-0.104329	0.605576	0.709905	0.0327807	hypo
15254	chr19	42008681	42009152	2251010	2251018	92156	9	472	52.4444	-27.88	-1.98693	-0.0605876	0.507228	0.567815	0.0205621	hypo
13993	chr2	105456616	105457078	1961929	1961942	101373	14	463	33.0714	-27.8794	-1.97092	-0.12122	0.176581	0.297801	0.0509535	hypo
16255	chr14	73287388	73287691	2537599	2537604	57980	6	304	50.6667	-27.8715	-2.12873	-0.2096	0.331464	0.541064	0.0328583	hypo
13997	chr2	109731808	109732341	1963864	1963871	101517	8	534	66.75	-27.8404	-2.25195	-0.0967686	0.541079	0.637848	0.0278068	hypo
13775	chr2	32305890	32306219	1903827	1903834	96801	8	330	41.25	-27.8117	-2.08966	-0.0716623	0.516404	0.588066	0.0208751	hypo
15417	chrX	91612517	91612761	2312738	2312750	187945	13	245	18.8462	-27.7967	-2.00024	-0.0605427	0.163876	0.224418	0.0572369	hypo
14985	chr9	119354813	119355406	2189050	2189059	184853	10	594	59.4	-27.7747	-1.97309	-0.0743925	0.568927	0.64332	0.0213988	hypo
7318	chr8	96534396	96535174	196837	196848	171309	12	779	64.9167	-27.7689	-2.01783	-0.0799859	0.505486	0.585472	0.02199	hypo
11711	chr3	142428927	142429196	1340419	1340427	116509	9	270	30	-27.7499	-2.65798	-0.0907486	0.380395	0.471144	0.0283962	hypo
6656	chr13	21493536	21493697	9404	9412	44971	9	162	18	-27.7428	-2.03694	-0.120452	0.207942	0.328394	0.0214856	hypo
7096	chr8	35207988	35208539	135965	135973	167064	9	552	61.3333	-27.7032	-2.00797	-0.0595212	0.594004	0.653526	0.025728	hypo
6685	chr13	23856457	23856778	15829	15835	45235	7	322	46	-27.6731	-2.67242	-0.146015	0.298804	0.444819	0.0271966	hypo
9225	chr6	83266098	83266349	741266	741275	147422	10	252	25.2	-27.6722	-2.60623	-0.0674235	0.20456	0.271983	0.0370805	hypo
14622	chr9	54711898	54712306	2106704	2106714	178983	11	409	37.1818	-27.6619	-2.09305	-0.143684	0.0801027	0.223787	0.0581738	hypo
7153	chr8	71659977	71660256	155358	155363	168676	6	280	46.6667	-27.6578	-4.44089	-0.14314	0.681469	0.824609	0.0272205	hypo
15321	chr19	46773679	46774101	2266324	2266334	92907	11	423	38.4545	-27.6473	-2.35013	-0.0877828	0.625252	0.713035	0.020446	hypo
11119	chr7	125848400	125848839	1194904	1194911	162118	8	440	55	-27.6143	-2.02127	-0.0657925	0.267288	0.333081	0.0234048	hypo
14982	chr9	119248427	119248610	2188464	2188469	184834	6	184	30.6667	-27.6039	-2.14328	-0.106885	0.270641	0.377526	0.0221735	hypo
7298	chr8	90469394	90469851	189720	189726	170747	7	458	65.4286	-27.5962	-2.84736	-0.11036	0.504683	0.615044	0.0269268	hypo
7717	chr15	76369986	76370237	301671	301681	64272	11	252	22.9091	-27.5879	-2.09149	-0.0682271	0.41368	0.481907	0.0300482	hypo
10565	chr7	4694627	4694782	1072031	1072036	153417	6	156	26	-27.5715	-3.91651	-0.152593	0.733626	0.886219	0.0248879	hypo
8283	chr1	174057350	174057813	489764	489775	10329	12	464	38.6667	-27.5649	-2.02719	-0.202192	0.125436	0.327628	0.0800076	hypo
8985	chr4	151701262	151701754	675370	675375	129193	6	493	82.1667	-27.5647	-3.33353	-0.141542	0.611486	0.753028	0.0267185	hypo
12769	chr11	62068921	62069022	1644242	1644246	27221	5	102	20.4	-27.5411	-5.50036	-0.270645	0.599848	0.870494	0.0386272	hypo
12092	chr17	85488437	85488681	1464139	1464144	81980	6	245	40.8333	-27.5	-4.01309	-0.121826	0.42875	0.550577	0.0257856	hypo
8744	chr4	131430861	131431579	619523	619531	125491	9	719	79.8889	-27.4984	-2.06347	-0.0822183	0.500678	0.582896	0.0249492	hypo
8337	chr1	193646063	193646301	512094	512102	12049	9	239	26.5556	-27.4864	-1.97804	-0.084902	0.584943	0.669845	0.0295349	hypo
15356	chr19	56922123	56922591	2278815	2278826	93755	12	469	39.0833	-27.4792	-1.99625	-0.0572267	0.788132	0.845359	0.0339565	hypo
12284	chr12	73637630	73638320	1519242	1519250	39527	9	691	76.7778	-27.468	-2.24073	-0.114854	0.578258	0.693112	0.0331305	hypo
13187	chr11	114531085	114531280	1758363	1758370	34252	8	196	24.5	-27.4216	-2.02506	-0.0809478	0.197722	0.27867	0.0236469	hypo
16089	chr14	46009770	46010351	2502082	2502088	55491	7	582	83.1429	-27.4168	-2.65341	-0.273523	0.598597	0.872121	0.0707142	hypo
12609	chr11	40504724	40505240	1613117	1613124	24999	8	517	64.625	-27.4092	-2.90494	-0.0985415	0.643338	0.741879	0.027339	hypo
15058	chr19	5440768	5441079	2205495	2205501	88954	7	312	44.5714	-27.3732	-2.66254	-0.156174	0.802502	0.958676	0.0268282	hypo
9553	chr5	21854102	21855110	820343	820350	130613	8	1009	126.125	-27.3645	-2.68395	-0.0573245	0.734566	0.79189	0.0241505	hypo
10247	chr5	150920787	150921088	989077	989084	142626	8	302	37.75	-27.352	-2.00593	-0.131862	0.278569	0.41043	0.0400878	hypo
14276	chr2	163156415	163156842	2023584	2023592	105659	9	428	47.5556	-27.351	-2.6555	-0.101719	0.350292	0.452011	0.0311849	hypo
12112	chr12	3572968	3573328	1473721	1473733	35883	13	361	27.7692	-27.3487	-1.99681	-0.0936555	0.0329638	0.126619	0.0511325	hypo
13421	chr16	30387222	30387556	1819588	1819596	70574	9	335	37.2222	-27.348	-2.48851	-0.0764749	0.610193	0.686667	0.0217234	hypo
6820	chr13	56536826	56537482	54410	54419	48073	10	657	65.7	-27.342	-2.51766	-0.0809355	0.57528	0.656216	0.0234386	hypo
8450	chr4	45986102	45986645	542384	542392	119519	9	544	60.4444	-27.3167	-2.21315	-0.0596971	0.315908	0.375605	0.0246896	hypo
11118	chr7	125755504	125755922	1194806	1194815	162105	10	419	41.9	-27.3125	-2.19447	-0.122085	0.496996	0.619081	0.0321449	hypo
15858	chr10	110337054	110337428	2444332	2444339	20318	8	375	46.875	-27.3048	-2.60273	-0.244002	0.283776	0.527778	0.0335039	hypo
8635	chr4	117563636	117563977	592173	592179	123690	7	342	48.8571	-27.3002	-2.11776	-0.126826	0.215479	0.342305	0.034598	hypo
9601	chr5	30613569	30614255	830849	830858	131403	10	687	68.7	-27.2759	-2.51473	-0.106827	0.492755	0.599581	0.0261422	hypo
14250	chr2	156604285	156604475	2015208	2015213	105073	6	191	31.8333	-27.2145	-4.02056	-0.126951	0.567801	0.694752	0.0253452	hypo
9460	chr6	136755674	136755975	801105	801112	152130	8	302	37.75	-27.1744	-2.77536	-0.0881179	0.258021	0.346139	0.024058	hypo
9689	chr5	45885481	45885905	849697	849705	132714	9	425	47.2222	-27.1379	-2.27116	-0.0664192	0.564749	0.631168	0.0212734	hypo
15776	chr10	81006734	81007156	2420708	2420714	18380	7	423	60.4286	-27.1377	-1.99016	-0.053333	0.214056	0.267389	0.0217593	hypo
11112	chr7	125272079	125272206	1193979	1193981	162057	3	128	42.6667	-27.1313	-3.64971	-0.227487	0.260228	0.487715	0.0226314	hypo
13412	chr16	28563622	28563945	1816929	1816932	70383	4	324	81	-27.0832	-3.60166	-0.288481	0.253451	0.541932	0.038439	hypo
8374	chr4	12063756	12063978	521265	521274	117965	10	223	22.3	-27.0678	-2.33662	-0.112803	0.67005	0.782852	0.0265069	hypo
15657	chr10	75359767	75359877	2397448	2397452	17308	5	111	22.2	-27.0566	-4.95456	-0.0690314	0.584751	0.653782	0.0474357	hypo
8311	chr1	184270581	184271164	502209	502219	11307	11	584	53.0909	-27.0372	-1.97637	-0.089623	0.142818	0.232441	0.0370363	hypo
12604	chr11	35582459	35582538	1611719	1611724	24873	6	80	13.3333	-27.0252	-3.5163	-0.189834	0.439435	0.629268	0.0333582	hypo
9855	chr5	110032138	110032494	895349	895357	136459	9	357	39.6667	-27.0188	-2.96572	-0.0844436	0.784957	0.869401	0.0237562	hypo
8901	chr4	140623496	140623665	650873	650877	127377	5	170	34	-27.0026	-5.26389	-0.131575	0.722391	0.853966	0.0281799	hypo
13201	chr11	115374334	115374545	1761985	1761988	34432	4	212	53	-26.9952	-2.6245	-0.187985	0.223688	0.411673	0.0257842	hypo
8520	chr4	84483217	84483429	563357	563361	121518	5	213	42.6	-26.9419	-4.44027	-0.288733	0.482982	0.771715	0.0281879	hypo
10157	chr5	140149897	140150264	966594	966604	141103	11	368	33.4545	-26.9179	-2.01561	-0.083174	0.616405	0.699579	0.032532	hypo
6929	chr13	98202451	98202804	87731	87739	51057	9	354	39.3333	-26.9082	-2.28315	-0.0924228	0.365529	0.457952	0.0227786	hypo
7584	chr15	25701224	25701686	264393	264402	61101	10	463	46.3	-26.8883	-2.46844	-0.101816	0.566809	0.668625	0.0356068	hypo
14918	chr9	108249218	108249419	2172647	2172653	183749	7	202	28.8571	-26.8857	-2.82898	-0.0987975	0.6081	0.706898	0.0248618	hypo
14851	chr9	102685147	102685584	2161398	2161408	183084	11	438	39.8182	-26.8827	-2.39048	-0.059382	0.527551	0.586933	0.0320228	hypo
14405	chr2	181230679	181231032	2058908	2058913	108164	6	354	59	-26.8507	-2.73137	-0.0874799	0.656046	0.743526	0.0212701	hypo
6985	chr8	3512342	3512723	108323	108331	164959	9	382	42.4444	-26.8272	-2.25979	-0.103769	0.674543	0.778312	0.0288074	hypo
11535	chr3	95753167	95753312	1297971	1297975	113351	5	146	29.2	-26.7585	-5.04252	-0.165591	0.464195	0.629786	0.024662	hypo
8050	chr1	64165253	64165976	404259	404269	3194	11	724	65.8182	-26.7317	-1.97076	-0.0892765	0.237732	0.327008	0.028555	hypo
12513	chr11	5440944	5441300	1587644	1587650	22629	7	357	51	-26.6934	-2.09299	-0.132091	0.407276	0.539367	0.029782	hypo
7477	chr8	125090671	125091100	240374	240381	174166	8	430	53.75	-26.6921	-2.80024	-0.0680514	0.463244	0.531295	0.0235488	hypo
8414	chr4	40650853	40651253	531382	531390	118843	9	401	44.5556	-26.678	-2.24426	-0.0900435	0.360481	0.450524	0.0314522	hypo
10480	chr18	70630995	70631283	1051087	1051092	87279	6	289	48.1667	-26.6429	-3.14724	-0.154331	0.314599	0.468929	0.0229626	hypo
13621	chr2	5001128	5001584	1868186	1868193	94422	8	457	57.125	-26.6353	-3.22865	-0.103268	0.244594	0.347863	0.0256192	hypo
14920	chr9	108363874	108364188	2173013	2173019	183765	7	315	45	-26.6206	-2.41598	-0.1302	0.552972	0.683171	0.0262658	hypo
10732	chr7	29517075	29517096	1105838	1105840	155387	3	22	7.33333	-26.6061	-8.71064	-0.229899	0.674969	0.904868	0.0234192	hypo
8822	chr4	135243596	135243983	634133	634139	126349	7	388	55.4286	-26.6055	-2.83264	-0.243337	0.643008	0.886345	0.0448067	hypo
14819	chr9	95411177	95411420	2152230	2152236	182441	7	244	34.8571	-26.5985	-2.13093	-0.0530999	0.0847335	0.137833	0.0210857	hypo
6974	chr13	115879121	115879473	105818	105824	52501	7	353	50.4286	-26.5944	-1.96953	-0.104309	0.643728	0.748037	0.0223874	hypo
11504	chr3	94182827	94182916	1293451	1293459	113069	9	90	10	-26.587	-2.77668	-0.173947	0.405749	0.579696	0.03746	hypo
14853	chr9	103041225	103041845	2162013	2162023	183135	11	621	56.4545	-26.5605	-2.23326	-0.0727497	0.767547	0.840296	0.0228065	hypo
9691	chr5	46110330	46110906	850059	850068	132736	10	577	57.7	-26.5489	-2.14356	-0.717844	0.163686	0.881531	0.0340089	hypo
9703	chr5	64358398	64358775	855158	855165	133233	8	378	47.25	-26.5194	-2.29906	-0.0717031	0.491756	0.563459	0.0209364	hypo
6756	chr13	49437708	49437921	41283	41291	47223	9	214	23.7778	-26.4931	-2.29354	-0.0763173	0.283414	0.359731	0.0231089	hypo
10470	chr18	67607835	67608127	1048139	1048144	87035	6	293	48.8333	-26.4895	-2.89622	-0.123011	0.344453	0.467465	0.024482	hypo
14693	chr9	62820414	62820757	2120642	2120649	179994	8	344	43	-26.457	-2.17868	-0.107225	0.450806	0.558031	0.022114	hypo
13094	chr11	101490182	101490588	1732515	1732519	32578	5	407	81.4	-26.4517	-3.68666	-0.0998833	0.571718	0.671601	0.0235694	hypo
10435	chr18	61335032	61335726	1038368	1038375	86351	8	695	86.875	-26.4488	-2.11162	-0.0592846	0.717063	0.776348	0.0244669	hypo
8619	chr4	116665348	116665546	589169	589178	123510	10	199	19.9	-26.4426	-2.02343	-0.0689082	0.574823	0.643731	0.0257497	hypo
12947	chr11	85047109	85047470	1690175	1690182	30211	8	362	45.25	-26.426	-2.11827	-0.0979937	0.304995	0.402989	0.0254593	hypo
13391	chr16	20536659	20537428	1809092	1809100	69773	9	770	85.5556	-26.4066	-2.15008	-0.0716602	0.4749	0.546561	0.0263116	hypo
7145	chr8	67469445	67469901	153491	153499	168471	9	457	50.7778	-26.3686	-1.98651	-0.0596115	0.729883	0.789495	0.0253084	hypo
8356	chr4	8619730	8620049	517693	517701	117696	9	320	35.5556	-26.3383	-2.17916	-0.0785194	0.410498	0.489018	0.0336927	hypo
15728	chr10	79787309	79787676	2410575	2410581	17992	7	368	52.5714	-26.3353	-2.07055	-0.0701334	0.704329	0.774463	0.0247547	hypo
10840	chr7	51814589	51814761	1127559	1127566	156931	8	173	21.625	-26.3303	-3.16291	-0.0508157	0.853725	0.904541	0.0286483	hypo
8891	chr4	139397180	139397349	647549	647555	127130	7	170	24.2857	-26.3232	-3.61575	-0.0897199	0.316426	0.406146	0.0241316	hypo
13756	chr2	31102868	31103357	1899380	1899384	96577	5	490	98	-26.2615	-3.14608	-0.148781	0.564378	0.713158	0.0243397	hypo
14395	chr2	180654206	180654273	2057431	2057433	108077	3	68	22.6667	-26.2559	-8.36287	-0.259373	0.604632	0.864004	0.0276499	hypo
11719	chr3	145240047	145240254	1342250	1342257	116672	8	208	26	-26.2286	-2.16742	-0.0824326	0.480144	0.562577	0.0216036	hypo
8805	chr4	134260920	134261396	630245	630253	126122	9	477	53	-26.2176	-2.02729	-0.0514228	0.302701	0.354124	0.0296834	hypo
8205	chr1	137100884	137101582	458591	458602	7708	12	699	58.25	-26.1947	-2.05226	-0.0805161	0.4721	0.552616	0.0308783	hypo
7665	chr15	59148161	59148753	285933	285942	63091	10	593	59.3	-26.1876	-2.00623	-0.0870882	0.275449	0.362537	0.0260696	hypo
13137	chr11	105227120	105227893	1744449	1744457	33207	9	774	86	-26.1791	-2.0722	-0.0807626	0.616988	0.697751	0.0307487	hypo
7403	chr8	113443981	113444114	218359	218370	172713	12	134	11.1667	-26.1771	-1.98062	-0.0574307	0.0309139	0.0883446	0.025543	hypo
11852	chr17	27069097	27069474	1381041	1381048	76464	8	378	47.25	-26.1597	-2.54703	-0.151821	0.573632	0.725453	0.0460737	hypo
8816	chr4	134846261	134846625	632569	632576	126252	8	365	45.625	-26.1478	-3.11048	-0.228692	0.457805	0.686497	0.0641803	hypo
14145	chr2	144092857	144093075	1995583	1995587	103776	5	219	43.8	-26.1307	-5.16873	-0.174746	0.393432	0.568178	0.0291868	hypo
12428	chr12	110764904	110765131	1564658	1564668	42904	11	228	20.7273	-26.1294	-2.22044	-0.0696017	0.738347	0.807949	0.027736	hypo
8911	chr4	141437567	141437915	654537	654546	127575	10	349	34.9	-26.1201	-2.06548	-0.0502862	0.45858	0.508866	0.0338424	hypo
14924	chr9	108684987	108685645	2174415	2174423	183823	9	659	73.2222	-26.0771	-2.04901	-0.0500157	0.456518	0.506534	0.0208199	hypo
7056	chr8	26644588	26644970	129273	129282	166569	10	383	38.3	-26.047	-1.99851	-0.079625	0.721256	0.800881	0.0244914	hypo
13067	chr11	100332445	100332882	1726935	1726941	32325	7	438	62.5714	-26.0415	-2.19719	-0.139324	0.342246	0.481569	0.0265748	hypo
15836	chr10	93106246	93106489	2434272	2434277	19450	6	244	40.6667	-26.0397	-2.07744	-0.0788333	0.756674	0.835507	0.0228283	hypo
14802	chr9	86589614	86589696	2147100	2147112	182028	13	83	6.38462	-26.0389	-1.97078	-0.0846129	0.0161708	0.100784	0.0828081	hypo
7586	chr15	25771765	25772275	264729	264738	61121	10	511	51.1	-26.0011	-2.10829	-0.061425	0.252927	0.314352	0.0262487	hypo
7533	chr8	127278530	127278884	248264	248272	174610	9	355	39.4444	-25.962	-2.10357	-0.0583099	0.45038	0.50869	0.0254599	hypo
11318	chr3	32636666	32636822	1248203	1248208	109602	6	157	26.1667	-25.9588	-2.13775	-0.103029	0.341569	0.444598	0.0234728	hypo
11676	chr3	129532353	129533023	1331034	1331041	115728	8	671	83.875	-25.9539	-1.99897	-0.085114	0.734301	0.819415	0.0233351	hypo
9967	chr5	121901292	121901621	926951	926959	138493	9	330	36.6667	-25.9439	-2.12307	-0.0715189	0.25929	0.330809	0.0244082	hypo
10022	chr5	124980278	124980424	938091	938095	139088	5	147	29.4	-25.9424	-3.34298	-0.146429	0.26784	0.414269	0.0263232	hypo
9985	chr5	122871800	122871915	930681	930684	138698	4	116	29	-25.9396	-3.57258	-0.222733	0.214923	0.437656	0.0222142	hypo
11472	chr3	89089299	89089677	1287338	1287344	112620	7	379	54.1429	-25.9285	-3.17642	-0.100379	0.556859	0.657238	0.0219991	hypo
10054	chr5	129775551	129776125	945001	945010	139658	10	575	57.5	-25.9235	-2.2286	-0.134704	0.285769	0.420473	0.0223987	hypo
11492	chr3	90312279	90312353	1291787	1291789	112869	3	75	25	-25.8948	-6.54507	-0.252763	0.258341	0.511104	0.0251277	hypo
13172	chr11	110311566	110311891	1753800	1753811	33889	12	326	27.1667	-25.8919	-1.97323	-0.0777594	0.61329	0.691049	0.0321851	hypo
13800	chr2	34262850	34263218	1909160	1909170	97126	11	369	33.5455	-25.8762	-1.97379	-0.0530004	0.114407	0.167408	0.0287545	hypo
13435	chr16	32116134	32116644	1823269	1823276	70830	8	511	63.875	-25.8699	-2.37739	-0.0853416	0.217458	0.3028	0.0254071	hypo
15582	chr10	50311832	50312143	2371343	2371349	15311	7	312	44.5714	-25.8684	-2.51527	-0.15556	0.0521948	0.207755	0.0409204	hypo
10912	chr7	75060944	75061336	1149825	1149830	158511	6	393	65.5	-25.8556	-3.19001	-0.174587	0.305927	0.480514	0.0300064	hypo
7496	chr8	125758875	125759059	242802	242809	174297	8	185	23.125	-25.8537	-2.40803	-0.0521893	0.365174	0.417363	0.023202	hypo
12263	chr12	70398914	70399129	1513989	1513995	39190	7	216	30.8571	-25.8433	-2.72981	-0.169449	0.393623	0.563072	0.0263654	hypo
14116	chr2	131036755	131037181	1988783	1988792	103132	10	427	42.7	-25.8269	-2.02882	-0.0700133	0.539417	0.60943	0.0219213	hypo
10731	chr7	29236357	29236800	1104941	1104949	155324	9	444	49.3333	-25.8254	-2.70914	-0.0859977	0.500116	0.586114	0.0247234	hypo
15900	chr10	122231129	122231491	2459120	2459131	21395	12	363	30.25	-25.8191	-1.98408	-0.0690125	0.524105	0.593117	0.0219372	hypo
7515	chr8	126343539	126344084	246233	246243	174473	11	546	49.6364	-25.8182	-1.97431	-0.0812058	0.844484	0.925689	0.0223421	hypo
9050	chr6	17585493	17585998	692268	692277	143421	10	506	50.6	-25.8171	-2.17388	-0.0929142	0.667584	0.760498	0.0371324	hypo
12580	chr11	29413729	29414171	1604620	1604625	24220	6	443	73.8333	-25.806	-2.96475	-0.121797	0.572136	0.693933	0.0270622	hypo
9888	chr5	113012358	113012757	901718	901725	136885	8	400	50	-25.7736	-3.10927	-0.0919187	0.212531	0.30445	0.0258672	hypo
13177	chr11	113479357	113479913	1755903	1755913	34081	11	557	50.6364	-25.7466	-2.04733	-0.0659454	0.256974	0.322919	0.0274088	hypo
7063	chr8	28130993	28131582	131731	131736	166720	6	590	98.3333	-25.7434	-3.43284	-0.374341	0.547703	0.922044	0.0506558	hypo
8695	chr4	125782130	125782597	606609	606618	124702	10	468	46.8	-25.7411	-2.09563	-0.0535843	0.303071	0.356655	0.0225846	hypo
7046	chr8	24259762	24260038	126081	126088	166340	8	277	34.625	-25.7228	-2.37212	-0.0674192	0.32087	0.38829	0.026349	hypo
9447	chr6	128382495	128382516	794589	794592	151519	4	22	5.5	-25.6892	-6.41217	-0.29877	0.60486	0.90363	0.0359952	hypo
9766	chr5	77693165	77693547	871727	871734	134446	8	383	47.875	-25.6689	-2.29799	-0.0857495	0.535613	0.621362	0.0235048	hypo
14955	chr9	111175268	111175546	2179392	2179401	184137	10	279	27.9	-25.6672	-2.01653	-0.115053	0.491257	0.60631	0.0282308	hypo
15438	chrX	136596306	136596397	2326088	2326100	189396	13	92	7.07692	-25.6475	-1.96848	-0.0589901	0.194056	0.253046	0.056466	hypo
10655	chr7	19931074	19931279	1087963	1087967	154392	5	206	41.2	-25.6474	-2.86475	-0.136174	0.155018	0.291192	0.0268795	hypo
9339	chr6	113180550	113180980	768570	768573	149670	4	431	107.75	-25.629	-6.18221	-0.344234	0.256984	0.601218	0.0309015	hypo
10936	chr7	86861685	86861843	1158658	1158661	159205	4	159	39.75	-25.6142	-5.23018	-0.150275	0.700701	0.850976	0.0244925	hypo
15919	chr10	126506214	126506455	2462227	2462235	21641	9	242	26.8889	-25.6041	-2.46907	-0.0704535	0.281531	0.351985	0.0224356	hypo
16055	chr14	32309387	32309676	2494338	2494344	54570	7	290	41.4286	-25.5996	-2.3526	-0.0901846	0.553019	0.643204	0.0227673	hypo
14701	chr9	64022640	64022880	2123564	2123571	180170	8	241	30.125	-25.5992	-2.24025	-0.0790968	0.666431	0.745528	0.0214505	hypo
8146	chr1	122018481	122019020	443027	443035	6444	9	540	60	-25.5946	-2.24585	-0.0758586	0.672152	0.748011	0.0269796	hypo
7459	chr8	124211457	124211907	236707	236718	173973	12	451	37.5833	-25.5941	-2.11573	-0.0608954	0.492692	0.553587	0.0235868	hypo
14125	chr2	132072578	132073056	1990377	1990383	103263	7	479	68.4286	-25.5908	-2.01926	-0.0875597	0.423883	0.511443	0.0254408	hypo
14265	chr2	158438592	158438881	2019441	2019449	105364	9	290	32.2222	-25.5783	-2.52859	-0.0726063	0.0860588	0.158665	0.0210275	hypo
13625	chr2	5821419	5821626	1869126	1869131	94516	6	208	34.6667	-25.5461	-3.3361	-0.185346	0.362197	0.547543	0.0349275	hypo
10971	chr7	91298944	91299129	1166884	1166888	159777	5	186	37.2	-25.5424	-2.32962	-0.133734	0.191396	0.32513	0.0229985	hypo
11955	chr17	36388264	36389031	1414172	1414180	78407	9	768	85.3333	-25.5202	-1.99153	-0.0667704	0.600883	0.667654	0.0281981	hypo
14522	chr9	32212824	32213326	2081009	2081017	177027	9	503	55.8889	-25.5154	-2.09123	-0.154973	0.17942	0.334393	0.0376173	hypo
13705	chr2	26998815	26999013	1888723	1888727	95894	5	199	39.8	-25.5106	-3.65919	-0.307881	0.150228	0.458109	0.0462328	hypo
13981	chr2	103323769	103324596	1958225	1958232	101095	8	828	103.5	-25.4895	-2.03349	-0.0549748	0.53879	0.593765	0.020754	hypo
5652	chr9	101152156	101152392	2160042	2160045	182987	4	237	59.25	25.4727	8.95215	-0.0588727	0.6917	0.750572	0.0239542	hypo
15996	chr14	17076415	17076794	2478833	2478837	53297	5	380	76	-25.4498	-2.2266	-0.120775	0.190385	0.311159	0.0358323	hypo
16262	chr14	73910525	73910742	2538366	2538371	58045	6	218	36.3333	-25.442	-2.93389	-0.134105	0.487725	0.62183	0.0277228	hypo
7075	chr8	32261662	32261922	133742	133749	166871	8	261	32.625	-25.4315	-2.01573	-0.0865438	0.411582	0.498126	0.0241203	hypo
14806	chr9	87042921	87043351	2147566	2147570	182056	5	431	86.2	-25.418	-4.73828	-0.252934	0.193645	0.446579	0.0561865	hypo
12410	chr12	107437414	107437778	1559789	1559797	42603	9	365	40.5556	-25.3913	-2.76789	-0.0973824	0.282496	0.379879	0.0303223	hypo
11651	chr3	121009825	121010071	1323304	1323313	115147	10	247	24.7	-25.3882	-2.18264	-0.0793393	0.728278	0.807617	0.0219565	hypo
7002	chr8	11002938	11003127	112698	112703	165298	6	190	31.6667	-25.3443	-4.05987	-0.103389	0.565135	0.668523	0.0251738	hypo
12362	chr12	88024691	88025247	1542130	1542139	41156	10	557	55.7	-25.3286	-2.01437	-0.0638032	0.750445	0.814248	0.0223821	hypo
15334	chr19	47905560	47906096	2269871	2269880	93137	10	537	53.7	-25.3226	-2.01035	-0.0835812	0.770119	0.8537	0.0310557	hypo
12692	chr11	55415103	55415323	1631524	1631530	26444	7	221	31.5714	-25.2948	-3.30448	-0.291709	0.134656	0.426365	0.0428021	hypo
11866	chr17	27770110	27770678	1383865	1383873	76630	9	569	63.2222	-25.2893	-2.39587	-0.0759422	0.533736	0.609678	0.0292511	hypo
11814	chr17	25031405	25031448	1373777	1373779	76123	3	44	14.6667	-25.2526	-6.65197	-0.265568	0.221905	0.487473	0.0283648	hypo
11865	chr17	27758260	27758810	1383714	1383722	76626	9	551	61.2222	-25.2255	-2.1447	-0.0808349	0.478696	0.559531	0.0264889	hypo
14591	chr9	45743927	45744097	2096770	2096781	178206	12	171	14.25	-25.2137	-2.07082	-0.0584894	0.269803	0.328293	0.0268209	hypo
13615	chr2	4482136	4482772	1867383	1867394	94350	12	637	53.0833	-25.2118	-1.96894	-0.0538924	0.64582	0.699712	0.0219048	hypo
9320	chr6	106719836	106720348	765375	765382	149372	8	513	64.125	-25.2113	-2.09962	-0.0865703	0.27015	0.35672	0.0393794	hypo
11934	chr17	35472820	35472959	1409634	1409644	78173	11	140	12.7273	-25.2064	-2.10646	-0.0633099	0.780775	0.844085	0.0302599	hypo
13544	chr16	90069492	90069784	1851273	1851280	73304	8	293	36.625	-25.2009	-2.46642	-0.0943252	0.649361	0.743686	0.0236778	hypo
8178	chr1	135030780	135031146	453322	453326	7336	5	367	73.4	-25.1907	-4.87862	-0.210816	0.482174	0.692991	0.0358898	hypo
12889	chr11	76659146	76659429	1673408	1673415	29005	8	284	35.5	-25.1783	-1.99578	-0.100653	0.303946	0.404599	0.0259943	hypo
15895	chr10	121053098	121053206	2457836	2457840	21302	5	109	21.8	-25.1614	-4.95828	-0.275363	0.0588211	0.334184	0.030272	hypo
13750	chr2	30782692	30783162	1898253	1898261	96511	9	471	52.3333	-25.1321	-2.25629	-0.0760112	0.48788	0.563892	0.0221574	hypo
14186	chr2	152199462	152199869	2004931	2004940	104393	10	408	40.8	-25.1301	-2.28488	-0.0757269	0.608983	0.68471	0.0244912	hypo
13817	chr2	35903658	35904059	1912353	1912361	97368	9	402	44.6667	-25.1045	-1.99378	-0.126543	0.649094	0.775637	0.0412292	hypo
8493	chr4	59200887	59201513	554087	554093	120478	7	627	89.5714	-25.0676	-2.13599	-0.0923051	0.595983	0.688288	0.0301985	hypo
11374	chr3	58328331	58328729	1264181	1264187	110864	7	399	57	-25.0472	-2.67797	-0.080063	0.519516	0.599579	0.0215423	hypo
16140	chr14	56097392	56097604	2514690	2514700	56433	11	213	19.3636	-25.0389	-2.07716	-0.228891	0.033782	0.262673	0.0871851	hypo
11656	chr3	121814261	121814976	1324915	1324925	115265	11	716	65.0909	-25.0266	-2.13861	-0.0711724	0.490101	0.561273	0.0214254	hypo
12123	chr12	8320620	8320937	1477089	1477097	36163	9	318	35.3333	-25.0253	-2.15413	-0.0602228	0.292285	0.352508	0.0261968	hypo
14500	chr9	24305564	24306279	2076391	2076397	176627	7	716	102.286	-25.0128	-2.20302	-0.0961864	0.605107	0.701293	0.0243462	hypo
11627	chr3	108371719	108372135	1318120	1318129	114698	10	417	41.7	-25.0117	-2.01146	-0.0857748	0.52521	0.610985	0.0249091	hypo
11545	chr3	96125750	96126026	1299796	1299807	113466	12	277	23.0833	-24.9871	-1.97257	-0.0861986	0.360604	0.446802	0.0240152	hypo
8060	chr1	72302386	72302612	408365	408375	3572	11	227	20.6364	-24.9464	-2.08953	-0.0987118	0.384478	0.48319	0.0410976	hypo
14986	chr9	119484435	119484720	2189278	2189286	184874	9	286	31.7778	-24.9225	-2.11883	-0.0576503	0.699761	0.757411	0.0234514	hypo
16131	chr14	55236955	55237212	2512281	2512289	56277	9	258	28.6667	-24.8963	-2.08215	-0.062724	0.191498	0.254222	0.0310892	hypo
13969	chr2	94247536	94247729	1955770	1955774	100824	5	194	38.8	-24.89	-2.8987	-0.209198	0.257684	0.466882	0.0215516	hypo
13403	chr16	22164369	22164752	1812791	1812797	70010	7	384	54.8571	-24.8769	-1.9963	-0.102414	0.408934	0.511349	0.0213721	hypo
10444	chr18	61948861	61949111	1040320	1040326	86460	7	251	35.8571	-24.8688	-2.13289	-0.116919	0.613631	0.73055	0.0287352	hypo
6760	chr13	51194924	51195109	42260	42264	47356	5	186	37.2	-24.8646	-3.81452	-0.108899	0.329882	0.438781	0.0218441	hypo
12267	chr12	70994655	70995254	1515240	1515247	39256	8	600	75	-24.8308	-2.39424	-0.063673	0.614045	0.677718	0.042448	hypo
7612	chr15	36104630	36104913	271535	271541	61711	7	284	40.5714	-24.823	-3.03601	-0.156592	0.597533	0.754125	0.0358382	hypo
11351	chr3	52416742	52416796	1260143	1260148	110539	6	55	9.16667	-24.7947	-4.07822	-0.222301	0.512274	0.734575	0.034038	hypo
[truncated: 3,001 more rows]
